# Supplementary material for: ASF1B Promotes Oncogenesis in Lung Adenocarcinoma and Other Cancer Types
Source: Front Oncol. 2021 Sep 9;11:731547. doi: 10.3389/fonc.2021.731547 (PMC8459715; doi:10.3389/fonc.2021.731547)
Supplement: Supplementary file 13 [file Table_2.xlsx]

## Sheet: A549
geneId	geneSymbol	control_1	control_2	control_3	OE_1	OE_2	OE_3
5339	PLEC	36.9073	35.6066	34.8811	51.5474	42.0004	38.876
79026	AHNAK	28.983	29.4554	27.2186	38.5897	39.6637	36.804
60	ACTB	1783.21	1692.4	1755.82	2082.98	2079.11	2169.57
71	ACTG1	1768.52	1692.69	1742.38	2059.96	2078.55	2169.82
3856	KRT8	2080.27	1927.05	2074.95	1289.69	1278.86	1178.91
2316	FLNA	49.6863	51.1168	47.4669	76.6704	76.4807	72.2957
3875	KRT18	1380.7	1196.51	1313.39	999.194	908.869	814.783
1778	DYNC1H1	8.78481	8.86035	7.92734	8.38114	8.33573	9.52474
2317	FLNB	42.9719	41.8711	43.1653	62.8401	61.4402	60.9215
6709	SPTAN1	19.3997	19.5611	19.8682	22.8063	23.0305	23.4438
4627	MYH9	48.1275	43.6486	35.7599	55.0754	55.664	52.6977
5315	PKM	740.417	741.005	614.733	742.595	738.567	801.965
6711	SPTBN1	20.9024	21.0984	12.7846	25.6109	24.2946	22.6308
5591	PRKDC	14.6741	14.5507	14.3096	6.15103	12.9387	12.0705
2597	GAPDH	2010.64	1962.85	1904.28	1571.09	1770.21	1781.72
70	ACTC1	743.663	791.202	655.385	949.464	922.294	920.454
216	ALDH1A1	1607.92	1750.4	1628.22	1194.71	1151.88	1344.16
58	ACTA1	743.663	791.202	655.553	949.438	922.294	920.454
81	ACTN4	187.539	174.142	156.079	215.163	201.511	196.294
59	ACTA2	720.254	779.504	641.639	933.938	921.28	910.838
72	ACTG2	758.466	820.889	683.272	986.867	968.47	963.169
2023	ENO1	1159.28	1136.35	1246.52	1092.51	906.685	1008.34
113146	AHNAK2	7.4363	7.57987	7.60232	12.4052	11.5517	10.6149
2194	FASN	22.2093	22.5493	18.5998	17.8352	16.9988	17.6075
3329	HSPD1	284.802	280.037	358.258	396.363	487.302	422.6
1213	CLTC	32.9746	31.241	31.7647	84.0387	32.8001	47.3863
3320	HSP90AA1	372.017	350.709	541.924	520.579	492.156	456.919
26509	MYOF	27.8567	26.22	11.8329	26.9365	25.2332	32.0846
7431	VIM	540.988	536.407	515.079	929.84	853.446	781.3
7094	TLN1	7.07482	6.55434	6.33338	6.8012	6.53962	6.47291
3312	HSPA8	485.981	401.458	459.069	521.196	526.788	488.631
87	ACTN1	85.5744	76.0171	69.5527	108.437	84.692	83.6894
302	ANXA2	1399.39	1355.49	2023.06	1220.72	1428.88	1470.86
3326	HSP90AB1	310.632	284.433	537.923	356.159	343.286	317.57
10128	LRPPRC	23.4839	22.3587	191.583	27.5157	24.7406	21.5529
10594	PRPF8	4.90468	4.968	3.90366	4.06801	4.43681	4.74102
3309	HSPA5	171.811	191.177	143.196	305.529	302.321	249.404
8826	IQGAP1	14.3506	14.8212	13.5847	16.5479	16.4684	15.4348
4288	MKI67	4.65844	4.91411	4.1252	3.55889	5.81325	5.22401
7846	TUBA1A	189.464	201.098	187.498	203.368	186.142	194.797
47	ACLY	51.2005	56.1799	38.2968	47.2667	63.0152	52.541
4131	MAP1B	12.4288	12.6279	12.036	14.9373	15.7452	15.1564
10376	TUBA1B	191.905	211.574	186.554	203.739	188.479	197.095
3855	KRT7	396.062	371.558	356.825	383.918	442.291	392.786
84790	TUBA1C	184.967	196.265	183.536	198.285	179.619	189.791
203068	TUBB	287.044	249.549	178.173	242.791	270.669	261.457
3848	KRT1	553.829	811.865	373.318	91.2787	1630.16	654.38
1938	EEF2	125.009	119.168	95.7139	112.83	104.976	106.694
7531	YWHAE	319.236	295.159	305.916	256.657	384.035	301.456
345651	ACTBL2	290.324	297.396	214.885	358.561	422.549	444.119
554313	HIST2H4B	488.774	509.791	444.525	474.417	484.382	486.186
8362	HIST1H4K	488.774	509.791	444.525	474.417	484.382	486.186
8367	HIST1H4E	488.774	509.791	444.525	474.417	484.382	486.186
8366	HIST1H4B	488.774	509.791	444.525	474.417	484.382	486.186
8294	HIST1H4I	488.774	509.791	444.525	474.417	484.382	486.186
8365	HIST1H4H	488.774	509.791	444.525	474.417	484.382	486.186
8360	HIST1H4D	488.774	509.791	444.525	474.417	484.382	486.186
8363	HIST1H4J	488.774	509.791	444.525	474.417	484.382	486.186
8370	HIST2H4A	488.774	509.791	444.525	474.417	484.382	486.186
121504	HIST4H4	488.774	509.791	444.525	474.417	484.382	486.186
8359	HIST1H4A	488.774	509.791	444.525	474.417	484.382	486.186
8368	HIST1H4L	488.774	509.791	444.525	474.417	484.382	486.186
8364	HIST1H4C	488.774	509.791	444.525	474.417	484.382	486.186
8361	HIST1H4F	488.774	509.791	444.525	474.417	484.382	486.186
23020	SNRNP200	6.69468	6.767	5.19625	6.58024	7.53297	6.86666
8347	HIST1H2BC	305.961	304.61	182.075	319.852	261.395	314.091
8342	HIST1H2BM	305.961	304.61	182.075	319.852	261.395	314.091
8341	HIST1H2BN	305.961	304.61	182.075	319.852	261.395	314.091
8339	HIST1H2BG	305.961	304.61	182.075	319.852	261.395	314.091
8346	HIST1H2BI	305.961	304.61	182.075	319.852	261.395	314.091
8343	HIST1H2BF	305.961	304.61	182.075	319.852	261.395	314.091
23499	MACF1	1.01965	0.785984	1.12387	0.703867	0.583866	0.58119
3017	HIST1H2BD	305.961	304.61	182.075	319.852	261.395	314.091
8344	HIST1H2BE	305.961	304.61	182.075	319.852	261.395	314.091
85236	HIST1H2BK	305.961	304.61	182.075	319.852	261.395	314.091
8340	HIST1H2BL	305.961	304.61	182.075	319.852	261.395	314.091
440689	HIST2H2BF	286.839	285.572	170.695	299.861	245.057	294.461
8345	HIST1H2BH	305.961	304.61	182.075	319.852	261.395	314.091
57016	AKR1B10	1365.12	1299.73	2125.69	1041	926.305	1333.36
7534	YWHAZ	196.964	184.631	240.684	210.294	209.12	195.412
4926	NUMA1	3.16902	2.79861	2.28112	3.54023	2.41461	2.39475
5478	PPIA	1368.16	1022.9	1600.33	1254.31	937.002	872.37
8644	AKR1C3	275.065	221.197	313.729	148.046	149.892	164.767
445582	POTEE	84.3604	80.4599	63.103	114.185	100.088	106.829
7277	TUBA4A	95.4612	105.507	98.2288	89.7646	89.118	102.209
113457	TUBA3D	87.7276	89.7315	98.3063	87.9817	74.1533	89.0316
101060798	LOC101060798	236.928	193.202	287.276	139.404	154.748	166.31
7278	TUBA3C	87.7276	89.7315	98.3063	87.9817	74.1533	89.0316
2539	G6PD	149.739	154.735	204.139	118.255	113.623	142.006
7415	VCP	54.8001	53.006	48.4809	53.4135	56.9732	54.94
8970	HIST1H2BJ	287.242	286.876	178.882	329.353	253.054	297.463
3018	HIST1H2BB	287.242	286.876	178.882	329.353	253.054	297.463
8349	HIST2H2BE	287.242	286.876	178.882	329.353	253.054	297.463
128312	HIST3H2BB	287.242	286.526	177.154	329.353	252.722	297.147
8348	HIST1H2BO	287.242	286.876	178.882	329.353	253.054	297.463
4478	MSN	68.4627	53.9026	56.0897	67.1206	66.8889	69.9128
7529	YWHAB	128.913	103.056	135.139	142.571	114.789	111.398
10971	YWHAQ	140.626	123.466	120.312	168.257	133.418	126.942
301	ANXA1	361.164	366.726	465.341	243.167	263.478	293.032
506	ATP5B	79.4684	73.8647	73.2447	103.806	88.5759	79.756
2058	EPRS	7.10602	7.37357	7.51831	7.20396	7.92059	7.68262
10985	GCN1L1	37.1144	35.7269	6.7557	3.62139	37.1248	39.6442
3857	KRT9	115.271	170.578	59.8663	42.0831	370.871	123.437
7086	TKT	228.64	259.982	208.563	210.832	167.957	162.077
7280	TUBB2A	102.699	107.545	103.475	92.7143	89.8279	94.21
347733	TUBB2B	101.714	106.752	101.532	92.8634	90.7319	94.5801
10383	TUBB4B	127.673	125.994	128.374	121.705	122.671	130.897
7184	HSP90B1	55.5131	57.5645	67.319	78.1742	92.4331	84.5988
3313	HSPA9	91.5022	79.9614	66.6542	105.862	89.8841	82.1569
3849	KRT2	101.326	128.173	83.3946	36.0456	295.219	125.686
3304	HSPA1B	53.8135	51.074	70.0774	173.252	124.434	147.187
3303	HSPA1A	53.8135	51.074	70.0774	173.252	124.434	147.187
1646	AKR1C2	236.635	209.361	251.297	139.51	170.077	183.815
3858	KRT10	253.653	549.151	110.045	46.8767	1146.42	312.746
10381	TUBB3	107.922	110.601	87.3863	99.2553	99.1686	100.087
7414	VCL	21.6464	20.8394	21.9571	32.0357	21.3561	24.4278
3880	KRT19	204.478	191.093	245.357	151.158	168.582	138.924
1645	AKR1C1	198.776	150.507	271.715	111.927	118.164	134.229
4000	LMNA	100.09	101.332	107.763	143.433	129.218	117.321
8661	EIF3A	12.1846	13.1918	9.70752	12.1271	11.515	11.4948
7430	EZR	64.5958	53.0841	44.731	56.6168	54.2681	68.4133
1915	EEF1A1	1024.7	1051.66	1109.41	803.065	708.978	942.154
1660	DHX9	18.8175	18.6908	18.3494	18.4332	20.8425	18.3851
7153	TOP2A	7.61739	9.85636	6.70947	9.48283	10.4541	8.11738
10382	TUBB4A	100.148	101.249	97.9863	99.3545	95.9664	99.3215
3308	HSPA4	18.4874	19.1126	16.5049	21.3266	18.6715	20.601
2810	SFN	131.404	108.156	131.413	131.974	111.609	118.716
5034	P4HB	87.2269	77.2576	72.8012	112.41	98.7561	85.4307
3069	HDLBP	8.06395	6.48919	9.97711	8.47804	9.02447	8.99455
5834	PYGB	16.6755	17.3589	14.9772	19.2261	14.8803	15.8628
10075	HUWE1	2.22438	1.28892	1.18123	5.84092	1.00954	1.98837
112714	TUBA3E	83.4199	86.9557	94.89	85.3334	70.9427	85.121
5230	PGK1	110.344	128.673	126.826	111.043	102.852	116.502
5216	PFN1	1640.22	1528.29	1868.79	2082.14	1737.57	1715.54
10574	CCT7	29.8698	34.0314	25.8994	32.1551	27.1379	33.8079
7175	TPR	3.07848	3.42508	3.61887	5.72793	4.08555	3.30786
226	ALDOA	285.237	300.74	383.119	301.311	252.3	268.052
7532	YWHAG	96.9164	78.9544	95.6326	98.618	83.8745	79.7519
10576	CCT2	55.0497	43.8294	38.7602	47.9148	43.3515	51.3945
3306	HSPA2	77.2925	92.8835	86.2994	104.278	92.0469	84.5633
3837	KPNB1	31.7183	36.5349	20.8286	33.4764	31.5918	34.8935
9961	MVP	12.0394	13.405	12.8226	16.3694	12.5116	12.8396
6520	SLC3A2	78.6342	72.1214	55.6671	97.3154	85.8022	78.2697
3939	LDHA	418.833	481.469	675.16	340.202	368.805	431.832
4670	HNRNPM	47.4623	37.5278	39.4069	51.5882	46.2753	42.0585
7082	TJP1	6.52521	5.26898	5.04973	6.06335	5.84164	6.61523
16	AARS	12.6401	12.7282	11.8843	10.7328	12.3177	12.5034
10808	HSPH1	17.0066	15.6954	16.606	19.3242	19.3775	19.7256
9188	DDX21	22.2157	24.3468	20.6911	22.6238	22.2587	22.7421
9601	PDIA4	77.6292	77.7555	31.2219	101.13	33.6539	92.5798
5214	PFKP	41.0517	40.5788	30.5656	40.2261	37.4619	42.9035
7533	YWHAH	86.4278	66.0334	81.1244	87.8212	70.1323	68.9754
1973	EIF4A1	134.046	129.848	88.3979	114.037	99.9395	124.981
22948	CCT5	38.2432	36.9275	34.4357	29.2954	43.8192	36.8661
4628	MYH10	6.65049	7.53791	7.37875	5.57122	5.96518	5.44718
3843	IPO5	8.73189	8.65708	5.21764	7.08271	7.23916	6.57701
471	ATIC	20.5285	20.5464	15.5167	22.7522	19.4666	21.1314
10135	NAMPT	26.1538	23.3818	31.4414	27.3388	24.5415	23.1824
9343	EFTUD2	11.2075	10.8388	14.4599	13.5486	11.3601	10.4301
3190	HNRNPK	162.478	190.187	159.786	197.524	173.622	174.058
7520	XRCC5	23.3865	22.8287	19.379	24.8809	24.9325	24.8762
57674	RNF213	0.785837	0.920964	0.517638	0.534455	0.496196	0.804834
5358	PLS3	22.0152	21.9951	20.3127	18.6389	19.405	20.7071
7317	UBA1	13.8608	14.873	12.5329	11.6655	13.6501	13.0613
10694	CCT8	41.0784	43.6116	43.1121	43.2702	40.7918	41.5646
3376	IARS	7.75419	7.88012	6.23555	6.44884	8.4303	10.5505
10492	SYNCRIP	25.5507	27.8168	19.992	41.7853	32.0187	27.6366
5903	RANBP2	0.965852	0.942987	0.843004	1.17771	1.16772	1.06136
5226	PGD	240.591	214.62	268.244	221.436	189.888	212.236
23352	UBR4	0.463666	0.439018	0.453632	0.695942	0.447217	0.45419
790	CAD	3.23994	2.79097	3.51353	3.06735	3.14857	2.94316
3853	KRT6A	36.9632	35.3156	32.5874	18.5571	36.4149	26.9724
3609	ILF3	22.721	19.8386	20.8413	27.1823	26.0932	24.4328
10155	TRIM28	23.7293	28.7864	23.1693	26.4925	30.6975	25.6776
286887	KRT6C	36.8849	35.4124	32.2932	18.5571	36.0141	27.0292
4691	NCL	82.8928	75.1563	88.2827	106.95	96.0701	87.9801
1434	CSE1L	15.0455	18.727	14.6268	14.6133	14.1687	15.1077
7358	UGDH	84.5622	80.8776	72.5693	64.5764	63.0757	70.9079
3178	HNRNPA1	149.572	141.899	55.6562	103.445	137.086	109.409
5962	RDX	46.4939	38.6098	32.7928	37.757	39.9908	46.8645
218	ALDH3A1	224.921	224.072	411.494	222.222	185.455	228.936
7112	TMPO	18.5185	17.8189	13.548	17.206	19.1961	16.3928
3854	KRT6B	47.6673	94.1234	48.6085	22.7609	131.591	38.79
163	AP2B1	6.97472	8.30485	8.13364	10.8817	7.94687	9.53379
7296	TXNRD1	72.9098	71.2389	44.4554	39.7379	57.934	56.2564
5708	PSMD2	8.38715	7.85879	9.51425	7.13624	8.12023	8.38468
488	ATP2A2	11.4232	12.005	12.9024	14.7793	14.8263	12.9829
4522	MTHFD1	17.5931	19.2304	13.8858	19.1697	14.4862	16.2074
2923	PDIA3	51.3683	44.4949	52.0271	60.6479	59.9498	51.863
4869	NPM1	146.03	219.406	144.553	136.072	310.438	232.888
6238	RRBP1	9.7033	9.40688	9.19824	12.9139	10.0231	8.92291
1314	COPA	6.21988	5.30226	5.62216	4.99258	5.67074	6.2605
2547	XRCC6	48.9001	43.9267	30.8674	46.1088	41.7164	44.3948
10015	PDCD6IP	12.1308	12.2326	10.3286	10.9937	10.4833	12.0034
27044	SND1	12.2184	10.8971	16.2354	11.6069	12.2769	12.4369
7203	CCT3	37.4626	37.0455	43.6933	36.9869	37.3669	39.833
1654	DDX3X	10.5011	10.3336	6.93748	9.70843	7.79853	10.6768
55832	CAND1	8.34713	7.98015	7.11532	6.12457	6.83149	7.51056
3183	HNRNPC	290.762	275.236	294.926	277.03	285.518	274.224
7167	TPI1	254.929	182.529	270.349	293.968	178.267	200.255
3305	HSPA1L	47.5781	45.3348	43.8887	78.0507	77.4417	74.1151
51807	TUBA8	50.9795	54.4223	59.6457	49.0779	45.6491	52.4136
23193	GANAB	21.5745	21.1326	17.9514	20.2033	22.9154	26.7537
10963	STIP1	59.8566	73.4949	61.8572	44.9067	60.3867	56.6553
498	ATP5A1	60.08	64.0162	54.2137	88.82	83.2095	65.5558
7514	XPO1	6.78288	7.51364	7.86286	5.91978	6.69912	7.36802
3852	KRT5	18.0418	23.4627	19.346	12.0576	35.9753	18.5524
4173	MCM4	40.8935	70.1958	28.6818	31.0615	29.0597	34.257
23451	SF3B1	5.87473	4.97424	6.87696	6.86566	6.40448	5.78943
142	PARP1	8.376	7.93138	7.41222	6.77703	8.17584	7.56862
4172	MCM3	8.00121	7.27665	5.99709	8.4849	6.45687	6.72563
3181	HNRNPA2B1	246.362	240.242	291.989	209.309	240.508	237.829
3895	KTN1	4.1065	4.04212	4.43065	5.29236	5.5158	5.00076
23450	SF3B3	11.7267	12.4459	11.182	9.0644	9.79184	9.11947
9520	NPEPPS	9.74248	9.07704	16.7981	9.50272	7.86359	8.84396
824	CAPN2	14.1248	14.0521	9.44006	14.4204	14.0336	15.3496
4641	MYO1C	4.80902	7.30073	15.4963	15.2421	7.75005	6.2292
31	ACACA	1.58666	1.67708	1.16037	0.818813	1.21259	1.60357
231	AKR1B1	354.478	298.563	973.406	272.372	254.516	313.396
7155	TOP2B	3.29467	5.59647	2.19974	4.57155	5.72562	4.92745
3030	HADHA	17.5423	18.6983	21.0583	22.0949	24.6652	19.8401
1981	EIF4G1	6.73482	6.994	4.74997	6.06516	6.17352	8.5908
4841	NONO	54.4133	52.1654	38.8787	59.638	65.9533	57.9094
5702	PSMC3	14.8156	14.2456	13.0715	14.1831	16.7717	14.8921
10514	MYBBP1A	4.7915	3.84333	3.16864	6.11506	4.84765	4.84146
654364	NME1-NME2	149.232	130.568	203.223	120.982	100.447	119.288
10521	DDX17	17.2926	19.1967	16.8208	16.658	16.1311	18.8035
88	ACTN2	25.7644	22.0727	19.4854	46.2365	25.939	24.5698
3945	LDHB	294.946	270.223	423.978	232.991	233.122	237.058
9590	AKAP12	2.12608	2.16751	1.51535	1.2303	1.318	1.02673
6897	TARS	17.2963	13.7458	11.8145	14.0994	14.1526	16.5461
9793	CKAP5	2.91845	2.30377	3.66237	3.36258	2.11173	2.66005
51520	LARS	7.14903	6.51566	4.67653	5.20731	5.97448	6.5981
4176	MCM7	6.81858	7.64754	4.78157	6.2154	5.52579	6.07311
2618	GART	7.78615	7.23884	8.81144	5.98636	6.54177	7.16666
2288	FKBP4	21.9733	23.2279	19.0401	26.3724	24.8612	25.5322
54888	NSUN2	4.84183	4.10418	4.9101	13.2732	5.39068	4.28081
1808	DPYSL2	19.757	30.3337	21.5161	29.7484	22.0688	21.7163
1917	EEF1A2	631.847	620.755	774.792	543.168	350.698	579.05
5717	PSMD11	28.0537	23.6311	26.1779	23.0807	21.1117	23.0652
10051	SMC4	3.91529	3.22907	2.18505	2.55233	3.02287	3.13324
56886	UGGT1	2.37862	1.92244	1.78691	14.9943	2.9138	3.50881
26986	PABPC1	15.5433	14.5949	16.8581	14.4656	13.2789	15.5182
8407	TAGLN2	195.692	181.046	87.5652	200.485	172.101	209.507
8662	EIF3B	18.9401	12.4878	17.2305	23.373	15.8213	13.5882
476	ATP1A1	5.80441	7.20435	7.32996	7.98882	6.05622	6.36125
4141	MARS	6.00172	6.61761	3.86028	4.15026	4.79251	5.4795
1655	DDX5	29.3795	34.7487	33.4603	29.5226	26.0525	35.2461
1982	EIF4G2	7.16499	6.34531	6.6756	5.56574	4.92238	6.79107
3691	ITGB4	2.66792	2.46291	2.56888	2.53667	1.86134	1.69291
2665	GDI2	35.9143	47.519	41.4535	32.2814	46.908	48.9402
1642	DDB1	4.71941	3.76127	4.39936	3.19928	3.37703	4.24338
55127	HEATR1	2.59894	2.52229	0.674777	1.41415	2.14405	2.30907
84617	TUBB6	42.533	53.4564	56.2575	46.6837	50.1972	39.2894
1832	DSP	1.3525	1.76894	1.4189	0.981394	1.91417	1.26209
4363	ABCC1	3.11768	2.47133	2.46691	2.95008	4.6361	2.67942
4008	LMO7	1.66694	1.52776	1.88571	2.59496	1.16217	0.739503
4171	MCM2	8.6706	11.8816	4.33508	5.75821	6.26612	7.03644
9782	MATR3	15.3587	14.5783	12.5962	20.893	14.9913	17.878
23392	KIAA0368	1.68879	1.56133	1.44578	1.94299	1.5309	1.8165
144983	HNRNPA1L2	113.865	102.277	58.9133	95.5865	105.375	85.4655
10527	IPO7	11.7774	11.1916	5.3541	6.70689	6.81757	10.0762
6950	TCP1	32.1084	30.3753	29.1577	26.973	30.0099	32.5579
1653	DDX1	8.70291	11.3121	6.76969	12.2221	11.5046	10.4617
6233	RPS27A	596.09	632.579	330.319	559.907	713.919	647.991
10146	G3BP1	30.6546	30.5757	24.8393	31.4802	30.5282	35.1518
51386	EIF3L	19.8353	15.7687	15.2519	12.7259	12.1247	15.4331
4001	LMNB1	18.3909	16.3051	12.9143	21.235	18.5942	17.4885
10236	HNRNPR	23.001	22.6879	18.6238	28.062	25.2026	20.87
8942	KYNU	31.2089	27.7572	22.7595	18.8721	21.1953	25.5653
3688	ITGB1	27.5705	28.2175	26.6372	27.9912	41.6883	24.9571
7384	UQCRC1	12.1356	12.033	8.62636	13.8414	15.6199	14.2644
1665	DHX15	16.0799	16.0254	7.65885	12.0974	15.7542	15.3713
9918	NCAPD2	1.18412	1.35255	0.642864	0.864615	1.48518	1.29717
10970	CKAP4	10.6936	9.1451	12.9992	12.9196	12.6492	10.6899
10131	TRAP1	138.439	92.1849	86.4803	108.947	145.36	155.712
821	CANX	36.1151	33.9888	30.7828	55.2919	55.9269	44.8303
6188	RPS3	160.1	156.384	164.301	163.397	171.52	171.526
1315	COPB1	5.73569	5.44727	4.63097	5.4516	4.51095	6.65143
3799	KIF5B	5.59129	5.31023	5.40857	5.61248	6.24997	5.42871
255626	HIST1H2BA	208.338	200.001	133.393	246.888	185.582	209.138
1500	CTNND1	4.00712	3.39585	1.81585	2.38382	3.36759	3.62386
3192	HNRNPU	61.3408	61.029	54.6911	61.94	60.4434	62.6543
10575	CCT4	43.6205	41.352	31.0459	28.9981	36.0912	33.1675
4134	MAP4	12.345	13.2147	13.3334	13.8515	15.9704	13.3553
5707	PSMD1	7.57536	8.34032	5.86011	5.10454	5.59335	8.93557
7314	UBB	711.387	754.87	394.342	671.888	853.202	774.139
292	SLC25A5	143.625	116.183	120.288	88.1106	114.585	120.074
10856	RUVBL2	22.5282	18.7388	22.0951	22.5865	18.3747	22.3356
10399	GNB2L1	94.7625	88.7982	68.8697	53.9712	70.7793	79.3069
8243	SMC1A	2.67869	2.51918	2.03413	4.08816	2.78863	2.51229
6426	SRSF1	171.501	154.739	133.976	156.674	143.533	137.798
8078	USP5	10.0819	10.9817	4.56219	8.12169	9.61093	11.9764
5917	RARS	14.229	15.5541	15.2251	11.5995	11.1721	15.0729
23277	CLUH	2.77563	3.28762	2.97817	1.6575	2.38354	1.98227
7311	UBA52	592.822	629.059	328.618	559.907	711.002	645.116
7316	UBC	592.822	629.059	328.618	559.907	711.002	645.116
728378	POTEF	75.0875	70.1031	58.0966	95.5699	83.1836	91.781
5198	PFAS	6.39608	5.79999	4.72795	3.60612	4.84058	4.40884
23344	ESYT1	3.35725	2.08698	2.1539	3.55243	4.08889	2.51577
1937	EEF1G	72.2113	66.275	73.4052	94.0534	55.9132	64.6362
8653	DDX3Y	6.58587	5.87872	4.73145	6.89072	5.36907	7.0811
1936	EEF1D	80.5017	78.4092	111.106	85.8314	78.7533	83.4928
1072	CFL1	384.441	316.109	338.031	468.776	288.72	331.652
4430	MYO1B	5.87748	6.43826	5.18807	4.98598	4.82846	6.71517
5036	PA2G4	53.1327	47.4074	55.0948	58.5608	48.7244	49.5099
64759	TNS3	8.16089	6.08026	3.70895	4.02829	5.68083	5.71001
6741	SSB	28.0584	26.8641	23.796	46.6963	26.1906	25.8169
308	ANXA5	55.3464	50.7486	61.9959	48.9869	47.8731	55.4163
1956	EGFR	9.67708	9.71451	4.73989	12.2138	11.6503	6.83351
7874	USP7	4.01017	3.28348	1.72182	3.42463	2.12258	2.75051
22984	PDCD11	1.30888	1.61022	0.827381	2.15511	1.84892	1.81933
5705	PSMC5	14.7076	13.8172	11.7324	15.6543	15.8707	15.4408
2821	GPI	97.758	82.6259	138.634	87.5434	73.9538	80.6819
908	CCT6A	31.1984	26.664	25.742	29.0504	25.249	27.0854
307	ANXA4	59.6255	56.6088	57.2347	42.5846	40.1231	38.5681
831	CAST	5.68421	4.25989	6.84006	5.68614	7.05958	4.05051
4191	MDH2	96.3227	100.988	79.0653	119.111	117.848	110.662
7284	TUFM	35.7176	36.8214	57.5828	53.3625	34.9296	31.5278
10528	NOP56	10.3098	14.2344	6.15189	9.72312	14.0047	10.8249
9879	DDX46	6.07341	6.38143	4.96955	5.95933	4.58121	6.15647
3608	ILF2	41.2674	43.1133	33.4278	39.3964	46.237	43.7196
9276	COPB2	5.21532	4.13189	7.29633	3.92897	4.85223	4.91504
10130	PDIA6	58.4174	70.6556	59.8678	80.135	80.5548	76.5221
8607	RUVBL1	18.1929	18.1058	22.516	15.5754	15.4231	17.9554
55226	NAT10	3.04666	4.90441	1.93912	3.17198	4.57062	5.05527
823	CAPN1	5.47867	6.56582	7.50136	5.77844	4.36943	5.93873
7407	VARS	3.48006	6.98822	2.41656	4.0512	3.79496	3.29586
7919	DDX39B	19.2287	17.9245	17.5042	15.656	15.8632	16.3446
309	ANXA6	3.16736	2.93321	3.96354	3.39871	2.99387	2.61496
8880	FUBP1	19.4308	18.9186	16.4054	19.8503	18.8264	18.2871
6421	SFPQ	24.0206	23.79	27.4324	29.0013	27.3628	25.8717
6206	RPS12	138.524	142.722	162.421	124.915	135.92	147.895
7812	CSDE1	6.51418	5.93367	6.24359	5.21996	5.12822	5.12367
6772	STAT1	7.00568	7.51076	7.46273	5.80353	6.31159	6.42045
7168	TPM1	58.1644	77.1661	58.4612	126.326	86.8758	69.3327
103	ADAR	4.52242	4.99387	2.19324	3.12181	2.82681	3.24465
4830	NME1	223.418	205.851	390.915	182.521	180.069	182.528
217	ALDH2	175.277	106.065	249.236	127.427	82.7306	74.0731
1615	DARS	19.0727	16.36	10.9711	23.2438	22.1198	18.6083
4831	NME2	235.485	193.913	340.919	170.566	146.149	167.83
5518	PPP2R1A	18.4736	12.5528	19.8364	15.7792	16.929	13.0148
10938	EHD1	10.8413	10.2904	8.45389	11.0894	11.1118	13.2174
5859	QARS	5.58919	6.23428	4.38563	5.09778	5.89464	6.61865
4174	MCM5	10.8242	9.30603	6.58156	8.91585	9.39234	6.93515
11198	SUPT16H	7.90887	8.10171	7.43248	8.40175	7.69339	8.24734
2026	ENO2	88.6062	90.069	59.3308	87.4637	74.0618	85.8007
5052	PRDX1	423.494	405.981	718.357	470.053	499.494	508.404
10212	DDX39A	16.4262	15.3489	14.7461	14.2006	12.421	13.8894
7037	TFRC	11.1505	12.1776	9.7543	10.5598	9.12444	9.24365
1728	NQO1	229.844	245.348	359.301	218.151	167.25	251.798
3187	HNRNPH1	42.6493	45.352	35.4774	48.4923	43.5489	51.903
7171	TPM4	43.1788	40.8667	52.9036	51.1046	49.4318	41.7421
6184	RPN1	20.5045	19.0265	12.2931	28.0568	20.7205	20.2207
10291	SF3A1	5.42531	5.40597	5.69897	5.95561	6.58017	7.00282
3838	KPNA2	29.3872	32.5827	24.0891	33.6892	36.6814	27.8747
85456	TNKS1BP1	1.50276	3.98946	1.23673	2.02513	2.12538	1.29415
2950	GSTP1	160.145	154.581	167.853	150.899	173.211	160.472
25929	GEMIN5	3.58897	3.29364	2.32317	1.78627	3.19315	3.34385
1108	CHD4	1.95686	1.62865	0.574726	0.737172	1.604	1.26824
3728	JUP	2.91004	3.82572	2.96152	1.9681	3.68715	2.0631
4677	NARS	16.6501	17.1599	12.255	16.801	14.9399	16.2853
8218	CLTCL1	3.09004	3.07494	3.91351	3.40179	3.48433	3.98695
10487	CAP1	13.1222	32.0522	11.1048	29.1468	31.8104	19.5901
9124	PDLIM1	37.6578	25.7022	23.2896	28.6594	24.3186	32.0061
55699	IARS2	4.58384	4.80985	3.5087	5.9968	5.59473	6.44009
4048	LTA4H	10.8208	10.4895	13.1508	9.48731	8.95949	8.95238
11325	DDX42	2.65902	2.44922	2.3537	2.18692	2.75661	2.55144
10989	IMMT	7.4003	7.81041	8.77661	12.3333	8.51716	12.7426
3185	HNRNPF	43.0149	34.9345	31.4325	36.8658	31.7778	40.4485
6189	RPS3A	77.8431	75.8829	66.4667	90.9172	76.8817	75.6787
5704	PSMC4	13.4555	11.2854	14.4858	11.0486	11.3743	12.186
22803	XRN2	10.08	10.1878	5.58749	10.1021	3.32546	8.68659
5701	PSMC2	13.8191	16.0848	12.1581	14.156	16.2128	18.0569
8570	KHSRP	13.4254	13.4435	14.9921	16.7209	13.241	14.7698
1984	EIF5A	103.092	72.574	89.9271	123.244	110.536	113.239
8663	EIF3C	9.37451	9.32401	7.80581	8.77926	7.04075	9.25602
3956	LGALS1	197.757	173.643	194.06	202.114	234.481	220.757
55183	RIF1	1.51475	0.424077	0.342198	0.619283	0.5437	0.481636
7170	TPM3	56.751	58.0728	66.4743	82.8067	67.5405	63.3796
55737	VPS35	15.5085	14.0519	29	25.7866	19.3517	19.7985
6624	FSCN1	12.4527	13.7476	20.4379	18.5677	15.5108	15.6675
3861	KRT14	19.9788	25.8011	26.2271	10.1418	52.2549	19.6709
1639	DCTN1	1.83249	1.95181	1.68686	1.83286	2.69639	3.15669
23420	NOMO1	0.831747	0.88243	0.363854	0.715901	0.620495	0.646933
6949	TCOF1	7.22933	5.51374	5.32631	5.46375	4.03816	5.77901
3921	RPSA	138.696	131.069	139.528	111.898	115.016	116.453
1495	CTNNA1	3.09884	3.71078	3.08447	2.4849	3.00907	2.82842
5447	POR	3.81259	4.02264	4.56896	4.55376	4.57304	3.67005
55748	CNDP2	7.94715	7.63358	8.77273	7.72752	6.23718	7.38494
347688	TUBB8	49.6583	50.5419	76.196	53.3342	49.899	49.3621
3276	PRMT1	29.346	25.0816	25.2073	28.6991	24.8234	23.2104
728689	EIF3CL	13.8133	13.5697	11.4918	11.7607	10.2301	13.176
26135	SERBP1	30.5687	34.1627	26.6551	25.0246	33.7175	28.3528
2969	GTF2I	3.77769	4.71008	3.75546	3.59593	4.35175	2.22028
9775	EIF4A3	25.9676	24.5832	20.3692	23.2699	20.6302	19.1264
8833	GMPS	22.4829	9.9746	12.1377	8.55409	10.0903	7.92338
5223	PGAM1	46.5966	47.4425	46.0011	51.1965	53.5178	46.9752
64423	INF2	2.82507	3.91961	1.43945	2.86542	2.84552	2.79274
23524	SRRM2	3.38542	3.84924	2.80875	3.60796	3.68597	3.84814
191	AHCY	64.3245	80.3962	76.3671	62.0858	68.2201	65.0984
6124	RPL4	144.484	130.27	98.5631	106.128	103.673	107.561
5357	PLS1	8.09519	7.26977	6.04718	4.22737	5.72735	5.85198
4175	MCM6	11.0768	10.3253	10.7498	9.20989	8.05119	10.278
23165	NUP205	1.05704	0.8417	0.794276	0.959428	6.52657	1.04371
23196	FAM120A	1.94694	1.98173	1.83537	0.965866	2.06178	1.87027
2746	GLUD1	8.67299	5.22922	5.82453	5.59092	8.92989	6.19927
9688	NUP93	3.36264	2.81296	2.9742	2.88226	3.3699	3.62581
23164	MPRIP	11.5836	10.1425	6.40632	2.2119	8.66988	1.83166
7345	UCHL1	227.407	197.383	216.056	219.575	165.394	162.572
9349	RPL23	158.497	174.001	109.676	95.608	148.401	118.538
444	ASPH	15.4998	18.4997	6.21815	23.1269	39.6881	19.3923
8729	GBF1	1.05945	1.0479	1.21203	1.03761	1.05598	1.18437
11331	PHB2	30.0762	23.0763	32.3537	39.2122	35.9056	29.8605
408050	NOMO3	0.773443	0.825454	0.341606	0.672	0.556654	0.626118
10054	UBA2	11.6387	12.7312	9.49878	9.7454	10.9617	11.714
4928	NUP98	3.1126	2.62989	1.67974	2.98882	4.61762	2.68228
283820	NOMO2	0.773615	0.825638	0.341683	0.672149	0.556778	0.626258
79711	IPO4	3.61614	3.70873	2.3075	3.7685	3.07856	4.01912
10642	IGF2BP1	8.15765	8.26799	9.83904	9.64585	11.25	10.3087
7052	TGM2	8.31397	8.20392	11.7644	9.16989	9.79134	11.3498
30846	EHD2	7.45088	6.97454	3.63715	7.34808	8.1275	8.07405
3315	HSPB1	91.0289	61.0615	118.704	140.811	142.004	171.334
22827	PUF60	9.07618	8.28895	6.88437	8.09917	8.08782	7.18748
4643	MYO1E	2.25817	1.86752	1.95021	2.22364	2.06266	1.65432
3842	TNPO1	5.92491	5.61629	4.2988	5.81295	4.50955	6.61856
5836	PYGL	3.03488	3.10489	5.2108	3.34765	4.15304	3.9387
1759	DNM1	13.3933	2.72095	2.62745	16.1996	1.77772	3.73782
5700	PSMC1	14.5156	13.1138	14.1464	13.6094	11.9789	12.2109
23191	CYFIP1	0.921643	1.10016	0.555646	0.639558	0.879628	1.09581
9588	PRDX6	70.2133	73.1668	85.0741	72.8911	61.6753	79.3639
37	ACADVL	12.9265	15.179	8.57461	8.31847	20.9132	14.4675
4719	NDUFS1	17.2604	15.1646	3.83613	4.58004	15.6969	17.1111
6730	SRP68	13.0644	2.65207	3.8452	12.3995	4.21901	13.5689
26156	RSL1D1	12.9748	12.4089	8.02635	11.6592	14.017	12.3562
23517	SKIV2L2	3.86569	3.51844	2.2409	4.43426	3.76717	3.36002
5709	PSMD3	9.31628	8.01183	12.5802	8.98126	8.4345	7.27152
9861	PSMD6	11.5904	11.4841	11.1887	11.5431	10.4484	11.3265
4436	MSH2	2.98013	3.03988	3.21303	3.49356	2.96093	2.20636
2617	GARS	6.55426	6.88205	8.21015	6.84332	6.48979	7.25719
3615	IMPDH2	16.7937	14.0383	12.0324	11.8855	13.6839	15.7963
5711	PSMD5	5.5113	4.94307	5.43387	3.95734	4.62888	5.61824
22820	COPG1	2.98301	4.84768	4.17584	2.28933	4.67539	2.72085
5464	PPA1	17.806	16.3341	10.9404	12.0198	17.7826	15.6783
2107	ETF1	12.3254	14.8222	11.1865	11.0955	12.3111	12.0117
6774	STAT3	3.16255	3.31953	3.3753	1.91543	3.02899	3.17735
7416	VDAC1	51.3255	49.9165	69.4132	79.1799	83.6016	72.6503
80155	NAA15	3.63878	3.74452	3.229	2.3308	3.5422	3.66937
7360	UGP2	11.5154	10.9996	11.6743	7.17192	12.2492	9.92011
375	ARF1	61.804	51.3472	38.8102	63.0264	28.1957	48.3795
377	ARF3	61.804	51.3317	38.8102	63.0264	28.1957	48.3795
1729	DIAPH1	1.98587	4.18378	1.11407	0.998956	2.40735	1.88321
3646	EIF3E	14.8923	14.5228	12.9956	14.9223	14.4467	15.9396
29766	TMOD3	12.3269	11.1428	8.10758	11.2985	13.0857	9.62882
23560	GTPBP4	5.55343	6.84705	5.70075	8.49435	7.11855	6.87426
10059	DNM1L	3.4648	3.48512	2.73199	2.96857	2.47243	2.48881
3032	HADHB	14.6314	14.1809	16.7816	18.9665	16.3411	15.4001
10432	RBM14	12.9845	11.4388	10.1951	17.7577	12.5443	13.4875
126353	MISP	8.53092	9.50794	9.87706	9.64549	21.5663	11.9971
160	AP2A1	4.02274	3.656	8.58722	4.84714	3.88798	2.819
8565	YARS	10.6548	9.97336	11.4376	8.99366	10.8361	9.1988
4678	NASP	47.9181	40.3093	53.21	39.6885	33.4508	29.7273
2027	ENO3	128.752	104.749	80.8782	107.455	92.6104	105.104
833	CARS	4.78044	4.07085	3.68963	3.23983	3.19898	3.39264
2956	MSH6	2.39995	2.88117	1.55322	3.69495	2.37356	2.99609
8969	HIST1H2AG	231.27	252.177	209.801	239.778	241.528	253.065
8332	HIST1H2AL	231.27	252.177	209.801	239.778	241.528	253.065
8331	HIST1H2AJ	231.27	252.177	209.801	239.778	241.528	253.065
2936	GSR	23.6404	22.3791	24.9427	20.5118	19.0636	16.7739
3013	HIST1H2AD	231.27	252.158	209.829	239.751	241.493	253.065
4905	NSF	4.56686	3.84923	3.68898	5.99847	4.99345	5.21081
805	CALM2	42.4597	51.9655	51.6041	57.6848	51.5535	44.0761
48	ACO1	3.06583	2.26851	1.79039	2.36976	1.83267	2.17849
8329	HIST1H2AI	231.27	252.177	209.801	239.778	241.528	253.065
8335	HIST1H2AB	231.27	252.158	209.829	239.751	241.493	252.864
6389	SDHA	4.90823	6.94462	4.37348	4.44737	6.8331	6.31658
4673	NAP1L1	29.0888	47.6131	20.7233	35.6013	39.501	45.0964
11100	HNRNPUL1	6.35243	7.5139	5.3702	8.00176	8.45358	7.45009
23039	XPO7	2.09887	2.69241	1.2373	0.71784	1.3461	1.08964
10226	PLIN3	13.5976	12.807	13.5136	10.1437	12.2399	13.6546
8334	HIST1H2AC	231.27	252.177	209.801	239.778	241.528	252.864
92815	HIST3H2A	231.27	252.158	209.829	239.751	241.493	252.864
8336	HIST1H2AM	231.27	252.177	209.801	239.778	241.528	253.065
1969	EPHA2	4.23509	5.01885	2.53966	4.89908	4.86596	5.15094
5832	ALDH18A1	5.7717	5.65775	3.40894	9.43083	6.34961	5.81107
4839	NOP2	10.5324	10.5101	7.45343	12.719	10.9366	9.86812
9208	LRRFIP1	3.48513	3.07493	4.28343	4.82867	5.35284	3.69287
4967	OGDH	3.05681	3.03493	2.65921	3.40332	3.83438	4.55495
8338	HIST2H2AC	231.27	252.177	209.778	239.778	241.528	253.065
1965	EIF2S1	23.6839	24.547	24.3333	20.6604	24.101	25.0989
162	AP1B1	2.7133	3.50629	3.45601	2.96101	3.7385	4.82496
6472	SHMT2	13.6651	10.8593	11.5971	16.0472	12.0005	9.40305
8330	HIST1H2AK	231.27	252.177	209.801	239.778	241.528	253.065
6749	SSRP1	10.2621	10.3134	4.68407	10.8603	7.34281	10.0503
6191	RPS4X	62.5279	71.2821	85.295	57.5028	54.866	68.4397
7706	TRIM25	5.81197	6.78771	6.11979	5.08523	5.98093	6.91416
3868	KRT16	13.2311	17.6275	19.0335	8.55472	29.9419	11.746
7385	UQCRC2	19.4921	16.0516	12.0876	17.3445	20.9281	17.2928
2664	GDI1	10.5257	11.275	10.4244	11.2912	10.1363	14.2694
80201	HKDC1	12.4381	12.1265	2.66559	15.7357	13.3083	13.1378
490	ATP2B1	2.17696	2.04693	2.60369	1.71891	1.98784	1.53897
9669	EIF5B	3.81393	3.54006	2.73126	5.33208	3.07374	3.11591
220988	HNRNPA3	54.0844	51.8869	40.4221	58.0168	69.1288	55.1016
8540	AGPS	2.44707	2.16286	2.92732	5.84333	5.0887	4.74654
2036	EPB41L1	6.0818	4.52876	4.18934	3.19507	4.22948	2.18182
8337	HIST2H2AA3	231.27	252.177	209.801	239.778	241.528	253.065
808	CALM3	42.4597	51.9655	51.6041	57.6848	51.5535	44.0761
55766	H2AFJ	231.27	252.177	209.778	239.778	241.528	253.065
219	ALDH1B1	43.5635	33.7187	59.1774	26.8929	30.9099	33.4754
801	CALM1	42.4597	51.9655	51.6041	57.6848	51.5535	44.0761
85235	HIST1H2AH	231.27	252.177	209.801	239.778	241.528	253.065
9043	SPAG9	1.51997	1.59677	2.51932	1.88746	1.9152	1.6633
723790	HIST2H2AA4	231.27	252.177	209.801	239.778	241.528	253.065
3012	HIST1H2AE	231.27	252.158	209.829	239.751	241.493	252.864
23225	NUP210	1.5892	2.15645	3.20002	0.74476	2.10647	1.07992
27316	RBMX	14.8497	14.779	17.238	14.8899	13.5379	15.3153
6130	RPL7A	175.143	183.176	177.464	198.792	164.565	180.64
23223	RRP12	2.53212	1.75154	1.03521	2.46482	2.66653	2.01663
10197	PSME3	28.3928	26.4161	30.5795	25.3221	22.4885	24.289
10992	SF3B2	5.84112	5.99046	7.00603	7.64117	7.47004	5.88081
6185	RPN2	8.49864	12.7674	9.38655	10.4205	11.1645	8.79502
10096	ACTR3	15.765	10.954	13.0264	20.1575	16.5432	15.1552
9948	WDR1	8.75543	25.8719	25.0316	26.7537	9.76985	26.1152
6829	SUPT5H	1.67589	1.53959	3.03371	2.42867	1.80626	2.04906
2017	CTTN	19.5605	17.0546	20.312	19.9798	14.9327	15.2828
23367	LARP1	5.69845	2.86354	3.59767	1.72463	5.44164	5.50049
224	ALDH3A2	32.5738	27.1565	32.9694	17.3947	19.9358	25.4699
11273	ATXN2L	3.80716	3.56321	2.32523	3.76359	3.62103	4.19138
2806	GOT2	39.0754	35.7707	27.679	34.1911	29.2268	34.1379
6187	RPS2	63.5179	97.6544	72.5864	87.8588	69.7493	81.5017
22949	PTGR1	16.6613	17.5052	61.8349	23.074	20.3782	11.9958
1891	ECH1	20.9671	16.7233	16.7836	27.5408	19.436	15.1568
9126	SMC3	2.41522	3.03792	4.30323	2.77801	3.07745	2.49278
5706	PSMC6	12.8076	13.7014	11.2478	14.1467	13.5923	14.292
9119	KRT75	41.221	37.095	54.6547	26.0899	32.5802	27.5702
8664	EIF3D	10.1347	10.4965	7.44408	8.17437	10.5428	8.64059
1968	EIF2S3	15.7673	16.1034	17.0186	14.6192	20.4133	18.3126
10592	SMC2	2.56413	2.69454	7.44584	3.88281	2.26961	2.56155
8021	NUP214	2.56159	2.69637	0.979576	1.523	2.06359	2.28791
6122	RPL3	30.3266	31.8071	21.177	31.5307	19.5034	28.9546
3735	KARS	8.90026	9.9171	10.4616	7.93102	9.38526	9.27987
55705	IPO9	4.80781	4.85039	1.00781	5.21097	1.44089	4.58878
3191	HNRNPL	21.8834	31.0155	20.1419	27.7262	28.1067	28.8151
1933	EEF1B2	82.9382	99.1911	57.4595	99.3885	111.676	84.0661
8939	FUBP3	6.94869	5.84937	15.9947	7.87982	5.58538	6.68043
29968	PSAT1	26.4721	26.6235	18.8969	25.34	20.5606	27.2911
441282	AKR1B15	98.2079	101.658	170.633	66.1801	90.6321	88.7551
51602	NOP58	6.4725	8.01659	7.18008	9.51344	9.16244	6.98253
11260	XPOT	4.8406	6.47864	5.51252	2.96002	2.85396	5.39046
9138	ARHGEF1	3.23182	1.7216	1.61579	4.07742	3.33516	3.43657
9097	USP14	17.7213	15.0482	12.3176	15.7827	18.0618	14.8819
5718	PSMD12	13.1837	12.336	12.4163	11.6056	11.272	12.6935
10055	SAE1	13.2277	6.15147	12.2434	12.4302	12.9193	12.1035
161	AP2A2	1.27064	1.52505	2.0135	1.23164	2.02618	1.40422
3417	IDH1	15.9475	13.2248	16.8159	17.206	12.7336	15.1265
3851	KRT4	21.761	18.597	0	0	17.7556	15.5516
10606	PAICS	26.6564	24.6406	27.0605	21.022	23.1841	20.2671
4791	NFKB2	3.53884	3.32144	1.77139	1.129	2.63093	2.68697
5878	RAB5C	29.0713	26.5863	20.1039	29.5644	25.1339	31.0512
101060751	LOC101060751	61.9212	49.8949	87.7528	50.2598	42.3366	55.1957
8668	EIF3I	12.7656	10.7525	11.8576	12.3161	11.0551	10.6217
25923	ATL3	3.4646	4.41753	5.77634	4.72001	4.5728	6.0834
1457	CSNK2A1	6.29505	8.30798	8.07515	12.9907	6.78868	9.97358
6611	SMS	11.8503	8.86092	8.27175	10.3203	10.4236	10.4318
3336	HSPE1	325.454	347.386	543.595	540.154	513.113	549.133
56829	ZC3HAV1	2.71778	2.82668	7.90959	2.96378	3.59323	3.26286
221613	HIST1H2AA	192.252	209.086	174.428	199.414	197.887	209.573
7150	TOP1	4.97414	6.38814	3.9789	4.46747	5.33124	6.32122
10539	GLRX3	22.8287	19.7582	26.8308	21.2171	25.9617	23.7595
7169	TPM2	21.3818	21.491	34.2103	27.8048	28.6635	24.8195
1974	EIF4A2	56.6926	55.5886	33.0654	59.2991	48.2877	57.3658
3014	H2AFX	164.787	179.195	149.509	170.907	169.593	179.634
8452	CUL3	4.96436	4.94255	1.08106	2.75824	5.35695	5.3428
829	CAPZA1	12.7299	12.4373	13.1194	12.7026	16.0912	14.0647
2037	EPB41L2	3.1245	1.13039	1.66049	4.09976	3.51314	3.1577
3098	HK1	3.47812	3.01384	3.3675	2.9928	3.04668	3.63114
328	APEX1	20.6871	18.2208	11.7779	18.0902	18.3045	17.794
10598	AHSA1	49.2484	46.0485	14.6553	59.7218	49.5194	53.4263
873	CBR1	23.2619	23.1117	68.2013	22.6882	21.4545	22.4093
813	CALU	20.1575	20.7115	23.9401	32.7944	29.1138	20.1432
1109	AKR1C4	121.761	81.4445	178.594	65.9707	56.4659	74.4158
3850	KRT3	10.5855	11.9171	14.1411	6.74017	9.76268	10.0925
55236	UBA6	1.20412	0.929391	1.70295	1.03033	1.58759	1.1436
3912	LAMB1	0.835284	0.985605	1.40496	1.05334	1.55471	1.02491
6136	RPL12	149.772	116.906	104.979	119.811	105.367	103.425
381	ARF5	47.9399	49.3275	31.3497	27.0834	35.2701	35.1378
9631	NUP155	1.27282	1.11605	1.85503	2.98275	1.2486	0.913133
51350	KRT76	9.90039	11.2033	13.1347	6.22579	9.7112	9.20845
1975	EIF4B	11.8198	10.076	12.17	7.8442	10.3747	8.75709
51479	ANKFY1	3.92582	4.0126	1.62546	5.3916	6.04975	5.79849
25885	POLR1A	0.866812	0.666433	0.328473	0.40249	0.502202	0.476154
27101	CACYBP	39.3908	67.0532	45.7972	43.4285	44.4798	44.6615
4190	MDH1	42.7825	42.488	51.742	48.3902	47.7371	52.7929
10056	FARSB	7.11924	7.38718	7.08332	6.42481	6.04824	7.8659
57805	KIAA1967	4.97773	4.61405	4.03758	4.40922	6.22111	5.1414
10525	HYOU1	1.46948	1.77613	2.74826	10.0442	3.05411	3.02567
5725	PTBP1	29.435	74.3229	8.79588	29.4092	62.5522	63.5101
9531	BAG3	4.58939	3.1366	2.43154	6.97645	5.19038	5.18094
89	ACTN3	9.41568	8.3783	12.1217	8.92031	12.9077	8.35389
9031	BAZ1B	2.05043	2.31044	0.50288	1.29931	2.18304	2.3199
10294	DNAJA2	11.1125	8.845	7.02883	9.93654	9.75703	7.86067
5719	PSMD13	10.5925	10.4557	14.9852	13.1056	10.5702	10.6801
6129	RPL7	104.092	97.6097	115.891	84.2651	96.4241	104.144
5093	PCBP1	48.7133	47.9112	75.2397	39.0917	44.4332	50.4802
27340	UTP20	0.458212	0.637792	1.50559	0.937909	0.448774	0.562852
293	SLC25A6	80.2142	91.1798	76.8448	68.1217	87.7236	87.9258
291	SLC25A4	17.1591	16.423	7.78688	15.5739	16.0963	15.1944
159	ADSS	12.5463	10.3919	7.10246	11.7301	10.1429	10.6018
4629	MYH11	1.35483	1.28831	2.61198	2.03101	1.80386	1.48777
6125	RPL5	71.2849	68.2557	61.2657	68.6936	55.3448	61.791
81876	RAB1B	20.1315	18.7041	15.5747	17.3727	20.7237	20.5171
55968	NSFL1C	11.9028	15.3159	12.6672	10.1235	13.7191	11.2579
6117	RPA1	3.51557	3.7284	10.6668	3.1221	2.76414	3.6223
3655	ITGA6	1.35923	1.43936	1.54444	1.64047	1.36929	1.42675
2181	ACSL3	6.9769	7.07136	3.48743	7.05351	7.63371	6.30387
23019	CNOT1	0.651907	0.766011	1.53767	0.655418	0.712427	0.827214
4976	OPA1	0.670796	0.928359	0.934389	0.749572	1.36061	1.68875
22938	SNW1	5.63115	7.83731	4.76225	6.11923	5.44682	5.05323
23065	EMC1	10.973	4.00372	10.2237	6.3229	6.83108	5.99441
8546	AP3B1	3.22617	2.45686	2.79881	1.14926	2.17815	2.78611
811	CALR	17.3843	21.4383	27.9988	30.0357	43.1905	25.4289
51493	RTCB	15.9946	9.83069	8.68645	10.9764	10.3288	11.4149
2729	GCLC	6.28279	7.07963	9.39164	6.26884	2.30183	3.05873
1192	CLIC1	44.1067	40.6041	58.7856	59.1136	46.034	58.2616
5162	PDHB	11.3185	9.96238	7.09567	12.1974	10.3515	10.3824
3006	HIST1H1C	223.166	341.933	189.206	203.947	300.281	295.234
51593	SRRT	5.54451	4.21661	4.42715	5.03511	3.17962	5.50781
50	ACO2	2.92187	2.58321	3.81297	4.04561	2.45806	3.03635
3007	HIST1H1D	193.78	303.465	160.523	192.149	258.458	262.085
3035	HARS	10.2929	6.39262	7.01707	9.3587	7.73854	6.55942
2318	FLNC	1.89803	1.90753	1.69305	3.55742	2.60563	2.65922
338785	KRT79	15.1931	16.5888	20.0933	11.6686	19.6421	15.3635
57510	XPO5	1.95156	1.31808	0.568398	1.93747	2.43091	2.03001
29789	OLA1	13.8011	11.5534	11.163	13.1509	13.0046	15.0485
79180	EFHD2	25.0925	22.5026	23.2414	32.1422	20.5913	24.4454
57142	RTN4	33.3249	33.7954	32.7107	49.1299	75.0154	53.9339
4199	ME1	5.14544	5.14849	6.2833	4.58891	3.82303	4.18226
4637	MYL6	89.5663	86.9806	88.3029	101.366	94.8499	95.7606
10611	PDLIM5	3.92316	3.39608	3.93531	2.78883	2.82401	2.71837
7417	VDAC2	44.2293	35.9628	52.2477	41.6266	42.1689	35.9876
8450	CUL4B	1.77495	1.97464	1.78645	0.93333	1.48418	1.45839
10890	RAB10	26.6947	24.0895	19.2354	40.3081	24.9025	27.1275
9868	TOMM70A	4.9933	4.87361	4.0727	5.42742	5.62262	5.86695
5499	PPP1CA	4.96059	5.35662	4.02739	4.70655	5.99874	5.43477
832	CAPZB	27.318	28.4384	15.5192	42.5037	45.7846	39.7654
81567	TXNDC5	12.9344	11.3579	11.8692	12.2308	24.0858	9.1376
5037	PEBP1	62.2831	48.5773	70.9475	46.8266	43.6756	48.4499
2091	FBL	16.6019	15.9011	11.3146	19.5479	17.6005	13.3413
283106	CSNK2A3	4.3886	4.41087	3.50621	7.10128	4.27254	4.9135
57552	NCEH1	7.22786	7.57046	6.42522	9.55848	8.45831	7.91898
103910	MYL12B	23.0873	18.3818	23.997	26.9468	25.8116	20.6084
22907	DHX30	0.988479	0.905333	2.34523	0.651037	0.327899	0.884351
55379	LRRC59	37.6975	36.0319	30.736	48.6017	64.2855	46.3956
4144	MAT2A	17.9779	18.9487	17.4792	15.6018	17.7508	16.4252
8125	ANP32A	54.2642	64.7733	30.5389	37.7383	50.674	35.5793
6888	TALDO1	58.1413	54.7972	95.3857	65.7459	52.4135	51.7306
378	ARF4	32.7767	38.5832	34.9239	33.3894	27.6635	26.2535
5589	PRKCSH	24.9575	22.538	21.5262	28.262	25.2832	22.811
5660	PSAP	13.775	13.3453	16.3986	14.8597	14.4978	11.5061
6204	RPS10	111.041	106.897	49.1861	109.26	123.435	126.114
2232	FDXR	7.60817	7.98333	17.1412	10.4459	11.0875	12.7552
7343	UBTF	5.35012	10.6305	23.2317	1.71702	1.70865	5.00075
24148	PRPF6	11.9034	1.65876	4.59553	2.33784	13.7622	2.76359
10549	PRDX4	47.003	38.9978	69.7764	58.6641	41.7943	48.4205
84823	LMNB2	7.22663	5.65661	6.77636	11.6538	10.0295	7.80218
87178	PNPT1	3.73865	2.98825	2.94989	2.55085	3.16895	2.30695
6147	RPL23A	177.773	226.809	272.157	184.373	234.993	174.817
10627	MYL12A	23.0873	18.3818	23.997	26.9468	25.8116	20.6084
55898	UNC45A	1.6227	1.51978	2.01341	1.64661	4.28477	1.5914
9131	AIFM1	8.6409	9.98993	10.1431	11.6593	11.5031	9.67524
221092	HNRNPUL2	5.86934	11.6796	4.05259	10.9199	16.9294	16.9661
6059	ABCE1	6.65237	6.26443	4.54427	5.10502	5.14692	5.57693
2744	GLS	5.5318	5.65931	7.7935	12.5487	10.5374	9.55274
6249	CLIP1	1.86722	2.03875	3.92717	4.5554	4.23045	4.2988
3189	HNRNPH3	16.6867	16.3098	20.0374	17.7394	24.0651	17.0431
10988	METAP2	4.88867	4.90509	4.44473	3.70794	4.43399	4.52796
5269	SERPINB6	7.28993	7.56176	7.9485	7.57493	8.72724	8.51506
1431	CS	28.5573	20.4414	25.8298	32.1983	25.7186	23.7652
5693	PSMB5	24.4557	21.6157	19.4899	17.6254	22.7118	23.0547
3054	HCFC1	1.47069	1.33896	1.51612	1.13289	0.871445	0.917447
10801	2021-09-09	6.06079	5.85827	8.8077	6.37632	5.1487	6.77222
83939	EIF2A	3.47431	4.03329	3.57902	2.43505	3.41126	3.39752
487	ATP2A1	3.6613	4.69199	5.76353	3.64342	5.12977	5.40675
3927	LASP1	93.1214	76.9598	43.8927	73.3091	75.3196	87.8369
6051	RNPEP	4.33036	4.21963	3.71529	2.43992	2.64909	2.91653
22872	SEC31A	1.86814	1.65147	1.94191	2.35953	1.5357	1.9744
9416	DDX23	3.59784	2.95189	2.75959	2.12553	3.02318	2.61119
5479	PPIB	128.463	128.334	187.555	178.458	146.136	140.003
9555	H2AFY	17.808	18.9392	14.3321	27.8046	16.4752	18.4349
11315	PARK7	36.0275	32.6301	26.4981	35.7915	27.8578	22.934
9230	RAB11B	20.6086	24.1669	25.5606	33.1612	22.7192	22.9352
343069	HNRNPCL1	10.6353	16.8413	11.4178	9.92023	12.7987	15.881
23644	EDC4	1.37475	1.28978	0.881987	3.04151	2.32871	1.92461
708	C1QBP	55.7473	56.4417	65.93	65.9382	108.137	69.1108
4924	NUCB1	6.05341	5.47956	6.27759	8.42894	7.29657	6.26786
9373	PLAA	1.50068	1.84589	0.871655	1.35758	1.2626	1.13473
10409	BASP1	32.2115	30.7317	49.0995	37.1339	47.8783	33.6829
649330	LOC649330	10.6353	16.8413	11.4178	9.92023	12.7987	15.881
8087	FXR1	3.39502	2.4419	4.13002	3.03881	3.64822	3.15688
8467	SMARCA5	1.94544	1.5844	1.34998	2.23517	2.10866	1.98919
101060301	LOC101060301	10.6353	16.8413	11.4178	9.92023	12.7987	15.881
2109	ETFB	39.2745	44.715	38.436	67.4081	53.5103	39.6462
1829	DSG2	1.58337	1.4838	1.1559	0.890214	1.32712	1.26246
3188	HNRNPH2	19.452	19.4165	21.9319	19.5597	18.5483	17.8351
6729	SRP54	3.1689	4.14846	3.62129	3.26266	2.63976	2.84394
6175	RPLP0	101.393	99.2064	87.933	94.4596	87.8347	100.777
2193	FARSA	10.7347	9.56153	7.53557	8.6573	9.60037	7.41703
10910	SUGT1	6.34223	5.3959	7.43417	5.50531	6.95109	13.2643
94239	H2AFV	335.558	370.781	302.669	358.463	355.972	371.955
440	ASNS	9.25336	10.7783	3.91771	9.07109	8.70718	10.9214
9361	LONP1	1.84455	6.33438	1.72417	5.76866	6.89669	3.50371
10165	SLC25A13	3.80215	3.69347	3.64629	3.62753	3.6055	4.09787
25831	HECTD1	0.413314	0.317074	0.341026	0.290983	0.519589	0.272487
5501	PPP1CC	4.40472	5.38529	4.3155	4.80558	5.76313	5.18793
7536	SF1	12.4706	12.6556	5.32264	9.26357	19.0391	8.14635
372	ARCN1	9.57542	9.98372	10.1742	6.88079	8.50161	10.1487
1809	DPYSL3	3.25907	3.18864	4.31706	2.50313	2.83306	2.78903
1786	DNMT1	0.72548	1.55228	0.818286	0.601241	0.526691	0.59836
8761	PABPC4	5.35767	6.29692	7.80815	7.92979	4.67869	7.01452
5430	POLR2A	0.565622	0.685687	0.372855	0.562954	0.493615	0.604909
3831	KLC1	2.88888	2.62585	3.38977	3.81845	2.92133	2.47764
440563	HNRNPCP5	10.6353	16.8413	11.4178	9.92023	12.7987	15.881
60528	ELAC2	2.07306	2.47091	1.20221	1.9161	2.23048	2.11357
3015	H2AFZ	245.868	264.963	221.969	258.242	254.16	266.515
26973	CHORDC1	13.0749	11.6055	8.38226	13.8133	14.1821	13.6566
135228	CD109	0.888398	0.719684	0.0981883	0.651973	0.767002	0.777357
55746	NUP133	1.15766	0.964169	0.993052	2.38	1.10177	0.857291
100529239	RPS10-NUDT3	47.2134	45.9367	10.1615	42.3019	42.4439	42.1153
6193	RPS5	72.5018	66.5072	44.7951	65.1404	73.9995	73.3809
5111	PCNA	62.466	39.5717	65.4281	48.2164	46.5405	35.7872
317772	HIST2H2AB	0	194.214	141.505	181.179	187.175	0
6181	RPLP2	318.034	312.066	300.062	356.336	331.651	283.744
220	ALDH1A3	40.1607	30.7743	41.7717	21.8549	26.1553	28.6023
1503	CTPS1	7.37655	8.07241	5.13458	7.44038	8.36014	9.55419
10531	PITRM1	1.75362	1.40675	2.39779	2.23094	2.43424	1.74235
11168	PSIP1	3.18454	2.49243	4.10061	4.79346	2.71374	1.52146
5687	PSMA6	22.3771	20.9651	20.522	17.4811	21.0924	19.6453
2805	GOT1	5.96209	5.43278	8.02374	6.08927	5.78311	6.3208
9092	SART1	2.23331	2.71504	1.70037	2.28901	2.43774	1.56406
4281	MID1	4.53435	3.34105	1.92532	3.16833	3.99828	2.32453
4860	PNP	21.8488	17.442	12.6647	20.0054	15.6056	18.196
1066	CES1	7.1961	6.00093	5.49537	9.17823	6.73081	7.11593
5610	EIF2AK2	6.36738	6.75784	4.07525	6.02895	4.45227	7.14803
11338	U2AF2	14.5646	13.3167	4.95695	11.8924	8.08926	15.0031
11171	STRAP	13.1024	20.2243	14.6712	17.4472	25.4718	27.4192
8667	EIF3H	12.824	9.39663	9.18087	14.3112	8.69128	7.619
645	BLVRB	103.07	95.3399	85.6556	71.6099	67.4939	82.2257
7127	TNFAIP2	4.24473	4.63392	2.33333	2.42041	3.02127	7.52483
55661	DDX27	3.90285	3.29911	2.0359	5.79156	3.50543	3.60563
871	SERPINH1	13.0879	17.2786	17.6297	16.3854	17.4765	20.7149
55920	RCC2	5.39383	3.75259	2.95346	2.32098	5.05847	3.06223
8402	SLC25A11	7.29378	6.76619	2.19573	6.23822	8.31205	6.38865
22824	HSPA4L	3.4711	2.38095	3.15979	2.83619	3.5813	3.89905
9632	SEC24C	1.27514	1.6304	4.04921	0.920885	0.913965	1.1583
9898	UBAP2L	2.53491	3.51467	3.57426	5.77465	3.77452	4.96047
23513	SCRIB	0.762248	0.676101	0.287728	0.636892	0.755622	0.929887
830	CAPZA2	11.2184	10.4232	8.83625	12.1497	15.1119	9.65908
8411	EEA1	0.368526	0.412574	1.74793	0.615953	0.797111	0.618032
3887	KRT81	6.26662	7.03696	6.31844	9.27727	7.59569	7.36042
10946	SF3A3	6.22734	3.99696	4.87836	6.76834	6.39142	6.93729
4735	2021-09-02	12.4579	14.3594	12.6206	10.9211	23.9638	24.2448
3295	HSD17B4	4.22502	4.54629	5.4806	3.39021	4.18736	3.28845
79039	DDX54	2.61979	2.6803	0.927115	0.69784	2.834	1.40025
23215	PRRC2C	0.674956	0.780094	0.585231	1.06995	0.739078	1.0257
374454	KRT77	40.4635	60.65	43.3415	23.0004	98.321	47.644
11196	SEC23IP	2.49041	1.74919	1.93103	2.22031	2.15161	2.26569
30844	EHD4	4.49237	2.87565	2.16285	3.10845	4.73333	2.12433
64855	FAM129B	4.39419	4.95463	3.56798	4.49518	4.05304	4.93524
306	ANXA3	12.4388	15.6232	17.161	19.0826	13.8137	15.2536
64151	NCAPG	1.28854	4.10135	3.26171	1.40593	1.41052	0.906698
10540	DCTN2	7.88539	11.2991	7.9447	11.4497	11.6797	10.2529
4904	YBX1	26.135	28.7192	30.9544	20.743	32.6393	27.1447
143	PARP4	0.928417	0.989365	1.48518	0.687658	0.416441	0.317957
23	ABCF1	3.32569	3.28596	2.62647	2.04632	3.00943	2.86854
58472	SQRDL	10.4073	11.9077	13.6434	10.8835	13.9689	11.377
6128	RPL6	137.417	118.9	198.603	109.052	132.255	152.828
7879	RAB7A	31.7828	21.1137	24.4645	30.6462	35.2611	32.9049
6714	SRC	13.7027	12.2751	4.44242	14.5927	11.8828	11.9538
653269	POTEI	31.9498	26.8499	24.275	42.3949	25.6655	40.3043
6240	RRM1	3.07805	3.37079	2.14829	1.59888	1.23799	1.3327
2673	GFPT1	3.92394	4.28706	7.12976	5.19654	5.85701	5.65173
164	AP1G1	1.91235	2.34402	2.09533	1.47757	2.08618	2.576
6780	STAU1	4.23314	4.44986	3.05936	3.44398	4.79033	4.42406
6050	RNH1	15.3624	15.6365	14.1414	15.4734	25.3922	14.4644
5954	RCN1	16.4885	15.0016	20.4375	16.1409	18.2447	15.4645
221294	NT5DC1	2.93534	2.59282	1.80626	2.41756	1.76063	2.15136
10541	ANP32B	76.9885	83.2455	49.0209	60.1268	76.9761	73.2224
6202	RPS8	194.163	125.5	95.9918	170.317	113.829	111.83
10726	NUDC	17.7745	17.9922	16.9593	19.0375	21.7115	22.0097
1892	ECHS1	16.4062	14.9004	17.1403	24.7023	18.0961	16.6638
5976	UPF1	2.24766	2.53824	1.8192	2.44834	1.41081	2.19913
55759	WDR12	4.7218	3.81993	3.7936	5.36565	4.67571	5.2667
51056	LAP3	4.82763	5.24786	3.7549	5.91486	4.68388	4.6271
9320	TRIP12	2.06846	0.389756	0.917359	0.594488	1.0443	1.77476
57486	NLN	15.6672	16.4668	15.2535	12.4351	13.0295	12.6126
7158	TP53BP1	0.326339	0.564504	0.148518	0.411763	0.444131	0.379613
51637	C14orf166	13.7579	13.5594	10.0626	12.5895	9.39218	10.1296
22985	ACIN1	2.22846	1.86086	3.56861	2.51659	1.89229	1.91758
1656	DDX6	4.79014	5.1294	5.13548	4.87722	6.39972	10.1285
100996820	LOC100996820	99.342	83.6786	75.6538	132.125	79.7658	125.61
55611	OTUB1	16.1713	15.2834	17.8609	15.9573	13.3672	13.3878
10973	ASCC3	0.188086	0.192804	0.109948	0.0857398	0.168497	0.120941
6197	RPS6KA3	1.76016	1.26175	1.39886	0.630254	1.07691	1.13907
478	ATP1A3	1.5545	1.55904	1.36269	1.27199	1.18797	1.34079
9908	G3BP2	6.86523	5.50336	5.82881	6.51569	5.32166	10.026
1785	DNM2	1.26512	1.01312	1.82688	14.5682	0.838969	2.303
1738	DLD	45.4733	40.0797	44.9855	30.5151	33.535	30.9499
3008	HIST1H1E	199.764	341.346	169.547	203.971	271.188	295.72
1272	CNTN1	8.41139	1.46244	0.782761	0.972871	1.08991	1.03098
8239	USP9X	0.199115	0.252684	0.520311	0.226646	0.249814	0.319268
9559	VPS26A	8.27103	7.87979	9.05645	7.50505	8.87353	9.26035
30968	STOML2	14.4008	13.9425	13.3284	18.2293	15.7782	13.006
653781	POTEJ	31.7326	26.6151	24.0473	42.1153	25.5057	40.0478
6731	SRP72	3.91852	4.12947	3.63614	3.29626	3.24217	3.16193
1373	CPS1	0.85372	0.584908	0.528073	0.866828	0.887371	0.791554
3892	KRT86	4.78497	5.5274	5.33108	7.00905	5.91573	5.69176
23597	ACOT9	7.09591	3.58435	6.77749	5.21511	8.27854	6.47016
10626	TRIM16	5.25385	5.51441	2.85779	5.47964	5.84143	5.73873
57122	NUP107	1.75778	1.44975	1.02552	1.95748	1.80422	1.4404
57136	APMAP	8.93032	9.80505	9.01874	13.3649	8.71019	13.6407
6601	SMARCC2	0.922396	0.952381	0.793149	1.05759	1.13362	2.41941
1736	DKC1	3.99328	3.23441	1.89043	3.94841	4.24001	4.53961
988	CDC5L	1.82105	1.78177	1.93045	2.01368	1.67772	1.692
5245	PHB	40.8996	38.5752	40.3117	53.0266	53.5526	49.7301
311	ANXA11	13.6856	9.45844	26.7497	11.3597	10.8898	10.7898
8907	AP1M1	5.9617	4.88809	4.0309	4.66349	4.18063	3.89562
3310	HSPA6	18.1916	17.4803	22.8758	34.8078	36.1208	33.275
2521	FUS	27.3114	37.2722	23.1549	26.0027	32.169	33.5606
3301	DNAJA1	26.2479	28.0042	10.9006	29.2878	30.9751	32.6253
8189	SYMPK	0.637443	0.682809	1.22329	0.959753	0.352214	0.480557
8766	RAB11A	24.5906	26.4375	28.9893	37.2266	24.4449	24.6659
10153	CEBPZ	0.949368	0.9408	0.679547	0.831889	1.38355	1.10291
6917	TCEA1	9.39763	9.93082	9.74395	7.43465	8.77378	12.6883
144501	KRT80	7.99354	3.39899	0.835674	4.19656	5.54151	2.47222
8665	EIF3F	16.0688	14.1669	13.6928	14.8895	15.1955	16.2786
374354	NHLRC2	3.09816	1.90965	2.11955	0.11014	0.566541	0.731602
51663	ZFR	1.02131	1.99483	2.78896	2.05205	1.02883	1.09108
2108	ETFA	20.6552	17.2949	17.3472	24.597	25.1562	22.6959
4686	NCBP1	2.55475	2.45946	1.77322	2.2084	1.47949	1.75556
9100	USP10	3.12218	2.21283	1.7577	3.24096	2.29438	1.86505
4736	RPL10A	118.979	116.338	113.599	105.47	133.403	126.775
23246	BOP1	2.44508	2.69252	1.90991	3.5508	3.79215	2.90517
7419	VDAC3	26.8594	28.5231	24.5638	42.6177	27.0256	29.9582
2804	GOLGB1	0.221329	0.397121	2.38979	2.3275	0.762057	0.311768
7408	VASP	5.46341	4.55908	2.49756	4.871	4.54885	4.81511
310	ANXA7	9.80379	9.22405	6.59764	7.44972	7.48652	7.60481
9958	USP15	0.65313	0.688267	0.928592	0.54913	0.483393	0.541696
5236	PGM1	6.18984	4.68686	7.77596	3.7502	3.68155	7.7876
6558	SLC12A2	0.904489	0.609357	0.865798	0.15467	0.110534	0.0613111
2935	GSPT1	7.28517	6.65775	9.04569	4.01093	4.29206	5.82872
10072	DPP3	2.22881	2.78588	1.93546	2.28129	1.63217	2.01132
51031	GLOD4	10.9373	6.32061	7.29181	10.9972	6.59002	6.64128
8518	IKBKAP	1.70227	1.0674	0.805611	1.82567	1.9415	1.64275
9987	HNRNPDL	18.7327	23.0059	18.1979	28.7062	22.2197	18.6512
26064	RAI14	1.17871	0.912352	1.78339	1.88381	1.73219	1.43618
404734	ANKHD1-EIF4EBP3	0.17281	0.148865	0.0806467	0.088683	0.0884204	0.18925
22919	MAPRE1	12.0956	15.7407	64.0704	12.4326	11.8991	11.9781
3911	LAMA5	0.190072	0.287654	0.154255	0.146519	0.192395	0.154363
6723	SRM	9.40569	8.60116	6.62165	7.23784	8.92759	8.62655
10845	CLPX	5.30281	2.50366	4.18373	7.32776	2.8509	4.28017
2782	GNB1	6.55753	6.20884	5.98251	5.27474	6.49432	4.69239
2052	EPHX1	10.7797	16.0885	17.08	10.6108	14.5715	14.3747
8895	CPNE3	4.67279	5.19019	2.5369	4.23098	3.39703	5.15138
5965	RECQL	5.38734	10.3674	8.26288	9.86641	9.95214	12.1592
1650	DDOST	10.7324	11.0999	10.6227	9.95141	11.1663	10.835
9689	BZW1	7.51469	9.08012	15.4671	11.1856	9.82078	11.1558
3068	HDGF	13.5238	15.6722	15.9998	18.5252	18.8653	15.6156
1104	RCC1	6.01724	6.71941	5.5527	5.57322	5.51281	4.5859
10813	UTP14A	1.68486	2.30686	1.1143	3.79689	2.25106	1.48809
55308	DDX19A	7.10342	5.97784	5.10716	4.97622	6.41802	6.64756
729857	RGPD2	0.18436	0.167012	0.0581001	0.138823	0.207805	0.0908825
26227	PHGDH	4.58346	5.34369	3.33071	7.74156	5.97627	5.80182
9352	TXNL1	4.47522	4.28856	5.51213	4.38232	6.22415	4.27028
5756	TWF1	9.43402	8.57705	7.55592	7.12179	8.21175	6.98466
3915	LAMC1	0.782541	0.920302	1.07943	0.604321	1.09573	0.55539
11269	DDX19B	7.29496	7.00111	6.10611	5.64872	6.50834	6.26072
10916	MAGED2	3.76461	3.36054	1.1763	3.13667	3.43401	4.09128
5686	PSMA5	29.9162	29.6939	29.6061	32.2617	27.2514	31.4075
25824	PRDX5	47.2623	42.9148	40.2443	54.51	62.8004	57.942
5431	POLR2B	1.17928	0.654015	4.93076	0.757863	0.397825	3.55943
10551	AGR2	41.4355	37.1378	17.1768	24.3971	20.1384	19.7639
10915	TCERG1	2.81554	2.71835	4.78595	3.07561	1.84178	2.63456
143244	EIF5AL1	77.6006	37.7782	60.4786	56.3855	58.2437	68.2751
92140	MTDH	4.55731	6.66958	1.37959	5.73299	4.27354	6.21585
101060714	LOC101060714	1.65419	1.33171	1.2482	1.01191	3.00695	0.817683
3251	HPRT1	15.8676	18.8471	10.9859	20.3633	14.1236	15.7859
10939	AFG3L2	1.79116	1.43249	1.41631	1.86569	1.66579	2.06129
5931	RBBP7	15.498	14.3002	11.7613	15.7873	21.2402	11.591
6818	SULT1A3	1.65419	1.33171	1.2482	1.01191	3.00695	0.817683
5500	PPP1CB	4.71729	4.75149	5.28081	4.82455	4.59936	4.43681
1478	CSTF2	3.90367	3.3186	2.79035	3.92143	2.758	3.43534
3872	KRT17	15.0541	19.2339	21.2856	10.1913	29.9047	13.077
23521	RPL13A	205.067	186.793	125.419	193.936	199.301	191.657
7165	TPD52L2	21.6775	20.0516	18.3735	24.0876	27.6596	27.5285
445329	SULT1A4	1.65419	1.33171	1.2482	1.01191	3.00695	0.817683
3685	ITGAV	1.69584	1.52015	1.83399	1.59879	1.98764	1.43159
57698	KIAA1598	2.31597	3.15281	1.89271	2.2804	2.78956	2.83862
5720	PSME1	36.7374	43.4683	33.3076	33.4479	37.4414	43.9937
170506	DHX36	0.748618	1.52011	1.16604	0.894675	1.3575	1.65845
29979	UBQLN1	4.25596	5.24289	4.49903	2.7951	3.68995	3.44815
56954	NIT2	24.0043	23.5737	8.67568	25.333	24.0237	5.16643
10419	PRMT5	15.1612	2.80635	1.15212	16.3497	3.21818	3.58086
26354	GNL3	8.5776	7.33801	2.74197	3.0278	5.35224	2.36663
7791	ZYX	4.70824	3.56246	3.67529	6.93034	6.79088	7.10745
6133	RPL9	41.7602	51.9135	38.7165	48.8467	56.1619	50.0452
3860	KRT13	16.6339	9.65586	22.0694	11.8406	15.5357	10.6038
11335	CBX3	27.3427	35.992	20.203	45.8724	34.1592	39.7387
653489	RGPD3	0.308048	0.168226	0.248449	0.302304	0.332363	0.207607
1854	DUT	17.5937	12.1003	8.11638	16.1915	9.93644	12.7855
10452	TOMM40	20.6696	15.6285	16.009	25.7705	15.9628	21.2863
5837	PYGM	1.94188	2.25115	1.24668	2.29511	2.03279	1.49648
8615	USO1	1.90449	1.54924	3.3493	4.62454	2.72613	1.80582
494115	RBMXL1	6.41277	5.22351	4.32194	5.60871	5.65917	7.11071
23336	SYNM	0.890156	0.450137	0.0943847	0.645507	0.834652	0.219487
56647	BCCIP	4.95052	5.97123	3.01383	4.06608	5.09138	5.87844
54882	ANKHD1	0.366816	0.353502	0.15356	0.172638	0.195218	0.32053
54919	HEATR2	1.03792	0.912683	1.23988	0.942033	0.69896	1.1479
55655	NLRP2	6.39495	7.49392	0.63173	0.329976	12.5519	6.54167
7453	WARS	6.75965	5.00823	5.80178	5.62595	6.46979	6.77941
6510	SLC1A5	10.0527	10.1293	3.65199	8.70185	9.61467	11.1874
400966	RGPD1	0.18436	0.167012	0.0581001	0.138823	0.207805	0.0908825
64318	NOC3L	1.3658	1.36882	0.334194	1.24191	1.55345	1.44485
57187	THOC2	0.746665	0.667225	0.545443	0.716233	0.563894	0.74897
2975	GTF3C1	1.23688	1.3782	0.326285	0.424771	0.887814	0.453158
22978	NT5C2	2.45171	4.20024	1.31084	1.71913	7.52612	2.91592
5424	POLD1	1.04594	1.57155	0.514727	1.51535	2.49094	1.16523
26130	GAPVD1	1.5278	0.675622	0.612142	0.29551	0.842994	0.541731
9446	GSTO1	32.8794	32.5351	38.5049	34.6067	28.5293	31.9186
64787	EPS8L2	2.11113	2.08731	13.4064	1.75038	2.80367	2.72478
5688	PSMA7	24.233	31.0392	26.5784	22.4647	33.6726	35.4598
5689	PSMB1	23.3012	19.3122	24.6943	15.4097	20.8999	21.4604
1509	CTSD	10.0935	11.3422	12.2365	12.6945	12.7708	11.7559
2237	FEN1	8.05114	11.372	15.4434	6.55701	8.29338	11.4155
396	ARHGDIA	42.2629	51.9887	43.0351	28.5874	62.4455	60.2926
7064	THOP1	1.47383	1.74137	1.33325	2.16464	1.27773	1.32007
5202	PFDN2	17.1674	17.3227	22.3448	19.1807	16.4239	15.1412
1983	EIF5	9.8478	9.24198	9.06289	17.2538	11.0416	11.9627
10134	BCAP31	16.0328	19.7198	21.1817	22.2231	20.1601	18.5936
2632	GBE1	1.97121	1.53779	0.630411	1.18093	0.652035	1.95021
5887	RAD23B	13.4822	11.5486	14.5604	15.5826	14.4867	12.6439
5209	PFKFB3	2.89455	1.20926	1.16573	4.20459	0.755761	1.04256
23350	U2SURP	2.16381	1.19023	0.940222	3.27256	11.9293	1.16083
54505	DHX29	0.699591	0.735704	0.287494	0.525585	0.447688	0.666364
3889	KRT83	4.67535	4.21598	3.8792	5.503	4.61002	4.32476
4076	CAPRIN1	13.652	13.4053	12.6706	17.1533	11.6189	13.4255
10480	EIF3M	20.6818	7.3122	5.19172	4.54584	28.9898	6.38237
9933	KIAA0020	3.12054	3.17415	1.48555	1.60206	3.14366	1.67411
5606	MAP2K3	1.6314	3.68007	0.370633	1.72851	1.05846	1.14616
2271	FH	5.78148	5.60667	3.79594	7.35603	8.37937	6.17355
1992	SERPINB1	8.89632	10.6296	10.9569	6.10991	8.32724	7.90714
30001	ERO1L	4.38416	3.98312	5.3478	2.36278	3.92867	2.28416
5184	PEPD	23.1781	14.395	19.3277	14.0857	14.4541	22.4349
100529241	HSPE1-MOB4	48.9925	56.9443	57.4034	83.1469	97.7675	75.7859
6643	SNX2	4.74331	6.27324	4.95326	6.81289	6.11346	6.29685
23534	TNPO3	1.88261	2.13182	0.7306	1.65191	1.43346	2.05807
2590	GALNT2	3.09579	3.16875	1.82008	5.09452	2.29143	5.61077
3954	LETM1	1.97475	2.14543	3.8766	3.70687	2.90728	3.12435
8287	USP9Y	0.128845	0.108519	0.141684	0.0837702	0.067588	0.111819
523	ATP6V1A	2.79236	3.25447	5.56648	2.46592	3.21536	4.32657
23212	RRS1	5.42147	5.92048	3.03721	5.17526	5.67164	6.78712
5352	PLOD2	2.10592	1.54107	1.90161	4.57972	3.88383	3.35849
23094	SIPA1L3	0.434436	0.37886	0.203813	0.567416	0.261477	0.369456
526	ATP6V1B2	5.69864	6.60098	2.73032	5.62192	7.03347	7.15697
55210	ATAD3A	1.43686	1.49818	0.676216	1.72467	1.14037	1.38967
5691	PSMB3	27.3852	26.1672	25.322	20.9485	24.4789	27.9012
2820	GPD2	1.45075	1.32512	0.587549	1.59954	2.66852	3.44742
528	ATP6V1C1	5.75158	5.35851	1.31514	4.22197	4.80844	5.19006
84365	MKI67IP	6.80636	6.08678	2.20648	6.36115	7.34445	8.69714
2314	FLII	1.85251	1.69747	1.77573	1.31086	2.60784	2.27741
7372	UMPS	3.30873	3.38771	2.90481	3.00353	2.3342	2.54088
9475	ROCK2	1.03258	1.18842	0.697505	0.467755	0.596239	0.884264
1781	DYNC1I2	15.7291	15.997	2.16731	13.7517	15.011	16.3612
10476	ATP5H	23.9677	27.1591	34.6194	27.5078	26.6951	24.7556
5272	SERPINB9	5.46503	5.00285	3.37725	2.53309	2.78271	3.66114
6905	TBCE	1.3364	2.46261	1.05637	1.03959	1.27014	2.43028
25926	NOL11	1.74076	0.697348	0.854434	20.5534	1.19713	0.682665
9748	SLK	1.23762	1.42197	1.14829	0.645044	0.644687	0.781256
27436	EML4	2.50575	3.30066	3.8869	1.11946	2.88459	1.96971
1073	CFL2	45.224	39.854	80.7295	54.0985	33.1981	36.4745
64225	ATL2	1.45374	1.78113	1.08346	1.80982	1.76281	1.72308
5211	PFKL	3.39099	3.19146	1.93637	2.61228	4.00099	3.74839
23071	ERP44	6.69923	3.47783	3.33349	3.74841	3.48216	4.84655
5862	RAB2A	11.9729	11.4173	11.4563	14.9369	13.6338	11.4875
4676	NAP1L4	14.9752	14.9742	16.7281	17.2823	18.0891	14.9597
55740	ENAH	8.68294	6.56273	2.49516	6.17662	5.70683	7.55171
6138	RPL15	34.4138	48.4693	64.7585	109.311	41.9619	59.7822
5094	PCBP2	28.8389	28.6574	30.3805	25.6297	23.2972	22.991
2783	GNB2	6.27036	6.03358	5.93323	5.9917	6.43723	6.11472
5905	RANGAP1	8.17159	6.81575	8.54919	7.00245	8.76826	5.77598
27339	PRPF19	6.77856	8.00859	8.47334	6.36698	8.12617	6.50279
284119	PTRF	17.6605	33.736	16.0841	29.5324	48.1392	46.6021
5936	RBM4	5.02367	4.41068	4.07665	4.97347	3.74863	4.61629
399687	MYO18A	0.659379	1.6554	1.14442	0.629306	0.372364	0.949989
5394	EXOSC10	1.2162	1.3125	2.87095	3.56118	1.30564	1.12164
3146	HMGB1	100.573	107.062	96.0787	120.759	74.981	101.973
11328	FKBP9	7.48483	2.72263	5.0522	13.9092	7.42262	8.82332
6229	RPS24	75.6587	59.7084	52.9224	82.7748	51.0455	83.8399
1209	CLPTM1	10.2054	5.26205	4.12049	3.51473	9.61023	4.94622
29978	UBQLN2	3.2684	3.20675	2.55803	1.15484	1.64792	1.58956
94081	SFXN1	18.4084	13.5054	19.3993	20.2049	18.2977	18.047
5062	PAK2	2.69161	2.41277	2.73918	2.25096	1.91749	2.52792
5445	PON2	11.5195	8.97677	13.6413	12.5596	10.5251	9.64601
55291	PPP6R3	1.14415	2.76135	0.681784	2.29887	2.198	2.21475
23603	CORO1C	7.00464	8.02612	5.81081	11.3803	9.76885	13.0142
1659	DHX8	0.408382	0.729014	0.149531	0.396668	0.423164	0.416733
5684	PSMA3	25.641	19.2789	26.6321	18.1133	23.368	27.1662
9238	TBRG4	2.08921	1.99073	4.72648	2.70695	2.87317	1.79663
9859	CEP170	0.742484	0.736528	0.24895	0.474421	0.782727	0.951033
26999	CYFIP2	0.335816	0.343656	0.216243	0.206225	0.267813	0.397229
25932	CLIC4	3.31408	3.13372	3.06163	3.11019	2.97211	2.36191
5682	PSMA1	17.7117	18.3867	23.1844	22.7182	21.097	18.6585
3801	KIFC3	2.37645	0.536004	0.335433	0.701315	1.52927	1.05055
57448	BIRC6	0.240797	0.238693	0.0609719	0.100056	0.10621	0.37055
5250	SLC25A3	26.3221	26.6889	22.1384	34.8154	35.266	41.8467
6223	RPS19	102.104	99.3706	140.263	122.233	89.4809	93.2909
57470	LRRC47	2.90549	3.2451	3.00104	4.0747	4.01959	4.14292
126298	IRGQ	2.49889	2.66277	1.35267	2.96262	2.64931	2.59731
5520	PPP2R2A	2.78964	3.14493	2.22417	2.1855	2.07724	2.01548
2040	STOM	16.9538	18.0811	14.3108	13.6392	16.4435	15.5687
6205	RPS11	104.97	101.26	92.6514	68.9528	96.7351	77.5861
83743	GRWD1	5.38639	4.71336	1.7129	3.76422	4.27838	5.5555
3182	HNRNPAB	37.2659	35.1481	36.051	39.5961	36.5001	36.4355
10109	ARPC2	10.6963	9.40153	14.2515	11.8046	10.0601	9.97202
6222	RPS18	114.439	86.3711	155.364	124.957	90.9142	105.727
10097	ACTR2	14.6254	6.62237	8.27181	17.2051	15.9078	8.53447
6712	SPTBN2	0.44669	0.398065	0.255024	0.483604	0.497964	0.487978
11214	AKAP13	0.759878	0.790434	0.903885	0.719286	0.618117	0.537264
1499	CTNNB1	0.851811	0.563598	1.61044	0.479353	0.724315	0.502677
2802	GOLGA3	0.200235	0.368928	0.512491	0.400264	3.46112	3.63316
23511	NUP188	0.373688	0.306531	0.188866	0.656167	0.334247	0.409252
10814	CPLX2	30.4212	51.6989	33.5293	14.9866	30.5124	28.5697
10959	TMED2	8.56246	7.71629	4.81602	7.84021	8.40981	7.96771
6194	RPS6	88.4297	103.722	70.4374	88.0139	89.7016	86.6902
54205	CYCS	48.9063	48.8214	43.2437	46.6909	52.167	39.2433
6697	SPR	10.695	10.0252	12.0766	10.5929	8.52914	12.8346
9919	SEC16A	1.09535	0.938655	0.361584	1.11317	1.02749	0.631176
10961	ERP29	16.9576	18.0934	21.1093	12.031	20.6789	18.7925
5781	PTPN11	1.64471	1.22906	1.85171	0.801513	0.917141	0.847411
5782	PTPN12	1.13136	0.644094	3.63274	1.01187	0.431924	0.942012
64210	MMS19	0.627877	1.49428	0.480223	0.759259	1.9215	1.33049
389	RHOC	16.9483	17.4171	18.5233	18.2852	17.0691	19.7685
23234	DNAJC9	6.90469	6.64464	10.3344	6.1885	6.85963	6.58078
2934	GSN	3.14981	2.59598	4.5478	1.73752	2.08097	2.8072
10137	RBM12	4.49293	5.09444	2.50845	3.43441	4.26363	3.95958
201595	STT3B	2.90234	2.08269	2.03574	2.3137	2.24243	2.21027
9584	RBM39	5.73882	5.58289	8.57377	4.79548	5.55225	5.25252
3675	ITGA3	3.31409	3.49849	2.22709	4.38563	3.34313	3.0181
54832	VPS13C	0.221432	0.259432	0.0883877	0.295401	0.199187	0.149975
64837	KLC2	8.15114	6.00561	0.784077	6.98399	5.17815	7.74346
57488	ESYT2	0.887818	1.19907	2.2013	2.39408	37.1718	0.589362
9533	POLR1C	3.01772	1.7305	1.72585	3.50197	2.71445	2.29634
5822	PWP2	0.557809	0.536954	0	0.670154	0.801874	0.548209
5550	PREP	1.19672	1.63471	1.33581	0.484043	1.20996	1.26174
140807	KRT72	15.6271	16.9722	19.9439	0	15.0894	15.5537
6169	RPL38	356.711	289.689	419.614	261.311	171.602	279.092
9774	BCLAF1	2.99848	4.22065	2.16062	3.50428	3.7683	3.8146
6867	TACC1	1.91238	1.6706	1.59113	2.75293	2.17878	1.03905
5928	RBBP4	10.1625	10.7807	10.98	9.94449	16.7151	9.68678
6210	RPS15A	104.082	98.1523	80.9846	93.4703	106.752	87.5823
23244	PDS5A	0.533763	0.501735	0.567969	0.461069	0.484894	0.454601
6139	RPL17	50.7569	56.4257	54.2414	44.2036	38.6602	41.0817
7841	MOGS	1.75119	0.866608	0.789078	1.74652	1.38961	1.25473
23406	COTL1	91.1439	75.9817	84.8958	72.9345	55.3958	61.7111
84955	NUDCD1	26.7059	26.1009	1.51791	1.86983	24.9529	1.91616
51651	PTRH2	5.50021	5.24277	3.20581	4.27185	6.68122	5.54569
3157	HMGCS1	6.18036	7.14213	3.56164	7.19394	5.20196	6.4787
6137	RPL13	89.9548	96.3043	107.055	79.3925	90.363	74.63
3267	AGFG1	4.21892	3.36519	2.31396	3.42402	2.85162	4.75163
51727	CMPK1	9.44539	9.10723	12.7645	7.34732	8.27955	7.14303
6203	RPS9	85.9698	101.166	112.106	74.2011	74.1899	115.113
9512	PMPCB	1.7347	1.38595	2.42997	2.44077	2.5289	1.76665
3673	ITGA2	1.18552	1.3312	2.58706	1.36939	2.10065	1.22972
23041	MON2	0.375113	0.201999	0.186428	0.18319	0.121819	0.180453
23042	PDXDC1	1.76943	1.48172	1.41878	2.20009	2.28786	1.99954
3184	HNRNPD	36.6871	41.9565	20.6266	21.9276	34.7368	42.1217
327	APEH	1.82678	1.54552	1.02939	1.12092	1.27127	0.988856
1627	DBN1	3.71653	4.05552	4.82767	5.18131	3.69284	3.1173
6207	RPS13	103.81	102.934	103.889	88.5847	91.4187	100.51
9805	SCRN1	11.153	11.3559	11.3142	11.4133	15.0589	9.08016
6301	SARS	2.71419	3.04685	2.06975	3.32592	2.65432	3.62593
8453	CUL2	1.33889	1.24996	0.944064	1.32277	0.917161	0.937577
477	ATP1A2	0.755128	0.770646	0.721109	0.835437	0.624075	0.608564
81502	HM13	11.6256	14.7755	13.749	16.341	17.7906	15.8017
5042	PABPC3	4.27953	4.16564	4.77145	4.66897	4.04228	4.13573
26007	DAK	1.40883	0.956619	1.20572	0.787353	0.607999	0.73362
8878	SQSTM1	7.2033	9.75719	4.86044	15.3349	16.949	10.9123
8894	EIF2S2	20.1774	8.56161	12.6435	25.3743	11.2424	9.00851
51154	MRTO4	7.0262	5.58281	7.55313	6.20439	4.94878	6.60576
3866	KRT15	16.6847	12.9362	18.8553	12.3659	18.385	9.23938
25902	MTHFD1L	1.0501	1.25563	0.386953	2.08031	1.10375	0.974526
22894	DIS3	0.641236	1.20905	0.878531	0.858918	1.18072	0.679826
4733	DRG1	4.23842	4.29069	1.68894	4.28501	4.01963	4.76802
27430	MAT2B	8.01252	4.53537	6.69788	31.2514	6.12516	6.01705
11316	COPE	8.25326	7.62984	3.83543	9.52288	7.83844	7.06241
4666	NACA	52.8891	43.2099	34.1051	57.3795	40.6232	50.4665
58517	RBM25	3.16291	2.59141	1.39862	1.13312	1.23679	1.09476
5861	RAB1A	15.3819	14.4799	12.5887	12.6428	17.7649	17.2153
6281	S100A10	612.523	580.329	540.096	818.849	728.662	699.416
23636	NUP62	8.7524	7.49853	2.34846	7.85335	6.92539	8.04395
10269	ZMPSTE24	3.70734	4.42796	2.30631	3.31084	3.09259	3.59152
8539	API5	14.9834	12.9181	11.837	9.38305	9.52066	12.9389
2098	ESD	8.0078	8.05388	15.7378	6.4929	15.1864	8.06247
117246	FTSJ3	2.70407	4.48493	2.65602	6.24709	4.80191	4.55646
960	CD44	34.3896	30.4874	36.9688	42.9431	37.4795	34.7397
151011	2021-09-10	2.6751	1.6443	2.50225	2.18067	2.93489	2.37481
5885	RAD21	1.70348	1.4178	1.63731	0.889855	1.4541	2.74577
55660	PRPF40A	1.54175	1.54068	1.8867	4.62123	2.19794	0.777857
23481	PES1	4.30577	4.12653	2.70682	2.23737	3.59731	4.71553
5108	PCM1	12.2938	12.3536	16.7975	0.528638	8.97941	8.62318
1429	CRYZ	16.3252	17.0087	11.3664	14.2609	10.5806	11.6922
3028	HSD17B10	6.90805	9.73749	10.8839	14.4462	23.702	12.8221
23670	TMEM2	0.553111	0.466973	1.12787	0.489577	0.460148	0.415656
1266	CNN3	4.89373	4.5442	4.52742	4.54356	3.95513	4.0535
3241	HPCAL1	5.02879	5.76319	3.27726	5.15068	5.57035	6.7194
5232	PGK2	23.2961	24.3482	28.4639	23.114	26.5828	25.8863
2747	GLUD2	5.31447	2.18253	3.56787	3.0726	4.46623	2.54441
26058	GIGYF2	1.16617	0.91601	0.412178	1.35961	1.31821	1.25462
11344	TWF2	2.79406	3.73566	4.65037	2.94374	5.08517	5.21223
100526842	RPL17-C18orf32	36.8335	41.128	39.5185	32.1333	28.1041	29.864
2670	GFAP	8.18594	3.35507	1.96648	4.29299	5.44604	2.58395
55666	NPLOC4	2.93258	1.39783	13.4252	1.3791	2.60964	2.87395
644	BLVRA	9.96446	5.34818	5.46131	4.24666	4.65003	9.01001
79892	MCMBP	2.75567	1.33982	0.624026	1.33892	1.17155	1.80481
667	DST	0.0548996	0.0857023	0.136873	0.0525794	0.0659712	0.100265
5213	PFKM	2.21565	2.51089	2.23185	1.67185	1.6116	1.57126
5496	PPM1G	6.07116	6.29258	7.13451	5.46988	4.81653	5.72089
1155	TBCB	19.4353	16.0628	21.2402	14.5234	15.569	17.0207
51096	UTP18	2.40953	2.21541	1.46491	1.8669	2.01068	1.99167
3998	LMAN1	4.71492	6.49748	4.12789	5.80142	4.99722	5.0867
121457	IKBIP	11.4521	10.7369	15.2841	13.2588	9.25408	12.1212
319101	KRT73	10.2313	12.1916	14.5257	0	8.72087	0
23468	CBX5	21.8664	21.0901	25.7925	16.1625	12.0728	21.4596
3162	HMOX1	9.25723	6.51492	8.21162	20.2591	18.4005	17.693
1508	CTSB	6.20439	5.34148	5.73188	6.0721	4.85808	5.75619
2739	GLO1	17.9476	16.1972	19.1352	15.9166	9.44982	14.0085
727851	RGPD8	0.0638812	0.0729845	0.0668621	0.0939704	0.108374	0.0985227
285190	RGPD4	0.303535	0.162305	0.244036	0.296838	0.329895	0.212789
28988	DBNL	3.59657	3.44749	6.46857	3.51947	3.28958	3.11166
822	CAPG	7.27367	7.076	7.44739	6.5625	6.59252	9.07791
10493	VAT1	13.8347	10.1785	13.0667	13.1995	12.7411	9.12159
3419	IDH3A	9.6257	8.57115	6.71916	9.67835	9.54295	8.48592
10643	IGF2BP3	2.01879	2.36378	2.72748	3.50434	2.77387	2.77097
23047	PDS5B	0.296349	0.231178	0.361301	0.0993307	0.208805	0.186188
5868	RAB5A	9.06721	7.74399	4.89783	9.1542	10.1819	10.9558
26057	ANKRD17	0.173419	0.154665	0.0995207	0.06976	0.133264	0.20415
9733	SART3	1.0331	1.17406	1.61751	0.597538	1.34179	1.32806
79882	ZC3H14	1.6702	1.56731	3.21669	1.90685	2.98718	1.84679
6208	RPS14	176.339	177.481	172.199	160.638	163.136	172.779
83660	TLN2	0.779383	0.524324	0.802862	0.509039	0.655299	0.622268
10121	ACTR1A	7.56266	9.11259	6.32267	10.8536	7.23078	8.11187
8886	DDX18	3.5388	3.39723	2.71582	3.87673	4.37562	3.75975
79050	NOC4L	0.580475	0.735878	8.86784	0.716095	0.587413	0.750096
6141	RPL18	237.576	239.403	229.13	221.859	233.039	242.03
80279	CDK5RAP3	0.972695	1.07465	0.664115	1.98991	1.12719	1.08836
10484	SEC23A	1.83821	2.00408	1.75853	1.48565	2.13541	2.60797
9945	GFPT2	1.04262	0.621834	0.956389	0.841887	1.27455	0.826341
1743	DLST	11.6688	11.5223	18.1977	12.3303	9.83444	9.62635
60314	C12orf10	2.69237	4.78031	4.29915	1.61959	3.52805	4.83215
6132	RPL8	59.8604	67.3722	52.1146	53.0058	55.812	51.1935
9168	TMSB10	391.896	753.43	1252.92	391.029	767.558	749.339
5685	PSMA4	33.0918	51.7251	20.6481	43.5325	54.8624	77.991
92906	HNRNPLL	0.866675	0.812095	0.243226	0.855223	0.846684	1.2426
4704	NDUFA9	2.28718	2.02218	1.65566	2.31507	2.08062	2.39649
55140	ELP3	1.04374	1.09738	1.589	0.840401	0.354065	0.734509
6470	SHMT1	1.87697	2.07118	1.22981	1.55329	1.97066	2.25777
9513	FXR2	1.11997	8.40289	1.97459	0.657764	1.16931	9.16252
55234	SMU1	1.9927	1.92996	1.92356	1.86719	1.36416	2.09493
6217	RPS16	128.294	140.827	51.1921	121.287	47.6674	137.304
85476	GFM1	2.83179	3.01231	3.111	3.08733	2.88151	3.15204
10093	ARPC4	16.5261	15.6128	19.0289	18.889	16.0142	18.6851
2773	GNAI3	2.6373	2.01705	3.21721	3.25726	2.84552	2.45335
55131	RBM28	2.60121	2.2443	1.22865	4.80477	2.72482	2.57208
8030	CCDC6	4.91592	4.51155	9.41486	1.40968	1.42965	1.51031
1107	CHD3	0.694939	0.736518	0.109225	0.200168	0.161399	0.0665397
214	ALCAM	6.08025	5.83144	4.87101	5.35456	7.19762	7.34354
80273	GRPEL1	7.38188	6.13626	7.73574	9.94155	7.82503	6.45442
83759	RBM4B	3.46773	3.17282	2.02171	3.81549	2.64808	3.03756
6237	RRAS	6.11377	5.95044	5.00817	4.88805	6.32229	6.93459
9255	AIMP1	4.78446	10.3939	5.8731	6.37974	5.3981	6.38423
10111	RAD50	0.421001	0.610224	0.608885	0.802862	0.753384	0.599103
5536	PPP5C	2.87866	3.08164	2.40534	1.89961	3.47812	20.0741
2319	FLOT2	3.54979	3.8621	7.48394	4.55985	4.51769	3.70209
1374	CPT1A	1.35444	1.07065	1.45735	2.14427	1.03713	1.28428
54475	NLE1	1.83884	1.99294	1.24456	0.996354	1.37148	2.09655
11052	CPSF6	3.42626	3.27163	3.68122	5.04753	4.18168	3.23984
1465	CSRP1	20.7217	20.3364	24.5005	27.9853	26.4197	27.5265
56648	EIF5A2	44.4629	37.7665	43.321	33.1544	26.5148	37.7278
6275	S100A4	413.124	390.235	769.082	253.561	296.377	270.742
10949	HNRNPA0	9.56422	9.41786	5.63899	11.1909	8.43591	12.2314
23633	KPNA6	1.09325	1.0412	0.932011	0.729694	1.71288	1.13709
11034	DSTN	69.9931	49.2988	40.6541	77.9163	114.055	80.2686
223	ALDH9A1	5.38473	3.24581	4.53386	5.76419	1.9029	2.35817
5721	PSME2	16.9098	11.2675	15.1788	13.6775	13.0322	10.8094
7263	TST	4.10739	3.93003	4.67158	6.47209	6.38059	5.66432
8604	SLC25A12	1.28146	1.3065	1.43729	1.47051	1.67242	1.5918
7917	BAG6	1.69328	2.22127	0.930914	2.01097	2.04745	2.01127
7266	DNAJC7	4.13049	5.12573	4.11509	3.94968	12.2099	2.53041
2010	EMD	11.0292	10.5474	15.3262	19.3058	13.6166	13.4427
58513	EPS15L1	0.81798	0.590313	0.489617	0.372181	0.531686	0.745125
771	CA12	5.34283	9.72883	7.29375	6.37177	8.85466	5.82102
51143	DYNC1LI1	2.65822	2.69277	2.02549	5.0075	5.25854	4.937
57062	DDX24	0.968944	0.919682	0.857576	1.72985	1.28578	0.982401
8428	STK24	1.45351	1.68744	0.707646	2.1656	1.31181	1.21263
51449	PCYOX1	3.92649	3.41985	4.1346	5.06078	5.32445	5.12943
23211	ZC3H4	0.269158	0.225705	0.106483	0.207552	0.3028	0.259713
3890	KRT84	8.83252	10.1386	12.6351	13.3246	7.11788	8.42858
7913	DEK	8.50274	8.51442	6.2505	4.84788	5.99533	4.83787
9943	OXSR1	1.51751	1.58606	1.20682	1.02372	1.22239	1.77104
79068	FTO	1.23512	0.784775	0.590108	0.522937	1.2944	0.638868
51182	HSPA14	2.40614	2.38371	1.49082	0.650167	1.38367	1.51789
51202	DDX47	3.26179	4.51566	5.43771	0.913209	5.56225	3.53316
204	AK2	12.5267	9.82832	12.0845	15.9738	14.3231	13.7571
847	CAT	4.20295	4.53475	8.16678	5.2499	4.51446	4.39168
5636	PRPSAP2	2.67329	2.67257	2.03971	3.9467	2.5265	3.44084
30011	SH3KBP1	2.17172	2.00685	3.028	3.29766	4.98306	4.35595
50628	GEMIN4	1.60078	1.4345	0.228238	1.25831	0.811794	0.812954
10657	KHDRBS1	13.088	13.1875	15.5525	16.1613	16.0555	11.5441
6282	S100A11	131.445	81.621	123.047	186.566	74.7105	85.4719
6642	SNX1	4.44184	3.17367	6.88033	4.23865	3.5253	4.28572
7204	TRIO	0.192759	0.0855838	0.0307062	0.0391413	0.0119945	0.049993
4659	PPP1R12A	1.04055	1.12893	2.74219	1.04204	2.62742	1.19176
55749	CCAR1	1.92316	2.31177	1.85455	1.89135	1.76047	1.84932
10654	PMVK	4.3354	1.77006	2.4663	3.30026	1.60959	3.39454
392	ARHGAP1	2.93584	3.94755	4.5522	5.3953	4.006	3.75319
27000	DNAJC2	9.74396	10.4057	9.67223	10.6298	9.65725	10.1067
9218	VAPA	9.28377	11.0005	8.61611	9.69161	10.7666	9.20031
113251	LARP4	1.76306	1.81	2.13547	2.12151	1.95617	1.25517
9322	TRIP10	1.48246	2.79187	1.24689	1.91764	2.49978	5.17996
989	2021-09-07	6.89304	2.82389	5.17939	7.63973	4.13935	3.5585
51765	MST4	2.51073	2.2534	0.995506	2.90389	2.62155	2.67359
8801	SUCLG2	4.04288	3.87127	2.67177	4.99784	5.17447	4.55398
1398	CRK	4.76513	5.28134	3.60556	4.51023	4.05625	5.67737
7295	TXN	368.634	426.355	383.657	312.105	321.46	200.016
3248	HPGD	11.4752	10.0899	11.3098	5.45297	5.72526	9.60262
6628	SNRPB	10.0186	9.48047	6.6821	7.3314	8.91424	7.5878
26136	TES	9.80997	9.56391	10.247	8.03122	9.20935	10.4536
9319	TRIP13	4.50925	3.03304	1.78336	2.56091	2.98088	3.65076
387	RHOA	19.8827	20.2718	21.5062	20.3836	21.0306	22.9732
1479	CSTF3	1.49814	1.10625	0.917743	0.842235	0.896076	1.0263
6625	SNRNP70	13.5976	12.918	13.2288	11.7027	12.0161	11.9285
5630	PRPH	36.8263	33.5068	30.5188	84.0235	41.646	48.2794
4898	NRD1	2.39084	3.02605	1.38913	1.55726	2.28458	2.62671
826	CAPNS1	25.1051	19.446	19.7868	18.4595	16.6012	26.589
8531	YBX3	18.4717	17.2845	28.2305	18.166	24.5436	21.0016
9318	COPS2	2.13051	1.51077	3.05791	2.38172	1.48271	1.65084
56252	YLPM1	0.652359	0.460078	0.611652	0.194866	3.18322	0.466702
23197	FAF2	3.16575	2.96745	2.80876	4.00254	3.86352	3.70621
10398	MYL9	14.9059	14.0968	14.5566	18.3614	14.3572	15.9015
57532	NUFIP2	3.90046	1.16771	2.26833	1.94526	1.66582	1.20363
2937	GSS	3.63338	4.00337	3.75887	4.35491	3.98287	4.68968
8669	EIF3J	9.57715	8.4857	7.01374	6.95214	8.81528	7.91705
10885	WDR3	0.599432	0.673208	0.432097	0.780153	0.858616	0.680914
55833	UBAP2	7.11943	2.14531	1.08949	0.959438	0.37311	1.009
22913	RALY	9.44445	8.82483	4.85719	10.2408	9.09385	9.50802
91452	ACBD5	14.916	1.68525	7.63797	11.0766	1.53208	1.67095
10607	TBL3	2.46572	2.13434	116.81	1.05717	1.82369	4.25295
8357	HIST1H3H	146.093	147.478	0	0	142.882	168.911
8351	HIST1H3D	146.093	147.478	0	0	142.882	168.911
128239	IQGAP3	0.549246	0.218395	0.324884	0.353231	0.421853	0.721656
8683	SRSF9	23.3224	20.3851	28.6847	22.3202	19.3713	19.4174
8714	ABCC3	0.602	0.354576	0.323405	0.407314	0.294206	0.134753
7353	UFD1L	12.2535	14.8953	3.27	10.9808	12.9737	13.8508
30	ACAA1	1.20973	1.25133	1.10816	1.92311	2.26924	1.77085
9685	CLINT1	4.55298	4.43534	6.42633	5.08223	4.60911	4.44164
501	ALDH7A1	5.45345	6.55517	2.56001	10.6524	3.2131	3.80757
5604	MAP2K1	2.95248	5.29485	4.54982	2.20401	6.29475	1.79571
998	CDC42	12.3802	11.7773	12.602	19.608	16.3578	13.5489
55752	2021-09-11	2.93458	3.91798	3.3982	3.67595	2.94642	2.85393
10969	EBNA1BP2	6.36045	6.06123	4.0025	6.09071	6.1649	6.33286
23708	GSPT2	2.75845	2.81104	3.78085	2.58908	2.70204	2.79452
5901	RAN	146.48	173.634	176.451	208.473	156.554	168.04
8350	HIST1H3A	146.093	147.478	0	0	142.882	168.911
6767	ST13	24.9557	24.5418	26.1796	30.1405	25.0977	20.3633
5631	PRPS1	4.93197	4.80436	6.44644	5.89635	5.72101	5.55256
1845	DUSP3	9.10445	8.8483	8.89579	10.0561	9.44989	9.35901
1841	DTYMK	9.5867	11.2428	16.3113	14.4669	12.867	11.9412
5573	PRKAR1A	2.34972	2.17378	2.29119	3.3285	3.53911	3.56226
79811	SLTM	3.974	1.62905	1.97049	2.18465	3.36261	2.65905
79709	COLGALT1	2.1169	2.12905	1.7553	2.41079	2.20589	2.00046
515	ATP5F1	12.3608	9.73377	5.86141	14.2447	11.1245	10.865
57834	CYP4F11	0.372199	0.369695	0.460641	0.394692	0.485468	0.534151
27068	PPA2	3.02066	2.56004	2.87291	3.13311	3.26412	2.47859
166378	SPATA5	0.263466	0.18137	0.036922	0.125436	0.167451	0.14763
6294	SAFB	1.3711	1.49913	1.88276	2.10378	2.81163	2.06225
8436	SDPR	46.3076	61.6572	1.53252	3.66912	65.7706	57.36
11252	PACSIN2	3.31845	3.03666	4.83896	3.84426	3.03217	4.16395
1267	CNP	7.37156	6.49073	3.03334	4.93963	2.41961	5.37855
23654	PLXNB2	0.314833	0.236417	0.230117	0.529649	0.302384	0.129242
55342	STRBP	3.56196	4.3065	3.14932	2.85314	3.04912	3.02465
3420	IDH3B	2.21011	4.02257	1.86867	6.37843	6.08331	4.42901
23317	DNAJC13	0.280719	0.291304	0.74107	0.128578	0.165034	1.27275
333932	HIST2H3A	146.093	147.478	0	131.881	142.927	168.922
126961	HIST2H3C	146.093	147.478	0	131.881	142.927	168.922
83871	RAB34	4.47193	2.45993	3.25214	4.65216	3.45007	3.51843
80018	NAA25	0.762482	0.464292	0.471151	1.13957	0.870462	0.596266
6342	SCP2	4.46512	3.50716	6.15723	4.51148	3.36683	3.43566
3703	STT3A	2.45986	2.5285	2.06328	2.21767	2.78657	2.69749
2287	FKBP3	24.1476	27.3729	25.5716	21.5749	23.1477	24.8321
8356	HIST1H3J	146.093	147.478	0	0	142.882	168.911
100653057	LOC100653057	3.14106	3.40173	4.58377	7.53875	3.89183	4.95483
203	AK1	6.71638	5.83997	5.1596	4.5544	3.98881	7.37589
6500	SKP1	10.2635	12.4188	9.14828	9.19577	12.6718	8.58678
25782	RAB3GAP2	0.612519	1.3781	0.34889	1.36461	0.418607	0.877364
51495	PTPLAD1	10.2392	6.65869	8.91654	11.5739	12.1622	10.0629
51552	RAB14	7.80386	8.48063	6.35491	12.3075	9.79248	9.6042
84263	HSDL2	2.37029	2.56226	2.89804	2.86339	2.87467	2.72646
9493	KIF23	0.359149	2.29251	0.184533	0.65249	1.2634	2.0567
10061	ABCF2	2.99879	2.74476	4.23173	4.84454	4.50591	4.56351
8290	HIST3H3	146.093	147.478	0	0	142.882	168.911
5204	PFDN5	16.9547	10.9458	8.18279	13.7511	15.4	17.246
8496	PPFIBP1	0.222625	0.65882	0.191238	0.224306	0.342776	0.313802
3891	KRT85	2.39267	2.0733	2.94905	3.31401	2.14255	2.0552
51	ACOX1	2.34822	2.69905	1.68025	1.34691	2.55759	1.98623
52	ACP1	31.6855	20.8786	38.0881	30.047	28.5443	30.0623
23173	METAP1	1.68079	1.54169	0.990687	1.97673	1.17533	0.983218
653604	HIST2H3D	146.093	147.478	0	131.881	142.927	168.922
7411	VBP1	9.67437	9.90053	7.56779	5.53861	8.46316	7.65424
8358	HIST1H3B	146.093	147.478	0	0	142.882	168.911
6904	TBCD	0.689743	0.651999	0.617545	0.668028	0.533076	0.716741
9410	SNRNP40	6.93565	6.20449	2.51445	8.59108	7.85532	6.89954
80142	PTGES2	2.55992	2.2158	1.38195	1.96862	1.8826	1.87631
5870	RAB6A	6.53569	6.95058	12.8568	9.3775	4.97816	7.24853
7798	LUZP1	0.339221	0.353427	0.482342	1.23658	0.652301	0.488448
9972	NUP153	0.856745	0.722401	1.71311	0.752367	1.01064	0.907966
101060522	LOC101060522	5.45837	4.80491	5.77911	5.14328	4.39365	5.58351
10987	COPS5	3.32122	2.80298	1.46138	3.17038	2.77937	2.80608
10972	TMED10	21.6435	22.1333	22.9992	29.9722	25.2664	23.0395
10979	FERMT2	0.581207	2.03197	0.592032	0.889893	0.782293	1.43795
10189	ALYREF	22.4954	22.8676	20.3236	22.3482	24.9395	21.9851
51144	HSD17B12	7.61853	8.09042	10.8122	7.92357	9.4521	9.43176
6418	SET	67.6527	62.1058	59.416	68.1028	70.2484	69.9208
8968	HIST1H3F	146.093	147.478	0	0	142.882	168.911
4722	NDUFS3	7.08191	6.60569	3.70921	8.41458	7.69155	7.30722
8353	HIST1H3E	146.093	147.478	0	0	142.882	168.911
2548	GAA	1.7366	0.847289	0.188845	1.76996	1.48574	1.11764
9667	SAFB2	1.00669	0.95182	1.37026	1.30906	2.01863	0.961089
23607	CD2AP	3.25634	2.97728	1.14538	3.06783	2.74563	3.19079
4026	LPP	1.8405	0.972062	1.82046	2.48085	1.23887	1.5568
9053	MAP7	12.7567	16.06	1.77379	12.4252	2.92419	3.44306
23076	RRP1B	2.60564	2.32998	3.1297	3.40522	2.94107	3.82166
8352	HIST1H3C	146.093	147.478	0	0	142.882	168.911
3020	H3F3A	146.093	147.478	0	0	142.925	168.911
230	ALDOC	0	7.09569	8.68836	0	16.0859	8.14211
7386	UQCRFS1	8.47013	9.49125	7.75578	13.4813	11.4503	10.9393
983	CDK1	12.4671	18.0231	31.5764	28.0792	13.9018	14.6468
81027	TUBB1	19.5962	26.5852	39.9733	28.8405	25.3138	19.8312
5033	P4HA1	1.43223	1.45462	1.32278	1.92261	1.45315	1.42074
5713	PSMD7	6.3369	4.60293	6.61115	6.09931	9.63133	6.10589
1445	CSK	0.949588	1.54532	0.841372	0.992713	0.620405	1.01407
6638	SNRPN	9.27464	8.71963	5.59008	6.91833	8.47873	7.34303
3021	H3F3B	146.093	147.478	0	0	142.925	168.911
92609	TIMM50	6.14373	7.89674	5.01336	7.91243	9.11875	6.50431
51155	HN1	28.0778	30.2288	25.4637	28.8548	28.7363	27.4988
112802	KRT71	9.91159	0	0	0	8.44834	0
7511	XPNPEP1	0.790838	0.732119	0.6527	0.983575	0.874122	0.905811
221	ALDH3B1	19.693	13.1681	24.6737	6.27215	9.24167	15.3111
23301	EHBP1	0.27783	0.510325	0.196206	0.186592	0.287243	0.236909
23435	TARDBP	5.9283	6.45797	3.04109	5.03944	5.49967	6.18065
5710	PSMD4	8.9291	9.99715	10.3245	8.55443	11.1183	9.95395
23185	LARP4B	1.73401	1.1524	1.47329	1.38134	1.08029	1.76288
6652	SORD	6.3476	6.2865	5.84393	6.28863	5.88172	7.67973
60681	FKBP10	4.30505	1.46581	1.25274	3.18964	1.64522	1.7601
54583	EGLN1	1.23439	0.534867	2.59959	0.306028	0.481339	0.38168
55872	PBK	3.84918	3.58815	2.37362	6.28503	3.47612	6.47062
8454	CUL1	1.02624	1.05661	1.00198	1.41339	1.13663	1.26795
26052	DNM3	3.43111	3.01809	3.15335	17.6351	3.04054	4.6728
28969	BZW2	2.60095	2.13642	3.27013	2.53194	2.30061	2.51498
27043	PELP1	1.62494	1.68377	2.40997	2.17251	0.733519	1.90769
3337	DNAJB1	5.87696	11.3461	6.15931	9.71613	16.9514	12.363
8354	HIST1H3I	146.093	147.478	0	0	142.882	168.911
54732	TMED9	10.4055	10.0986	12.1602	12.4763	10.7893	6.00271
7555	CNBP	7.58091	6.84194	3.91549	4.49812	6.64987	4.4482
10427	SEC24B	0.464718	0.502261	0.605054	0.214825	0.291919	0.27424
55299	BRIX1	25.6517	26.6526	0.87468	3.36751	6.78593	5.72526
10565	ARFGEF1	0.436426	0.433694	0.0885787	0.0522903	4.81021	0.0844621
10273	STUB1	1.76888	2.52864	0.904647	1.72666	1.80271	1.7323
8237	USP11	0.247016	0.329098	0.0834871	0.26949	0.630951	0.748232
55269	PSPC1	16.1279	10.0417	6.05279	11.0335	6.12726	6.22905
6142	RPL18A	64.5629	62.81	29.2294	52.7029	40.7548	50.0906
8566	PDXK	4.6407	4.40501	3.67766	4.89475	5.61461	5.7472
8775	NAPA	3.96476	4.44075	4.58606	3.75781	6.71667	6.06255
2734	GLG1	0.598611	0.883363	1.72557	0.425846	5.48226	6.02082
51128	SAR1B	8.98312	1.80367	5.98048	8.12707	8.64127	9.34685
5411	PNN	1.77489	2.4762	2.29329	1.97939	3.04014	2.17199
6830	SUPT6H	0.540695	0.454512	0.586834	0.447675	0.681264	0.782028
729540	RGPD6	0.0677612	0.070347	0.082859	0.107307	0.0914288	0.104869
84220	RGPD5	0.0677612	0.070347	0.082859	0.107307	0.0914288	0.104869
3832	KIF11	1.4319	1.45901	0.492234	0.216979	0.451715	1.45698
6742	SSBP1	38.325	35.2842	39.2818	43.0877	38.8763	24.8559
26574	AATF	1.7518	1.50095	0.598464	1.49043	1.72172	1.37625
90957	DHX57	0.236249	0.124965	0.222833	0.12178	0.175008	0.191538
2730	GCLM	12.4095	12.3857	10.6785	14.8846	10.6094	13.2195
4940	OAS3	1.18236	0.943599	0.663519	0.282117	0.169181	0.329511
91107	TRIM47	0.987023	0.917545	1.00744	1.65227	1.95302	1.03513
7818	DAP3	5.08203	7.14166	3.69697	6.01117	5.09752	4.61778
493	ATP2B4	0.900659	0.980302	0.64374	0.467066	0.829028	0.696114
6227	RPS21	126.673	90.9771	114.772	107.547	96.8334	101.902
55914	ERBB2IP	0.729895	0.777237	0.232441	0.43101	0.845177	0.305598
1362	CPD	0.252858	0.0947849	0.262419	0.351141	0.370953	0.189074
2339	FNTA	2.54078	1.98556	2.0518	1.16769	15.5484	5.91705
4200	ME2	1.53166	2.05072	2.7768	2.4314	2.72458	1.45155
400	ARL1	7.5993	5.24606	8.47075	5.03529	5.40032	5.84042
9118	INA	4.65536	6.45653	7.3375	14.5477	6.52253	6.23556
121391	KRT74	9.91159	0	0	0	8.44834	0
8355	HIST1H3G	146.093	147.478	0	0	142.882	168.911
55596	ZCCHC8	22.1897	20.949	23.8402	0.797675	17.0275	0.643952
79188	TMEM43	2.85294	2.00702	2.62961	3.0495	4.2958	4.33829
11056	DDX52	1.22545	0.966361	0.670127	1.00453	0.939484	1.14554
27336	HTATSF1	0.294626	0.753289	0.601921	0.511854	0.674966	0.785126
2335	FN1	0.399204	0.41021	0.723117	3.55596	0.777852	1.09423
5515	PPP2CA	14.3019	2.2292	4.19601	2.05334	14.516	2.69126
3978	LIG1	0.365404	0.38781	0.65272	0.160067	0.365784	0.383651
23332	CLASP1	0.219941	0.161224	0.132075	0.131949	0.238199	0.233285
192111	PGAM5	10.0002	9.83225	7.59333	7.17984	8.65855	10.2783
102	ADAM10	1.155	0.562656	0.94774	1.51608	1.22421	0.423983
6135	RPL11	45.9557	47.1424	59.8567	63.7297	44.7728	46.834
10672	GNA13	8.85599	9.26466	4.11487	5.6974	8.95211	9.43385
5692	PSMB4	16.731	19.5018	16.6636	21.0267	18.0661	18.1626
8301	PICALM	1.99432	2.93823	4.90415	1.94346	3.9659	3.37286
79084	WDR77	2.56202	3.99765	3.42517	4.31189	3.79183	3.88349
6396	SEC13	6.22378	6.29327	6.66898	6.31627	7.01125	5.47457
10020	GNE	6.81347	3.31299	0.652139	0.249196	0.520205	3.6691
6201	RPS7	88.9874	52.6749	70.7359	49.7719	72.7048	55.6763
50809	HP1BP3	10.6511	9.78081	11.2512	10.1665	9.35001	7.39237
55671	SMEK1	1.18516	1.37745	5.99767	0.340334	0.411701	1.5357
79631	EFTUD1	0.464152	0.727089	2.17407	0.39515	0.668505	0.81131
5516	PPP2CB	2.25495	2.55674	3.94975	2.39754	3.88399	3.03086
5910	RAP1GDS1	0.868862	0.553535	2.57545	0.745061	1.36875	0.611912
51377	UCHL5	6.2739	2.40978	6.64985	6.33106	4.8121	3.50541
1783	DYNC1LI2	2.38357	1.93524	1.89501	3.01603	2.87401	2.5064
3094	HINT1	23.7111	36.8297	46.0887	20.0636	40.1478	32.5763
2817	GPC1	1.67196	1.74582	0	1.76475	2.94888	1.47043
58533	SNX6	2.74942	3.18564	5.25827	2.23448	2.66711	2.40008
2171	FABP5	42.4492	31.8894	50.2333	35.0818	31.5788	40.755
5373	PMM2	8.75975	7.86537	8.02395	9.52501	9.498	4.38259
6599	SMARCC1	0.553423	0.595031	0.447279	0.383983	0.630071	0.492217
5683	PSMA2	19.2637	17.6251	12.4078	6.55583	17.9537	18.6863
9375	TM9SF2	1.75816	1.94642	1.92364	5.46703	2.25457	2.50138
55720	TSR1	1.87146	1.79211	1.63703	1.64867	1.54692	1.25351
10330	CNPY2	10.1689	8.53478	24.9805	8.56739	12.3722	4.94241
51571	FAM49B	5.01162	4.88562	3.13959	5.37126	6.66956	6.48275
54881	TEX10	0.545265	0.711716	0.276891	1.06331	0.322583	0.996858
5714	PSMD8	11.9405	19.8689	6.23779	1.74742	12.4287	22.2118
7332	UBE2L3	13.1256	13.3509	24.6946	14.196	13.6003	16.4987
134430	WDR36	0.781661	0.669107	0.67969	0.774486	0.728484	0.673422
9146	HGS	1.48327	1.78764	2.43713	2.6163	2.28701	2.24527
491	ATP2B2	0.804825	0.838549	0.513414	0.41367	0.650564	0.390859
26038	CHD5	0.157116	0.136918	0.147266	0.207529	0.201108	0.121345
169714	QSOX2	0.518073	0.54815	0.287409	0.514012	0.38678	0.508877
10940	POP1	1.33745	1.50219	1.12792	0.779581	2.82077	1.36225
6427	SRSF2	46.4862	47.9841	50.8773	62.17	49.7878	47.1617
1459	CSNK2A2	7.5657	2.60289	5.41492	7.32328	6.60896	7.53744
55110	MAGOHB	5.80321	5.49358	5.71097	5.9223	6.67804	6.33902
114294	LACTB	0.566912	0.94338	1.50813	1.09044	1.34629	0.924066
9646	CTR9	0.682098	1.0777	0.733594	0.692741	1.08795	1.15428
3936	LCP1	2.88598	2.64693	2.42978	2.16779	2.02939	2.48956
1173	AP2M1	5.91618	7.39062	11.2271	5.55077	6.93374	6.78216
3839	KPNA3	2.34315	3.13522	2.29214	2.88813	3.37831	3.54616
10735	STAG2	0.248091	0.251065	0.33491	0.39985	0.140776	0.127393
6710	SPTB	0.327932	0.24157	0	0.387511	0.362256	0.219292
5908	RAP1B	7.88828	8.02784	6.81722	8.42638	9.07806	10.7743
10787	NCKAP1	1.01336	1.18749	0.797713	0.794951	0.916778	1.51379
5050	PAFAH1B3	8.02095	10.878	9.28244	12.3802	5.06222	5.24371
2885	GRB2	6.79722	5.13787	9.6435	9.68637	5.83228	6.12688
9784	SNX17	1.1515	0.83656	0.702148	0.951901	0.964088	0.800826
8241	RBM10	1.80414	1.35879	2.47035	0.604662	1.63047	0.557824
23283	CSTF2T	1.76105	1.24083	0.902808	1.7568	1.5948	1.42687
86	ACTL6A	6.12542	7.00692	1.06119	16.9135	2.50423	9.01507
55971	BAIAP2L1	1.06517	0.957533	0.871538	0.917955	0.654307	1.04357
9525	VPS4B	1.02069	0.851434	16.937	0.81473	0.788595	0.652006
3418	IDH2	1.87352	1.6352	2.37614	2.52559	2.53823	2.89494
29957	SLC25A24	2.0683	1.82725	0.945918	1.55515	2.29226	2.13413
359948	IRF2BP2	0.715406	0.935295	2.05832	0.82792	0.70697	0.559808
4942	OAT	9.19691	8.99155	7.38857	3.94249	10.3191	9.66722
5747	PTK2	0.45819	0.476853	1.09436	0.483167	0.533991	0.565667
286077	FAM83H	0.32586	0.354263	0.194697	0.271997	0.0658881	0.247248
56889	TM9SF3	4.77279	5.42139	4.68217	5.22624	3.83494	6.30597
5869	RAB5B	7.76305	7.45484	3.37605	7.58146	7.92708	8.84871
10728	PTGES3	35.2503	29.1036	44.0685	42.3643	35.7423	43.8546
4116	MAGOH	5.80321	5.49358	5.71097	6.52351	5.54605	5.01501
11160	ERLIN2	2.33639	2.5022	2.90954	3.08549	2.64295	2.38253
26091	HERC4	0.802614	0.709432	0.450571	0.842456	0.634427	0.968835
22908	SACM1L	0.549432	0.373944	0.0679183	0.487434	0.43247	0.379082
30845	EHD3	1.66716	1.88107	3.37501	2.18461	2.12617	2.25228
10935	PRDX3	29.75	29.1133	28.3765	56.5726	40.0323	29.9949
841	CASP8	6.84517	6.59074	9.45196	0.693516	1.30282	1.61907
128	ADH5	4.56092	4.74317	6.3997	3.94742	6.35946	6.97408
23022	PALLD	1.37576	1.55228	0.66486	5.25206	1.65364	2.59224
5106	PCK2	0.732531	0.698744	0.563677	1.36792	0.830817	0.868761
1666	DECR1	3.15074	2.22665	2.76186	5.87984	3.66448	3.42361
2873	GPS1	4.50927	4.07895	4.06928	3.54827	3.22111	3.50571
10196	PRMT3	1.45694	1.30395	1.85975	1.38516	0.897788	1.39384
10469	TIMM44	1.66712	2.00364	2.60671	3.32362	2.2107	1.95188
1452	CSNK1A1	1.87188	2.12902	1.12512	1.54859	1.67178	1.98831
10342	TFG	5.88701	5.59521	4.65153	11.0852	7.78698	5.86069
5770	PTPN1	2.18991	2.38994	2.08276	3.46631	2.94011	3.50755
23186	RCOR1	1.5364	1.48682	0.447269	0.945873	0.800435	0.449012
10007	GNPDA1	8.17059	7.48521	6.57102	8.34301	7.88692	8.2695
55627	SMPD4	1.03692	0.971395	0.0394184	0.299246	0.397915	0.943393
55622	TTC27	0.879798	0.886302	0.152098	0.849704	0.770948	0.875086
51119	SBDS	8.35687	6.97098	8.62623	4.86354	5.1741	10.6898
84376	HOOK3	1.10563	0.981934	1.3029	0.590541	0.9812	1.24508
6156	RPL30	35.605	35.0801	28.408	68.8981	36.3524	31.4569
38	ACAT1	10.2047	9.61018	9.78275	14.2335	10.5009	15.3387
55095	SAMD4B	4.76087	0.16835	0	7.47581	0.143304	0.167104
51477	ISYNA1	6.49008	6.44427	0.268063	1.13553	0.38389	0.487164
5528	PPP2R5D	1.44936	1.1359	1.23907	0.924219	0.983034	1.03913
55717	WDR11	0.739831	0.523531	0.858223	0.359112	0.141043	0.394218
5306	PITPNA	7.33506	2.24635	2.12995	2.26005	2.03197	8.30328
10209	EIF1	30.7451	35.3324	15.5563	25.623	40.5017	36.3511
5983	RFC3	2.00317	1.31055	2.10897	0.702061	0.923444	1.65727
80777	CYB5B	36.7458	32.6053	33.8108	39.3118	28.1735	27.5391
56893	UBQLN4	1.67687	1.93341	2.36717	2.10125	1.07776	1.4935
4437	MSH3	4.32267	2.46971	0.0415248	0	0.13158	0.131252
83440	ADPGK	1.49586	1.6713	0.22912	1.10238	2.43142	1.40009
10960	LMAN2	4.80353	4.58358	6.93485	10.3511	5.49074	6.85121
509	ATP5C1	17.7584	18.3537	17.7648	13.9175	13.5152	13.6489
1727	CYB5R3	9.18495	9.03156	14.3405	9.86228	12.9978	9.13336
11332	ACOT7	3.28492	3.45449	4.61007	1.56768	4.16315	3.27416
57019	CIAPIN1	2.48273	3.31426	4.09592	5.56622	3.01734	1.89998
57521	RPTOR	0.166953	0.075379	0.0359005	0.0251036	0.0855733	0.0918657
80005	DOCK5	0.266694	0.291344	0.238623	0.355007	0.797757	0.679822
7402	UTRN	0.159796	0.0447863	0.252338	0.0206874	0.171967	0.0678202
23198	PSME4	0.11643	0.0251765	0.0885169	0	0.252457	0.165935
6627	SNRPA1	14.1965	15.2942	59.4319	17.8125	18.5675	14.4328
51574	LARP7	0.698745	0.703818	0.527202	0.659733	0.459066	0.432409
3148	HMGB2	22.6092	22.7352	20.9896	16.4892	17.303	20.7257
51400	PPME1	43.6122	43.29	52.9588	3.74342	33.7295	30.0119
7174	TPP2	0.231229	0.299878	0.661685	0.834196	0.147664	0.165781
79657	RPAP3	1.3525	1.26506	0.942094	1.50778	0.950181	1.21094
283871	PGP	2.02586	1.74402	0.990877	1.5456	1.33034	1.36351
55684	RABL6	1.75575	2.17313	0.868421	0.981754	1.64417	0.94205
6241	RRM2	2.13924	2.2484	3.47138	2.10088	2.06419	1.97978
128866	CHMP4B	6.37618	6.62037	2.56863	7.8108	6.39104	5.60083
10652	YKT6	4.6454	3.03367	1.91911	3.6434	3.25152	5.77985
3416	IDE	1.47643	3.15924	4.31603	1.43843	1.55076	2.17238
55813	UTP6	2.01993	1.57128	0.976839	0.695516	2.54332	1.86064
23126	POGZ	0.154162	0.149155	0.135815	0.691587	0.0561838	0.186259
54890	ALKBH5	1.51504	1.60713	0.465129	0.838295	0.974002	1.62961
539	ATP5O	89.1129	100.851	13.2638	12.533	92.198	87.6221
54517	PUS7	0.773585	1.50305	0.616228	1.86683	1.25054	1.96744
254102	EHBP1L1	0.235898	0.383855	1.07924	0.682088	0.84197	0.741817
4763	NF1	0.474644	0.465599	0.0736244	0	0.298414	0.341282
3066	HDAC2	1.68732	2.37847	2.41514	2.51054	2.79961	2.26946
9517	SPTLC2	0.437476	0.471627	0.185851	0.267829	0.544302	0.460768
2182	ACSL4	3.92409	4.09714	1.50863	3.35362	5.5546	4.31629
25870	SUMF2	4.04041	3.36088	3.50146	2.98629	3.37389	2.42292
9184	BUB3	53.2781	53.7247	56.6793	57.7883	44.1567	62.5714
8803	SUCLA2	1.47214	1.67974	2.84879	0.493194	1.52924	1.24498
79784	MYH14	0.664127	0.586701	1.34555	1.44729	1.12488	0.605655
2280	FKBP1A	58.7977	56.4597	85.6049	61.3545	49.3706	54.9734
6311	ATXN2	0.399624	0.882639	0.188433	0.882039	1.555	0.738442
4836	NMT1	3.8524	4.2342	3.58652	5.31208	5.63438	5.60811
800	CALD1	2.99019	6.22402	6.32733	5.80936	4.07412	6.79888
8289	ARID1A	0.0794029	0.092687	0.107862	0.0570247	0.189712	0.0742348
55573	CDV3	3.322	2.48205	2.3304	5.69216	6.66395	4.10192
54938	SARS2	1.26356	1.17038	5.83049	1.23651	1.23138	0.862346
4723	NDUFV1	3.04776	2.54983	4.78586	3.22762	2.71287	3.40978
9698	PUM1	0.518632	0.750783	0.378958	0.608361	0.516588	0.403924
2960	GTF2E1	0.740104	0.391903	0.325933	0.26427	0.655909	0.452729
29924	EPN1	1.58844	1.1578	1.46216	0.853589	0.846815	1.92362
10892	MALT1	0.326026	0.160823	0.235724	0.141736	0.129352	0.286894
26121	PRPF31	0.979875	1.18702	0.921461	0.806055	1.27051	0.488849
79577	CDC73	3.81604	3.55422	8.17855	1.38472	3.17861	11.5421
9790	BMS1	0.476025	0.365731	0.408888	0.706321	0.393194	0.294818
57003	CCDC47	1.80999	1.94075	0.457978	3.26875	2.73126	3.09293
1211	CLTA	34.3804	45.5237	60.8319	46.4701	39.0013	44.0562
101060439	LOC101060439	4.94902	4.95858	3.13744	4.54189	5.57917	7.0236
132	ADK	1.67853	1.02514	4.26333	1.4813	1.09683	1.77771
30836	DNTTIP2	0.701294	0.823508	0.288544	0.843927	1.04955	0.44888
8473	OGT	0.357181	0.313178	0.168111	0	0.171561	0.217241
3482	IGF2R	0.19076	0.135844	0.114892	0.285176	0.356161	0.199125
11083	DIDO1	0.374729	0.143312	0.0386034	0.359149	0.398244	0.183883
3052	HCCS	3.30096	1.6837	1.7069	3.24256	3.44502	2.48842
57506	MAVS	2.78577	2.6117	4.8549	4.4803	5.61857	5.41314
441531	PGAM4	13.7736	13.6468	0	9.90841	17.8573	13.0594
23210	JMJD6	2.50207	2.68976	2.23082	1.57049	3.17043	4.05512
54931	TRMT10C	4.00586	1.68554	3.77398	1.90817	8.67014	2.10761
9532	BAG2	3.55008	2.53402	3.85923	5.06635	3.96668	4.33832
7371	UCK2	5.0423	4.21094	2.78609	4.04894	2.9243	3.98274
5356	PLRG1	1.52157	1.52671	0	0.843064	1.81241	1.59676
51755	CDK12	0.556071	0.456673	0.185217	0.0412138	0.0927364	0.372431
439	ASNA1	4.24101	3.57514	3.38538	2.90873	3.47921	3.78413
5201	PFDN1	10.6002	10.9023	13.4432	13.0141	8.81307	11.6297
10327	AKR1A1	2.61131	2.94947	3.44706	3.10482	2.61807	3.29881
124540	MSI2	1.38225	1.59999	0.527433	2.60142	0.448059	1.25561
6633	SNRPD2	27.8267	46.7914	33.476	41.9259	44.4549	39.8639
64087	MCCC2	2.00904	2.16756	1.46077	2.13962	1.97878	0.747629
23376	UFL1	0.337583	0.49102	0.248549	0.46732	0.431241	0.535878
23256	SCFD1	1.38584	2.41093	1.03052	1.03713	1.60914	1.38468
27238	GPKOW	1.69701	1.49642	1.74784	0.822458	1.59907	1.57382
27440	CECR5	1.85926	1.76137	1.17235	1.60339	1.97252	1.19409
131076	CCDC58	4.31743	3.28215	4.40159	4.2585	3.87117	3.33815
1537	CYC1	3.64852	3.53543	3.7826	5.17354	4.7633	3.91602
51253	MRPL37	4.71022	1.43983	1.34802	4.04926	4.12729	4.7498
51434	ANAPC7	0.92645	0.787454	3.36342	0.428944	0.701445	0.609434
56681	SAR1A	10.3359	4.62051	6.57473	12.9732	9.24584	10.953
5795	PTPRJ	0.610403	0.108862	0.210842	0.288134	0.641121	0.599753
55862	ECHDC1	3.28656	2.77108	1.86863	3.40819	2.74894	2.17496
64746	ACBD3	14.1159	13.6554	3.88166	2.69478	11.7155	13.368
25909	AHCTF1	0.233263	0.123266	0.0661007	0.108646	0.166974	0.12444
9875	URB1	0.103056	0.0733327	14.1317	0.937518	0.14191	0.696942
27183	VPS4A	0.922792	0.750922	0.814658	0.998223	0.48837	0.36867
9060	PAPSS2	0.883082	0.94915	1.70132	0.98839	0.61721	1.20069
23122	CLASP2	0.116877	0.123975	0.160482	0.0682178	0.0864353	0.0730593
11231	SEC63	0.323971	0.343335	1.45542	1.83538	1.45216	1.60494
90480	GADD45GIP1	11.5564	9.83665	7.33886	10.0949	21.084	10.5503
9039	UBA3	1.24012	3.99061	0.940096	4.43747	3.13954	1.41778
3065	HDAC1	1.95488	2.07816	1.8502	1.60845	2.41212	1.58495
253725	FAM21C	0.138425	0.0576289	0.0339686	0.121778	0.0738357	0.138857
6449	SGTA	7.89063	5.1656	12.8637	8.3659	4.11162	4.74916
23347	SMCHD1	0.144989	0.201108	0.248108	0.0685954	0.08963	0.178584
23170	TTLL12	1.06473	1.40431	0.605678	0.634743	0.809561	0.952685
56945	MRPS22	4.50086	3.48802	2.66107	6.95205	3.26102	4.39787
9810	RNF40	0.904095	0.636978	0.661006	1.49893	0.792114	0.974038
6626	SNRPA	7.94095	7.37725	4.35794	16.4711	8.63959	9.02017
1207	CLNS1A	10.129	6.84183	9.45716	6.2352	8.70675	9.12211
10483	SEC23B	0.68494	0.671015	1.00419	0.977195	1.12168	0.798996
4720	NDUFS2	1.70015	5.25356	2.66654	3.54126	5.69182	6.0674
79956	ERMP1	2.04261	1.69264	1.93851	1.69274	0.382578	1.76826
80308	FLAD1	0.256213	0.275686	0.155262	0.647903	0.336624	0.331619
8732	RNGTT	0.946204	0.775006	0.130583	0.267178	0	0.612865
6182	MRPL12	19.6561	21.9434	19.9049	32.5551	28.6467	25.9236
8480	RAE1	3.23649	3.38082	2.9777	4.43048	2.74721	2.04266
6786	STIM1	2.14574	0.873393	1.24084	1.51438	1.82771	1.44807
23195	MDN1	0.0281127	0.0291388	0.0157412	0.0222411	0.015644	0.0640685
382	ARF6	17.4038	13.5837	9.80285	13.7384	13.8051	15.2529
90861	HN1L	15.2655	14.0692	7.91086	15.0094	14.366	16.7102
54512	EXOSC4	3.5229	3.67006	3.46709	3.88042	4.33677	4.8953
84324	SARNP	14.5575	13.3537	18.5744	13.9975	11.7048	13.023
8829	NRP1	0.839331	0.645582	0.062204	0.561235	0.936447	4.27039
10482	NXF1	0.719422	1.22754	0.830431	0.825293	1.21853	1.52276
22868	FASTKD2	0.428875	0.346996	0.305364	0.470222	0.386053	0.332629
8943	AP3D1	0.603037	0.842568	1.2294	0.348053	0.700096	0.733383
2582	GALE	2.77092	2.40913	3.12295	1.04774	1.81869	1.44353
4837	NNMT	4.50811	4.06313	8.07002	7.09944	2.15446	2.55821
10579	TACC2	0.894044	0.299029	0.0750998	0.181794	0.753667	0.279432
3614	IMPDH1	0.651444	0.530649	2.0321	0.482157	0.484721	0.428152
10424	PGRMC2	8.35737	9.73633	7.9102	10.7193	10.112	9.50908
84916	CIRH1A	2.76951	2.58928	0.554578	3.072	2.59186	2.35063
1244	ABCC2	0.338896	0.349554	0.365708	0.233394	0.465557	0.285639
10094	ARPC3	9.51569	9.58733	13.3582	13.2212	14.3608	15.4016
284695	ZNF326	1.44417	0.886615	1.44298	1.86544	1.56435	1.22499
79789	CLMN	0.41274	0.148636	0.209832	0.0313374	0.0540188	0.0831341
261726	TIPRL	4.35617	4.31554	2.0951	5.35584	5.15205	4.07327
2195	FAT1	0.170291	0.0698148	0	0.124371	0.135345	0.268703
158	ADSL	2.33425	2.45901	2.28293	1.81629	1.73973	1.82059
23107	MRPS27	3.63785	2.13688	2.33568	1.33065	2.69701	1.17631
30000	TNPO2	1.21685	1.27949	1.46869	1.28241	1.49782	1.81383
143471	PSMA8	10.8698	11.0647	9.6134	10.5903	10.3739	13.1932
134510	UBLCP1	3.3575	3.5907	5.06763	3.58452	3.65685	4.45005
9540	TP53I3	4.51848	4.2997	6.92448	7.56197	7.48876	8.88592
208	AKT2	6.58463	4.92351	0.440374	16.236	1.17575	4.86133
7873	MANF	8.405	5.42891	8.05837	8.20983	8.03951	6.59744
2909	ARHGAP35	0	0.0430166	0.0121445	0	9.39881	0.134282
8682	PEA15	4.77586	4.94769	2.71216	6.25229	3.33776	7.11072
79077	DCTPP1	11.0677	14.8584	17.2622	7.26849	4.17575	11.2369
55037	PTCD3	0.678751	1.03428	1.44781	1.25933	0.956966	1.38369
29995	LMCD1	3.60458	2.74437	3.41729	3.33476	3.43411	3.69127
6230	RPS25	254.92	324.173	268.001	237.997	234.468	259.968
11169	WDHD1	0.331646	0.741482	0.539931	0.345741	0.389601	0.545711
81887	LAS1L	0.741608	0.773749	0.795669	1.24332	1.1236	0.89989
4925	NUCB2	1.89442	1.28848	2.60461	2.37241	2.1186	1.4801
10857	PGRMC1	18.5702	20.0396	11.776	14.8101	22.8551	64.8143
11261	CHP1	10.9563	13.0006	26.6059	6.18105	17.1739	7.55499
51110	LACTB2	3.3927	1.8764	3.25532	3.87217	2.81277	3.60544
6192	RPS4Y1	11.5647	11.2259	17.2119	9.20419	10.2612	11.6807
8879	SGPL1	1.12855	1.12286	0.586185	1.17589	0.983071	1.33025
6152	RPL24	110.001	104.224	37.3304	125.232	85.9852	96.7943
10449	ACAA2	3.17942	2.68422	4.6612	6.27059	5.50709	2.64302
5048	PAFAH1B1	3.45936	5.0248	8.35458	5.16923	6.2667	5.64554
8451	CUL4A	1.24354	1.22959	1.1304	1.31434	1.20052	1.2277
26958	COPG2	0.572154	0.346441	0.956927	0.403335	0.377332	0.293082
1063	CENPF	0.0428101	0.0784555	0.0191604	0	0.0485938	0.0304238
23141	ANKLE2	0.598333	0.255811	0	0.370672	0.272099	0.352952
2908	NR3C1	0.898225	0.742791	0.549387	0.579422	0.767726	0.696766
387680	FAM21A	0.131446	0.0547233	0.0294821	0.115638	0.0649394	0.13108
10951	CBX1	8.91192	14.8581	9.39625	18.4651	16.5949	21.8052
51138	COPS4	1.44633	1.4597	4.34907	1.80294	1.70264	2.11217
23592	LEMD3	3.13633	3.25768	1.90528	2.5516	3.10869	3.21193
23279	NUP160	0.320958	0.392228	0.0962825	0.446395	0.906399	0.429063
10558	SPTLC1	1.56369	1.33904	0.948036	5.78789	2.71149	1.61146
79861	TUBAL3	1.96813	1.92755	6.24774	1.67275	1.80332	1.7483
5831	PYCR1	2.73688	10.7584	2.57348	3.34276	8.54811	10.0885
3550	IK	2.62209	3.57242	24.4602	2.25093	2.52628	1.2584
51747	LUC7L3	2.59085	2.02512	2.67686	2.13615	0.909878	2.46515
29	ABR	1.07293	1.22142	1.18315	1.69379	1.18571	1.32871
9497	SLC4A7	0.135031	0.123852	0.0903115	0.254948	0.161701	0.0906087
28964	GIT1	1.52995	1.03599	1.01729	1.21643	1.47843	1.38648
56616	DIABLO	6.80659	6.72648	9.8292	5.51943	7.58508	4.34986
10421	CD2BP2	4.76268	4.42255	2.19945	4.06008	3.29674	3.69445
8672	EIF4G3	0.6211	0.594135	0.689681	0.831708	0.453802	0.522392
1399	CRKL	2.51865	1.26547	5.80429	1.78097	1.17183	3.05312
26092	TOR1AIP1	1.82716	1.78009	1.69435	1.86753	1.62813	1.46042
56926	NCLN	4.63065	3.98046	1.31516	6.17544	4.52957	1.78193
10768	AHCYL1	2.46177	2.59363	2.46886	2.13204	1.81814	2.17355
84135	UTP15	10.0795	7.54107	5.22041	12.1983	7.50799	1.77306
7443	VRK1	2.62049	2.28621	1.436	1.53895	2.98375	1.54536
8882	ZNF259	2.25759	1.31322	1.0606	1.46399	0.942797	2.32942
9524	TECR	3.43246	3.31632	11.1614	3.34587	4.10065	3.25736
5634	PRPS2	3.68087	3.37252	3.83097	3.59401	3.52628	3.44466
5635	PRPSAP1	1.05753	0.87687	2.17056	0.988114	1.20042	1.15372
81611	ANP32E	19.7464	19.3745	10.2472	12.3355	17.8796	19.1539
9491	PSMF1	6.27908	8.2376	5.75669	6.44946	6.32759	7.12374
7458	EIF4H	10.4346	9.6317	11.5468	13.1418	10.3847	10.3356
8050	PDHX	0.658007	0.375001	1.03599	0.582654	0.838671	0.883522
51631	LUC7L2	2.64619	2.48132	3.05718	2.35184	1.42784	1.54962
55747	FAM21B	0.139791	0.0581978	0.031354	0.12298	0.0690625	0.140228
11001	SLC27A2	0.565082	0.613627	1.55812	0.610178	0.766322	0.627197
55075	UACA	0.211767	0.122363	0.167947	0.632227	0.14436	0.0619023
9554	SEC22B	5.31329	3.94442	4.99577	6.75819	5.17117	4.63893
83481	EPPK1	1.0255	0.87523	0.671834	1.2531	1.06142	1.05286
81542	TMX1	12.6471	11.2748	12.3642	13.87	11.8606	13.2816
51605	TRMT6	1.75318	4.60805	1.21439	3.56566	0.819594	1.43013
54915	YTHDF1	3.13261	2.76581	0.993373	4.10682	3.9064	3.92448
84817	TXNDC17	23.3264	22.9073	39.4312	22.8354	20.4615	23.3316
1460	CSNK2B	6.82836	6.1634	8.08097	9.27204	6.94611	6.7303
7334	UBE2N	20.2919	20.4319	28.068	22.2042	16.7114	21.9413
56850	GRIPAP1	0.501514	0.203647	1.0933	0.512859	0.404954	0.505537
5510	PPP1R7	1.9969	1.77621	1.24333	4.25705	1.27223	2.38047
84932	RAB2B	6.62549	5.09743	4.7176	8.41988	5.45722	4.89548
80347	COASY	0.968449	1.12054	0.867229	0.814369	1.2626	1.44629
9991	PTBP3	1.58134	1.47365	1.54524	0.520587	0.568066	1.15887
51649	MRPS23	5.85158	5.84207	4.55621	3.86956	4.62544	5.91359
200081	TXLNA	2.73856	2.0091	2.61965	2.61974	2.22892	1.35455
28985	MCTS1	8.91601	7.08151	8.66008	1.99859	7.96973	9.01758
84193	SETD3	1.08903	1.1078	0.912671	0.766651	0.728042	0.863044
26263	FBXO22	2.44513	2.86227	2.25361	2.78622	1.19517	2.71868
5594	MAPK1	2.83284	3.28468	11.0078	3.36195	5.9861	2.77805
25983	NGDN	2.68613	2.94185	6.68179	3.97162	2.60931	1.42479
6836	SURF4	6.93571	7.32459	6.06582	9.03376	9.00454	8.04679
25962	KIAA1429	0.10494	0.0743358	0.0516028	0.0551562	0.0680902	0.0623507
480	ATP1A4	0.38303	0.473918	0.406088	0.367909	0.301698	0
9716	AQR	0.312885	0.755622	0.548378	0.315581	0.68545	0.435416
353	APRT	13.6958	9.52596	16.4393	22.2141	16.1589	17.4687
57647	DHX37	0.449931	0.675415	0.30574	0.435992	0.375011	0.544298
6648	SOD2	23.3448	24.0636	29.4827	18.1977	25.9674	23.6541
9897	KIAA0196	0.451893	0.2164	0.136267	0.105629	0.322456	0.242298
51194	IPO11	0.286263	0.16644	0.195997	0	0.0803091	0.186256
6594	SMARCA1	1.93668	1.98674	0.565659	1.71094	2.3097	1.87412
54821	ERCC6L	0.480665	0.289801	0.26456	0.399307	0.492987	0.569067
28952	CCDC22	0.34158	0.369673	0.253822	0.366753	0.383208	0.578449
10436	EMG1	4.69498	3.50634	2.90569	3.21863	2.99483	3.35303
3163	HMOX2	7.01929	6.80155	7.3105	0.610219	5.424	6.37976
54552	GNL3L	0.941638	0.968478	0.439204	0.895608	1.17273	1.25271
54623	PAF1	2.40454	1.95579	1.81465	1.15948	1.74894	2.42097
2130	EWSR1	7.38068	7.94456	8.43385	6.89385	8.07174	5.588
56288	PARD3	0.295968	0.147683	0.114031	0.38888	0.355327	0.312636
92689	FAM114A1	2.65465	2.08291	0.684096	2.71925	1.50154	1.66596
55738	ARFGAP1	5.36684	4.82333	1.0566	3.63307	3.37974	3.03279
9967	THRAP3	1.22744	1.39769	3.13665	2.43187	1.99647	1.57531
28989	NTMT1	4.52704	2.83913	0.854532	4.10043	4.03229	4.6948
50808	AK3	10.5815	5.57254	5.75958	6.15967	6.69894	7.23254
23640	HSPBP1	3.61506	3.47626	2.50559	2.64784	3.20273	2.68816
64062	RBM26	0.328442	0.490296	0.151902	0.633192	0.347453	0.242987
3980	LIG3	0.624441	0.440789	0.982482	0.15335	0.391398	0.318193
6430	SRSF5	15.0835	18.6075	17.3113	14.3132	13.0507	12.421
10644	IGF2BP2	0.617551	0.618981	1.04295	0.749498	0.621176	0.686664
63892	THADA	0.262661	0.190271	0.113449	0.0117056	0.00534194	0.299351
10016	PDCD6	21.6222	13.8782	8.54774	14.5462	13.6753	15.9177
10713	USP39	1.17566	38.9666	0	27.6423	34.6667	25.5301
4683	NBN	6.7245	0.292353	0.234253	0.192114	4.79966	6.45123
25813	SAMM50	1.45921	2.05945	2.00392	2.9434	2.84433	1.10824
1737	DLAT	2.06375	1.98232	2.99958	2.26821	2.68918	2.1717
131566	DCBLD2	1.86481	1.16554	0.87872	0.607677	0.650684	0.276383
56993	TOMM22	25.9638	18.7484	12.5186	31.0547	26.6183	20.4832
253943	YTHDF3	1.82155	1.80247	3.80797	1.96202	2.35805	1.54711
1327	COX4I1	35.7338	34.0521	41.2547	35.4884	38.0972	35.8501
5331	PLCB3	0.0903211	0.105321	0.256393	0.319228	0.240662	0.487051
55667	DENND4C	0.103668	0.300058	0.0235006	0.250185	0.114784	0.229302
5321	PLA2G4A	7.37889	7.87146	3.38287	0	4.60682	0
874	CBR3	6.96132	6.62575	6.87186	5.43294	5.57759	6.20481
11021	RAB35	29.9413	28.397	37.1717	37.2569	27.5171	33.6424
9380	GRHPR	4.17689	2.94129	5.45095	4.42228	3.75255	3.00469
10213	PSMD14	5.2967	7.3992	8.51605	5.34114	8.40404	10.1504
3009	HIST1H1B	10.2761	11.2838	64.2105	8.69676	9.34855	8.33533
7163	TPD52	10.3232	9.71513	7.0753	13.5214	10.0197	11.0364
3920	LAMP2	4.87903	4.78027	7.11704	7.18487	5.9201	5.5468
221927	BRAT1	0.905784	0.837859	0.119047	2.28493	0.541933	0.568998
84687	PPP1R9B	1.51823	1.06418	1.72082	1.26162	4.85325	1.32649
23176	2021-09-08	1.22592	1.19396	1.90521	1.46323	1.09679	1.2231
84284	NTPCR	5.0519	5.10287	7.52918	7.22684	5.60309	5.44998
51692	CPSF3	0.507125	0.467461	0.461611	0	2.89734	0.681496
24137	KIF4A	0.185561	0.218831	0.52195	0.0663562	0.124662	0.183562
10494	STK25	0	0.46964	0.417888	0.474925	0.432951	0.434206
403	ARL3	3.86895	2.39512	3.76134	2.13676	4.07218	1.91443
22800	RRAS2	2.85634	2.77593	11.7401	3.20561	3.99469	3.53629
2631	GBAS	2.14725	1.04939	1.8864	1.62223	0	1.53028
6603	SMARCD2	0.594594	0.615606	0.374266	0.746329	0.959519	0.650728
65083	NOL6	2.57861	2.47393	0.277837	3.35605	3.13032	2.56731
9377	COX5A	20.6703	13.3442	13.7069	17.1163	14.3164	13.7297
9219	MTA2	1.62111	1.69456	0.818598	2.14422	1.13266	2.24647
51070	NOSIP	2.01588	2.10957	2.60571	1.97254	2.42466	2.36176
976	CD97	0.891232	0.841528	0.571091	0.807112	0.834597	0.580449
10605	PAIP1	2.84136	1.65627	4.27793	3.37945	4.44613	2.24621
1496	CTNNA2	0.998771	0.843723	0.460089	0.349604	0.703836	0.767041
26010	SPATS2L	8.84975	8.90931	0.432288	5.63686	7.12742	8.76682
51060	TXNDC12	9.06113	6.78163	12.7233	11.7956	8.00521	6.73013
637	BID	3.34412	4.15028	4.89812	1.29383	12.4529	2.06772
259217	HSPA12A	0.37758	0.555545	0.818573	0	0.305349	0.815641
51071	DERA	1.41446	2.22992	1.30271	2.04837	1.65391	4.26253
25814	ATXN10	1.1325	1.2079	2.00242	3.20131	0.839992	3.56688
7257	TSNAX	1.20129	1.49304	55.3087	72.6619	1.54817	1.37598
79023	NUP37	1.99552	1.65285	1.96281	2.00273	1.99936	2.15321
26608	TBL2	1.22183	1.21973	1.22316	1.9669	1.23246	1.07263
5898	RALA	4.79234	3.61996	4.48038	4.12812	5.5262	6.24003
84717	HDGFRP2	0.846774	1.54012	0	1.1899	1.01711	0
8568	RRP1	7.34704	0.989221	0	34.7986	0.253933	4.17706
55206	SBNO1	0.164125	0.256769	0.175577	0.41195	0.57039	0.455436
100505503	RPS17L	28.6072	27.9248	19.6747	36.511	39.3205	30.5822
55114	ARHGAP17	0.576997	0.810055	0	0.353349	0.781792	0.58779
5469	MED1	0.0843916	0.0873292	0	0.0674747	0.0851624	0.0393998
8140	SLC7A5	10.7641	10.1566	9.71545	11.9305	13.7408	12.4043
9527	GOSR1	1.6875	1.49789	0.858552	2.26877	1.64983	1.58045
23011	RAB21	9.21749	13.0228	2.0783	12.8675	7.09657	13.7691
10797	MTHFD2	3.96115	2.98376	2.03123	4.35371	4.11271	3.65983
5049	PAFAH1B2	3.93191	6.04675	3.44746	3.02899	3.2396	3.72422
9209	LRRFIP2	4.66272	1.22722	1.39191	15.692	2.35245	0.52435
54187	NANS	4.75843	5.03301	4.52571	5.75877	4.82682	5.23596
23325	KIAA1033	0.456538	0.467774	0.389411	0.171625	0.453212	0.90663
23157	2021-09-06	1.06762	1.01742	1.04547	1.00659	1.01617	1.21225
1591	CYP24A1	1.41423	1.41201	0.680649	0.624407	1.0797	1.2685
101060541	LOC101060541	4.20754	5.5405	0	6.47817	3.5139	4.00922
11177	BAZ1A	0.185151	0.326098	0	0.298522	0.155894	0.273896
30849	PIK3R4	0.101397	0.314534	0	0.42929	0.144537	0.236842
64425	POLR1E	0.735105	0.795259	0.71726	0.702948	0.980417	0.610518
987	LRBA	0.190848	0.208122	0.215334	0.338393	0.092609	0.210541
65264	UBE2Z	4.15919	3.74748	0.563405	4.72731	3.37283	3.87511
23589	CARHSP1	3.08203	2.72622	3.03713	2.92524	2.32101	2.68637
56259	CTNNBL1	3.44196	1.92643	1.61258	1.78097	2.26942	2.59777
391	RHOG	3.47957	3.04538	3.66155	2.61889	6.11365	4.20223
84128	WDR75	0.562245	0.534348	0.612534	0.368781	0.396572	2.93458
130589	GALM	1.53284	2.35399	2.21522	0	6.53164	3.09939
5595	MAPK3	0.861516	0.676687	0.820426	0.993225	0.816025	0.599023
51726	DNAJB11	3.75763	2.81433	4.82144	4.66801	6.26571	3.0199
6429	SRSF4	8.13623	7.85244	4.36515	10.5235	8.02884	8.03883
2926	GRSF1	3.82188	2.67448	2.65014	2.2766	2.0038	1.42216
11187	PKP3	0.704713	0.586211	0.261176	0.659504	0.760762	0.410449
9329	GTF3C4	0.239501	0.247843	0.431423	0.433702	0.148263	0.222915
140576	S100A16	14.8626	13.2026	16.8244	13.3568	12.2515	13.8632
51340	CRNKL1	0.806721	2.19329	0.280127	0.942016	1.67521	1.09764
1371	CPOX	1.0652	0.906542	1.03286	1.40277	1.66614	0.832749
9939	RBM8A	5.04905	6.64859	0	7.7738	4.21668	4.81107
57223	SMEK2	0.202708	0.362902	5.57377	0.118551	0.274947	0.433812
80218	NAA50	6.04508	5.70626	3.19684	4.02382	5.87255	6.57065
5110	PCMT1	5.07465	6.33527	6.05614	5.34515	6.06574	8.79464
10283	CWC27	2.00368	1.09952	0	1.50331	1.51607	0.622944
3606	IL18	3.78685	3.22049	4.1097	4.25786	2.58983	3.57146
5238	PGM3	1.63242	0.693103	0.904459	0.642148	0.780321	2.0575
8971	H1FX	6.73429	6.92859	5.72486	4.78873	0	3.67743
1528	CYB5A	9.41434	9.2747	11.4286	7.44667	8.95089	6.94438
5422	POLA1	0.123235	0.122125	0.0936997	0.0624552	0.102284	0.0446228
79718	TBL1XR1	0.657472	0.718264	1.08425	0.639948	0.59662	0.451083
22818	COPZ1	13.0506	13.8396	8.3317	7.96973	10.6729	13.7692
23358	USP24	0.0879446	0.0717936	0	0.0559152	0.0802455	0.788005
29959	NRBP1	0.316966	0.609255	0.485331	1.80836	0.432948	1.30898
29085	PHPT1	10.6529	12.6066	10.6527	7.89503	9.41049	9.11745
6416	MAP2K4	1.58625	2.09695	1.73648	0.991432	1.2714	1.375
1265	CNN2	7.40602	7.06176	2.76116	8.38339	6.96608	3.50843
2771	GNAI2	1.43929	1.19741	1.78388	1.0473	1.89931	1.49319
4361	MRE11A	1.32666	2.25531	0.97976	0.978404	0.678756	0.441491
55506	H2AFY2	3.73202	3.17464	2.74451	3.76742	3.97198	3.22138
857	CAV1	13.807	11.4691	11.2157	26.9002	20.9113	17.4346
100528064	NEDD8-MDP1	6.59754	5.43854	0	13.7391	0	3.34075
84172	POLR1B	0.188743	0.268258	0.0461437	0.22376	0.0971561	0.219505
10980	COPS6	10.7308	1.78396	2.38477	2.01408	12.4025	13.4739
2931	GSK3A	1.16122	1.0518	1.17518	0.99873	1.02007	1.08417
5695	PSMB7	15.7495	14.8055	4.47568	13.8492	17.8348	12.3274
1994	ELAVL1	10.3196	12.8103	9.34672	11.3213	10.9754	11.1676
6390	SDHB	3.05134	2.8934	2.62325	3.67416	3.39732	3.63014
64978	MRPL38	3.41456	1.17483	2.26131	3.48925	1.65385	3.08156
55631	LRRC40	0.792639	0.430289	0.471155	0.670949	0.441881	1.02804
6632	SNRPD1	54.9428	56.5552	43.4106	53.8392	59.4538	48.0383
51635	DHRS7	2.25022	2.64298	4.57583	1.11165	6.35502	3.5143
22930	RAB3GAP1	0.362013	2.02987	0.287311	0.44865	0.436725	4.63808
5425	POLD2	0.628889	0.811997	0	0.290994	0.299831	0
6157	RPL27A	163.691	149.064	54.465	88.9428	140.54	158.134
6155	RPL27	88.7152	92.8804	83.4334	75.034	72.9448	81.15
55750	AGK	1.38516	0.763905	5.2728	1.42759	0.884421	1.40378
4849	CNOT3	2.18307	1.40354	0.535562	0	3.31792	3.50835
63929	XPNPEP3	27.9713	27.7065	28.2388	14.399	27.6265	30.3166
5576	PRKAR2A	1.37239	1.5807	2.65872	2.02524	2.12675	2.22129
5757	PTMA	108.741	101.048	156.59	141.354	110.7	97.8624
9639	ARHGEF10	0.171955	0.240505	0.0651396	0.162749	0.177349	0.151378
4012	LNPEP	0.614351	0.439383	0.688519	0.244189	0.646236	0.434519
10286	BCAS2	2.45033	2.27729	1.15012	2.81737	2.99171	2.32448
55753	OGDHL	0.403387	0.237577	0	0	0.139832	0.248934
3105	HLA-A	2.20908	2.71063	1.44671	3.50686	2.89844	2.04169
2059	EPS8	0.553001	0.119829	0.420771	0.146207	0.385055	0.159568
6143	RPL19	88.2482	114.923	68.9821	76.7807	97.2025	108.875
5605	MAP2K2	2.33377	1.86677	5.0091	1.77988	4.30321	1.70698
51260	PBDC1	4.08311	4.54798	3.96216	4.80038	3.2936	4.35441
11137	PWP1	1.42422	1.5821	0.512363	1.95254	1.94639	1.20023
3710	ITPR3	0.0740355	0.0290995	0.122546	0.243643	0.14636	0.315524
8544	PIR	8.94604	8.73235	8.49698	13.3872	5.25227	10.6753
26517	TIMM13	24.5994	22.2407	18.1863	36.9942	22.669	22.3632
4357	MPST	4.95378	5.4121	7.49748	6.7945	5.73089	4.8491
2584	GALK1	3.18663	3.19976	3.64741	2.56397	2.12767	3.1155
84908	FAM136A	3.5069	3.6887	0	6.30643	3.45593	2.29857
54927	CHCHD3	8.69187	10.3388	17.1562	12.9776	16.1403	11.8898
10693	CCT6B	5.98052	4.63761	0	5.60876	5.17248	5.62544
56851	EMC7	5.57035	5.12187	3.49731	6.81463	0	5.32121
29894	CPSF1	0.30288	0.45815	0.361638	0.40941	0.415923	0.381081
4233	MET	1.20559	0.115906	0.0220169	0.138587	0.133765	0.146773
3692	EIF6	7.79637	7.8081	14.38	16.0615	12.0242	14.8624
8802	SUCLG1	4.90704	4.76537	6.34533	5.6016	5.06615	6.36972
27161	AGO2	0.204363	0.552969	0.0690244	0.332607	0.223238	0.612445
4218	RAB8A	1.67842	1.97162	1.62911	2.15396	1.69818	1.75565
5902	RANBP1	47.7562	35.1856	23.9617	38.7169	26.1701	35.8033
55157	DARS2	1.84762	2.37337	1.98819	1.43855	3.4304	2.337
1894	ECT2	0.263223	0.228369	0	0.125606	0.25166	0.405947
26528	DAZAP1	5.02504	5.12233	3.92763	4.83275	5.01293	4.85574
1595	CYP51A1	1.09187	1.0929	0.313853	0.804911	1.13333	1.30913
54997	TESC	3.29785	1.32106	3.33553	0	0	0.936242
6277	S100A6	1025.57	997.305	1577.19	955.169	664.455	696.991
79042	TSEN34	1.23909	1.7949	0.827651	2.01148	0.745843	1.33578
9040	UBE2M	15.9178	15.0251	18.9816	12.8642	20.6029	19.2696
5007	OSBP	0.721475	1.61487	1.06593	0.71332	2.11267	0.890602
9765	ZFYVE16	7.89234	0.214212	0.0567684	0.137652	0.188365	7.71976
54663	WDR74	3.77737	3.89032	1.8877	3.03501	3.33206	3.56507
5073	PARN	19.7616	1.75508	6.69617	29.0621	0	1.72916
10204	NUTF2	13.1504	12.6816	13.1408	7.94798	11.9085	13.1983
25942	SIN3A	0.130418	0.21239	0.240382	0.178875	0.192474	0.207668
23397	NCAPH	1.52382	1.03039	1.67229	0.695353	1.13744	0.907481
54165	DCUN1D1	1.59193	1.4932	2.01547	0.960413	1.24609	0.928863
100996928	C7orf55-LUC7L2	1.15866	0.890418	1.63921	1.03065	1.28506	1.39466
56949	XAB2	0.345384	0.625104	0.0366029	0.223157	0.570104	0.609543
9128	PRPF4	4.96293	4.64973	6.46301	4.06	4.10909	4.80243
9690	UBE3C	0.468408	0.504023	0.13838	0.671002	0.528903	0.53127
9129	PRPF3	0.716337	0.407473	0.442085	6.78206	1.09258	0.784141
9589	WTAP	1.11936	1.02413	1.53498	1.45643	0.957353	0.838585
60496	AASDHPPT	1.44034	1.34108	0.936592	1.45527	0.89066	1.47193
51251	NT5C3A	4.97715	2.92963	5.56865	2.04553	2.48489	4.43794
6431	SRSF6	7.77985	7.59888	9.20566	8.76679	6.70469	7.01467
27236	ARFIP1	1.35664	1.75558	1.8521	2.23289	1.74524	1.73209
5955	RCN2	1.29544	2.67342	1.88946	2.21255	3.63005	1.64483
65003	MRPL11	11.1559	11.3056	1.70185	11.2947	13.3835	9.9552
60412	EXOC4	0.250284	0.268608	0.362806	0.478328	0.864478	0.882337
9061	PAPSS1	0.386963	0.375043	1.15553	0.318688	0.346639	0.430302
51491	NOP16	16.4193	14.1831	1.77228	15.9052	18.4211	15.0328
65008	MRPL1	1.02211	1.10862	2.87386	1.28838	1.18533	1.03659
9798	IST1	3.49117	4.74757	3.35696	4.8272	4.12334	3.10404
196374	KRT78	0.940456	1.03288	1.29315	0	1.75386	0.5876
162605	KRT28	6.81237	7.52109	14.26	3.79712	18.4234	6.69112
81892	SLIRP	23.5532	22.596	12.0548	15.016	14.431	16.111
10486	CAP2	1.42622	0.735449	0.433582	1.63595	1.18727	1.6176
2224	FDPS	5.82418	4.892	3.67631	6.24715	5.77389	4.31694
8813	DPM1	3.23348	3.01315	1.47231	1.54532	2.1414	2.74439
54867	TMEM214	0.625094	0.622839	0	0.353882	0.539779	0.434231
391722	LOC391722	2.5201	2.17567	0	2.30806	2.92122	2.64535
5879	RAC1	11.2846	8.75205	8.95265	9.0837	9.1072	10.0482
2794	GNL1	35.5946	38.906	0.182978	29.1304	33.4007	52.4694
57130	ATP13A1	0.179701	0.153475	1.76162	0.223352	0.187831	0.228929
84164	ASCC2	1.24632	0.756317	1.5473	0.758081	0.508989	0.654385
9130	FAM50A	1.85289	1.75756	0.949071	1.60698	1.11622	1.64478
55165	CEP55	2.08922	1.30318	0	0.0921803	0	1.50294
23299	BICD2	0.163352	0.203929	0.179601	0.343672	0.278362	0.364444
28987	NOB1	1.52185	1.50712	2.16142	0.808338	1.1892	1.15047
6634	SNRPD3	62.6488	60.5048	39.0844	34.4219	54.3168	38.3517
140809	SRXN1	12.6687	10.8883	12.9177	8.66982	12.0345	14.8521
5537	PPP6C	1.09259	1.50103	0.211272	3.02876	1.07321	2.27317
7965	AIMP2	10.6175	4.29136	10.3082	8.02171	8.1168	8.8902
10095	ARPC1B	4.91636	4.0636	5.51548	3.85038	4.23086	6.52909
445	ASS1	0.67249	0.183108	1.45578	0	0	0
6234	RPS28	266.661	256.096	117.442	229.438	276.366	291.438
4706	NDUFAB1	11.0872	7.72916	0	9.8792	11.3607	9.57912
29889	GNL2	2.10299	0.654351	0	0.699818	0.277126	0.841411
5534	PPP3R1	0.603885	0.354787	0.839246	0.348663	0.577998	0.248872
55604	LRRC16A	0.975323	1.00158	0.157037	0.954289	0	0.353207
9141	PDCD5	21.2996	24.6711	29.476	23.4149	18.1403	24.8749
6218	RPS17	28.6072	27.9248	19.6747	36.511	39.3205	30.5822
79869	CPSF7	10.7443	6.34092	15.2291	6.6623	6.26896	1.58504
3836	KPNA1	3.44123	3.28094	0.437125	3.04666	3.73445	3.49695
11313	LYPLA2	0.838364	0.877027	0.218271	0.465494	0.747294	0.821845
1175	AP2S1	7.93785	7.22653	0	8.0745	7.59188	8.22552
6801	STRN	0.840333	0.819516	0.178505	0.621276	0.737763	0.7291
29785	CYP2S1	0.873706	0.875286	0.424105	1.42984	0.643038	0
23438	HARS2	2.91212	3.00002	1.85332	2.12709	2.60446	3.30387
9181	ARHGEF2	0.911112	1.06368	0	0	1.23378	0.66369
9093	DNAJA3	1.60198	1.3104	0	4.04528	2.2311	4.51109
8754	ADAM9	1.13666	0.889198	0.209184	0.827956	0.770801	0.890671
5529	PPP2R5E	0.427811	1.0073	0.374585	0.359258	0.698846	0.290789
100526737	RBM14-RBM4	1.38923	1.35784	1.49718	3.56572	1.20442	1.36566
5527	PPP2R5C	1.06931	0.115827	0	0.927108	0.102013	0.933731
65125	WNK1	0.651582	0.981135	0.280124	0.0801468	0.935252	0.945673
56061	UBFD1	7.86246	2.60791	4.98598	2.10865	0	3.09617
6856	SYPL1	3.79433	3.70281	3.11114	4.63498	2.8469	7.05028
9785	DHX38	0.274192	0.361876	0.863702	0.231301	1.64375	0.32515
5524	PPP2R4	5.42353	6.23583	4.48891	5.72088	5.11601	5.49202
29109	FHOD1	0.306317	0.319455	1.7801	0.0859496	0.272422	0.59838
4734	NEDD4	0.421213	0.696119	0.831001	0.468823	1.15287	1.21289
8533	COPS3	4.89596	2.84273	8.99759	2.13303	6.53179	3.84189
8148	TAF15	8.208	13.156	2.91583	8.36109	12.0465	12.6444
114883	OSBPL9	0.302638	0.181363	0	0.242416	0.254802	0.201057
10730	YME1L1	2.34261	0.906602	0.52534	4.16127	2.53674	4.9974
29128	UHRF1	1.0658	0.848508	0	0	0	0.703962
546	ATRX	0.0774558	0.0703314	0.0306771	0.140504	0.273083	0.0560508
6840	SVIL	0.0183132	0.0714581	0.098894	0.10082	0.112703	0.0653582
10240	MRPS31	0.682393	0.798813	13.6352	0.909186	9.00407	0.69726
[truncated: 2,741 more rows]

## Sheet: 1975
geneSymbol	1975_con_1	1975_con_2	1975_con_3	1975_sh_1	1975_sh_2	1975_sh_3
AHNAK	41.7563	36.5681	39.6087	46.3559	50.2449	42.8165
PLEC	22.6746	21.9483	22.7736	24.5362	30.8201	28.2842
ACTB	2676.5	2406.56	2500.44	2702.24	2984.32	3149.86
ACTG1	2663.67	2407.39	2495.73	2682.5	2961.81	3141.47
FLNA	96.3932	94.4348	89.6592	94.6161	99.887	102.03
MYH9	90.8205	85.326	89.794	104.029	124.363	124.275
DYNC1H1	20.3871	20.9786	20.4316	11.8843	22.8834	19.981
ACTC1	1214.96	1039.37	894.386	1071.21	1122.14	1187.42
ACTA1	1214.95	1039.37	894.378	1071.21	1122.14	1187.42
ACTG2	1271.67	1078.2	948.668	1122.52	1181.79	1263.85
ACTA2	1206.01	1012.83	885.119	1056.8	1105.59	1186.42
FLNB	25.2924	27.2571	30.8021	34.6546	42.836	37.0353
SPTAN1	31.0133	30.1567	28.7684	26.2141	33.6703	42.2404
SPTBN1	12.404	11.8547	14.8079	10.4918	11.807	12.066
HSP90AA1	426.519	458.339	540.02	389.39	467.837	446.004
DSP	10.5192	9.20251	8.23417	9.64473	8.62292	8.52422
HSPA8	408.587	434.463	430.944	285.878	325.107	351.083
ENO1	1673.69	1424.51	1966.85	1896.81	2369.67	1759.16
TLN1	7.39976	7.78429	6.69905	6.61975	7.5105	5.47501
FASN	17.4422	14.399	14.6237	9.17307	9.84049	9.59645
HSP90AB1	324.932	307.889	349.847	265.453	329.531	231.602
HSPA5	419.635	360.59	440.789	380.78	398.438	423.448
EEF2	274.045	304.421	288.755	229.47	217.628	225.955
LMNA	247.201	229.409	282.32	320.534	340.415	290.831
CLTC	23.8746	19.1311	25.1977	22.7806	27.7091	35.5796
PKM	394.242	329.199	484.373	389.635	374.072	408.359
ACTN1	46.1056	43.8804	45.6417	58.1415	64.6858	71.4231
ACTBL2	447.64	324.903	321.148	419.509	413.323	517.939
FN1	46.1637	73.918	43.9367	109.781	341.611	180
TUBB	210.859	201.849	203.635	201.864	235.464	316.677
ACTN4	49.8596	42.8576	47.8983	49.8389	63.3234	59.2059
AHNAK2	3.50154	2.487	3.43653	3.22494	4.14047	4.83492
TUBA1B	224.331	204.545	190.481	194.014	175.37	223.326
TUBA1A	208.817	200.76	187.329	191.655	172.532	214.789
PRKDC	3.0157	3.75657	7.74055	2.69922	3.35351	3.36488
MYOF	7.8665	7.76205	7.63826	7.77562	6.06682	4.95675
IQGAP1	18.7775	16.4579	16.9908	19.3211	22.0105	24.5504
HSPD1	252.406	295.768	248.697	262.889	247.714	248.59
TUBB3	146.903	133.043	142.323	127.76	151.855	178.17
TUBA1C	205.369	197.541	184.233	187.514	169.335	208.785
TUBB4B	210.146	190.338	205.853	196.22	221.747	260.289
HUWE1	3.75232	3.39773	2.82757	2.96399	3.27262	2.20655
TUBB2A	150.628	141.396	144.512	142.564	164.101	174.439
PGK1	354.657	289.787	337.355	535.767	522.786	577.444
TUBB2B	149.116	140.397	143.382	140.234	162.452	172.066
YWHAZ	393.549	394.811	381.592	365.945	542.66	491.277
KRT19	182.022	152.451	218.15	246.269	220.565	205.14
GAPDH	1143.54	1360.64	1329.88	1394.57	1613.25	1349.52
TUBA4A	128.249	106.162	104.872	114.775	113.194	134.083
TUBA3D	115.463	107.077	101.118	118.54	105.263	139.668
TUBA3C	115.463	107.077	101.118	118.54	105.263	139.668
MSN	87.512	83.9489	88.4478	107.259	109.826	80.9516
TUBB4A	161.406	142.274	165.913	152.053	177.927	209.21
EPRS	9.1999	9.37267	9.27927	8.64785	7.63719	6.88462
PPIA	1927.27	2467.98	2410.65	1894.32	2379.67	2140.7
VIM	175.677	185.066	158.653	235.759	297.01	277.462
LDHA	993.018	764.864	946.732	1090.02	1098.92	1299.72
EEF1A1	1262.03	1140.23	1168.34	1035.17	886.209	722.027
PDIA4	74.9887	77.5898	82.2163	67.3316	84.7694	88.2805
YWHAQ	209.826	187.667	200.091	221.26	211.699	227.924
KRT8	162.444	145.765	156.292	162.263	188.753	203.536
TRIM28	82.9652	74.8018	74.4906	57.1575	53.6579	73.0052
YWHAB	192.037	177.25	189.045	195.788	184.511	183.75
PRPF8	4.02201	4.80817	3.74926	2.38076	3.73044	2.78096
HIST1H4I	568.305	553.689	604.511	456.053	453.261	505.167
HIST1H4B	568.305	553.689	604.511	456.053	453.261	505.167
HIST4H4	568.305	553.689	604.511	456.053	453.261	505.167
HIST1H4D	568.305	553.689	604.511	456.053	453.261	505.167
HIST1H4K	568.305	553.689	604.511	456.053	453.261	505.167
HIST2H4A	568.305	553.689	604.511	456.053	453.261	505.167
HIST2H4B	568.305	553.689	604.511	456.053	453.261	505.167
HIST1H4C	568.305	553.689	604.511	456.053	453.261	505.167
HIST1H4H	568.305	553.689	604.511	456.053	453.261	505.167
HIST1H4E	568.305	553.689	604.511	456.053	453.261	505.167
HIST1H4L	568.305	553.689	604.511	456.053	453.261	505.167
HIST1H4A	568.305	553.689	604.511	456.053	453.261	505.167
HIST1H4J	568.305	553.689	604.511	456.053	453.261	505.167
VCP	62.6907	63.3574	63.4294	60.1941	59.2866	61.0461
HIST1H4F	568.305	553.689	604.511	456.053	453.261	505.167
YWHAE	367.896	289.466	356.156	402.109	340.502	397.983
KRT7	324.913	261.648	333.25	334.026	388.544	329.398
KRT1	328.503	213.973	232.151	713.3	271.45	295.555
SNRNP200	4.62959	4.78042	5.09679	3.90995	4.15166	8.78125
HSP90B1	79.7482	71.6598	68.2672	90.767	83.9776	85.6136
UBA1	25.3273	25.7297	22.4696	20.5294	28.8999	27.8355
TUBA3E	112.33	105.3	99.3273	117.565	103.293	135.385
MKI67	10.923	2.27876	2.51129	0.327521	26.5674	1.31682
EZR	104.107	62.1846	54.7485	54.7017	55.8142	44.4206
ALDOA	452.59	440.521	542.178	530.848	581.138	533.373
KRT10	148.632	81.8389	82.093	286.719	104.581	261.106
ANXA1	401.182	381.427	482.167	564.949	649.323	566.451
HSPA1B	39.1958	46.0056	65.0272	40.3218	63.4252	45.5341
LGALS1	1467.56	1755.1	1778.73	2230.85	2144.16	2310.84
LRPPRC	10.0365	10.9102	10.7511	9.23589	9.64471	8.4244
HSPA1A	39.1958	46.0056	65.0272	40.3218	63.4252	45.5341
KRT18	132.573	145.706	202.618	251.851	212.697	173.649
ANXA2	670.814	747.04	696.023	904.514	974.161	828.652
DHX9	16.0836	14.715	14.1776	11.8881	12.4424	11.2029
HSPA4	13.0567	13.0237	13.5949	9.08887	9.73071	14.3977
VCL	15.6202	17.2542	14.0602	21.4722	17.4938	17.7253
KRT9	78.7293	35.2733	52.7871	132.977	50.7686	69.2101
ACLY	35.246	19.0433	24.005	24.6527	10.1531	57.2
EIF3A	11.7193	10.7315	10.151	7.77734	8.55594	6.89319
HSPB1	868.347	775.214	775.027	781.815	883.072	903.311
GCN1L1	2.03261	1.37505	13.1891	52.5588	1.44803	1.29875
SFN	202.067	198.171	215.493	230.456	241.349	244.122
HSPA9	47.909	38.4052	40.5275	34.5516	43.4918	46.9891
ATP5B	81.2106	97.8667	89.4422	80.1289	90.0821	95.4346
NUMA1	1.95095	1.26856	1.56215	1.33167	1.85638	3.10048
TAGLN2	712.927	651.632	769.419	737.009	843.78	741.524
IARS	9.51809	7.50304	7.59121	16.8619	8.72912	7.90746
TJP2	7.0032	6.66607	6.04799	5.63259	5.05579	4.87744
PFKP	36.0591	24.8421	28.9268	28.1386	27.5006	34.5087
ATP1A1	11.7639	9.82419	9.47518	9.59549	10.3774	12.3033
PSMD2	15.3996	15.3354	14.7493	10.8792	13.06	9.61008
KTN1	5.2164	4.16228	5.39824	5.09059	2.95064	2.62416
PYGB	18.7913	18.879	18.7672	22.3819	20.6554	18.6347
KRT2	73.2156	39.2206	45.9809	152.272	46.6999	122.217
MAP4	17.2953	17.0041	15.9127	12.5638	16.2271	17.7956
TUBA8	58.9363	41.9906	45.1605	60.8009	52.354	80.4146
POTEE	119.574	122.141	94.5239	112.082	108.709	152.688
EIF4A1	120.257	95.6237	101.657	85.9859	93.7024	105.677
HNRNPM	45.3133	41.4054	42.1768	39.8088	44.5885	41.1622
EIF4G1	10.2622	9.46299	8.842	10.5463	11.6555	7.7302
HDLBP	8.84147	9.46729	8.46316	4.78723	5.95996	5.95464
MYH10	7.43083	10.4389	7.35066	9.97834	12.9364	8.57818
TOP2A	3.89102	3.74028	2.59205	0.48865	0.947481	0.801329
ILF3	22.3004	18.0312	19.1243	18.6118	26.8283	19.9298
YWHAH	148.841	136.835	153.499	161.532	147.221	152.533
RANBP2	0.724772	1.22571	0.774937	0.441989	0.943986	0.563759
MTHFD1	22.8386	23.5959	24.595	19.7042	19.7662	18.9308
TKT	77.4793	71.2214	65.0233	70.3912	78.8189	69.6428
EFTUD2	17.0763	19.7705	19.7029	16.6282	15.2962	19.9545
UBR4	0.589723	0.500133	0.506553	0.607296	0.478767	0.582414
TUBB6	77.4814	86.8353	86.7571	83.3542	91.3378	103.312
HNRNPK	130.432	120.597	125.116	106.409	110.828	97.6122
PARP1	10.331	9.30846	9.70863	6.43238	7.98767	8.7848
TPR	1.98811	2.10538	2.4025	3.09281	2.7521	2.30552
PLS3	24.5801	22.8135	26.8341	27.7544	25.5247	30.8812
ZC3HAV1	16.6979	17.5089	16.9105	16.7587	16.6075	12.7911
CAD	2.73284	2.26695	2.99837	1.58033	2.19627	1.55165
PYGL	16.8458	15.5572	18.5048	15.7294	18.5324	20.0415
MVP	16.3648	13.0951	17.8543	18.5211	22.859	22.4529
RRBP1	9.83403	12.2371	7.53793	9.4481	11.6025	9.42484
CCT3	33.1162	27.8844	34.605	21.6841	26.2882	24.4869
P4HB	66.7814	69.5683	74.3523	73.0758	75.156	64.5057
DDX21	16.8278	24.1527	20.4141	10.4722	16.2767	12.4483
XRCC6	39.7889	39.21	37.0535	31.3062	36.4748	41.9321
YWHAG	139.724	134.649	144.927	149.414	139.959	156.257
PDIA3	69.4513	69.522	66.1449	86.7303	95.0995	86.0255
GANAB	18.1635	30.7498	36.0199	20.7775	43.7403	14.3691
DDB1	12.2109	9.91839	10.5964	17.4298	22.9547	17.6155
HIST1H2BC	276.683	290.243	313.846	323.848	337.167	287.611
HIST1H2BE	276.683	290.243	313.846	323.848	337.167	287.611
HIST1H2BN	276.683	290.243	313.846	323.848	337.167	287.611
HIST1H2BM	276.683	290.243	313.846	323.848	337.167	287.611
HIST1H2BF	276.683	290.243	313.846	323.848	337.167	287.611
RDX	42.5489	45.327	46.3106	45.257	46.521	29.1698
HIST2H2BF	259.391	272.103	294.23	303.608	316.094	269.635
KRT14	32.719	24.5021	20.6826	52.3864	34.5943	27.554
JUP	12.1329	8.91969	12.5054	11.0025	11.8983	13.1061
HIST1H2BI	276.683	290.243	313.846	323.848	337.167	287.611
HIST1H2BD	276.683	290.243	313.846	323.848	337.167	287.611
HIST1H2BL	276.683	290.243	313.846	323.848	337.167	287.611
HIST1H2BG	276.683	290.243	313.846	323.848	337.167	287.611
IPO5	5.82015	6.39397	5.25596	4.95667	4.72384	5.62949
COPA	6.43388	6.95351	7.3891	8.49988	7.34847	5.7906
HIST1H2BK	276.683	290.243	313.846	323.848	337.167	287.611
HIST1H2BH	276.683	290.243	313.846	323.848	337.167	287.611
ESYT1	6.98828	6.16922	6.54303	4.62013	4.81371	5.327
EEF1A2	896.602	760.673	879.67	756.595	653.902	572.745
HIST1H2BB	250.339	258.926	302.921	313.575	331.794	288.103
HIST2H2BE	250.339	258.926	302.921	313.575	331.794	288.103
XPO1	14.9358	17.4927	16.0523	16.3223	9.67567	19.3442
SYNCRIP	18.0928	17.1348	20.3185	12.3727	16.859	22.6332
NPEPPS	13.6129	12.4913	13.6023	16.4519	18.5048	15.0466
HIST1H2BJ	250.339	258.926	302.921	313.575	331.794	288.103
PFN1	943.511	1025.8	1042.29	974.869	1093.93	1103.85
CSE1L	16.3836	14.7653	13.752	12.4893	13.0474	13.4824
HIST1H2BO	250.339	258.926	302.921	313.575	331.794	288.103
PDCD6IP	11.2279	8.97352	12.5715	11.8267	10.6445	13.3307
GTF2I	7.47815	5.00736	9.49518	6.71231	8.36063	7.60606
AIM1	3.13907	2.13465	3.61527	2.60723	1.94292	0.962786
CCT5	33.7387	37.088	30.9595	27.2108	26.1909	19.089
SND1	19.6703	25.5044	25.3561	18.7842	16.5754	21.2223
AARS	6.21566	7.86138	6.74867	5.41606	6.12614	4.79543
HIST3H2BB	249.098	256.117	300.371	312.192	329.218	286.911
KPNB1	23.1655	21.0415	20.1015	34.3023	22.7435	19.0491
CTNNA1	12.0462	9.85707	9.35314	9.91426	10.1515	14.1755
HSPH1	10.88	8.80288	11.8429	6.55304	8.05774	7.68403
CCT7	26.1263	27.924	25.1888	14.7818	22.3125	21.5045
FSCN1	64.8025	54.53	53.8953	46.7958	50.4634	45.8089
CCT8	28.9572	33.2678	32.293	25.5984	28.2575	33.0537
TFRC	15.5236	17.3393	16.4608	17.0044	22.4174	22.4538
SF3B3	9.11227	15.2947	11.7931	15.1383	19.5959	11.4629
EEF1G	72.5937	62.8496	82.8961	57.5135	82.0737	63.3705
VARS	6.97473	7.6255	5.36671	4.44213	4.90325	5.71158
CAND1	4.89988	3.47444	3.55676	4.50654	3.92933	5.34909
ATP5A1	51.4744	58.5759	54.1168	48.7088	55.0581	54.6377
TUBB8	106.553	104.126	111.552	103.422	116.314	123.927
SPAG9	3.98861	6.18418	4.8566	6.73193	5.53101	3.36458
EIF3B	23.4101	25.1244	26.4826	16.8652	16.4014	18.4343
KHSRP	27.6919	27.8743	22.2238	14.7407	17.3125	21.2468
HNRNPA2B1	140.086	137.192	135.207	140.019	166.973	119.082
NME1-NME2	130.635	114.323	140.469	92.8209	113.548	107.465
DDX5	30.8541	26.6638	26.0231	17.5194	19.9126	16.6206
QARS	7.84328	8.38887	14.9219	5.8779	13.8974	6.4084
TPI1	244.366	197.529	227.363	241.487	272.606	229.789
CTNND1	7.37137	6.19657	5.90655	4.16821	6.67305	3.80639
XRCC5	23.5761	24.0502	25.4949	22.2239	26.9118	19.3061
HSPA1L	42.897	49.1396	71.2498	34.0668	62.9868	37.8832
HYOU1	9.51585	9.55339	10.7006	11.9691	14.0354	15.6751
GART	6.88228	5.27977	6.80609	5.95198	4.88306	2.99201
PABPC1	17.2774	18.2988	15.4884	13.1997	12.7929	14.3637
AP2B1	6.31184	5.57514	6.02027	6.71633	7.30866	8.2595
CALR	53.4645	48.3297	45.5562	57.3211	74.075	54.5902
SF3B2	8.93442	7.42546	8.33543	4.81573	5.90091	5.67869
SF3B1	4.61579	6.1388	5.44669	3.46843	7.11443	7.23445
NAMPT	24.7372	24.5945	22.8896	32.5682	40.5251	44.1148
IMPDH2	34.5627	34.3693	29.5633	30.6782	22.8614	23.0837
HNRNPU	30.6206	36.9351	35.8821	41.0799	34.7477	40.135
HNRNPA1	79.5465	56.1303	45.3199	34.4957	41.3268	30.6482
HNRNPR	19.3208	19.1147	17.9262	15.2112	20.4589	14.9307
GARS	21.0534	16.504	20.0097	21.6409	22.7396	25.0243
PGAM1	74.8974	68.2966	68.5107	65.3446	79.8239	84.9742
MCM3	7.68004	8.00799	7.33054	2.58424	2.682	2.71864
G3BP1	43.6282	33.3908	31.5347	18.9791	30.5141	20.4152
HSPA2	69.3974	86.0518	103.61	54.7064	86.5938	76.1159
ACADVL	15.2617	17.176	18.5821	20.4624	24.2449	27.3188
CCT2	23.4209	27.4641	22.6729	14.4546	20.1341	24.4867
DDX3X	5.86408	8.10892	6.6427	5.76997	7.02213	5.51796
RARS	12.2368	13.4672	13.1554	16.9618	17.0895	13.9846
TARS	14.5185	12.4666	12.675	10.9913	8.8936	10.6498
GSTP1	356.044	382.82	399.677	594.521	662.562	568.096
PLIN3	84.1172	32.4074	37.1306	41.1227	45.1231	48.7676
CCT4	32.6326	33.1123	18.1012	14.1313	31.1752	24.0009
RPN1	24.2601	13.2591	15.8294	20.9935	18.8072	23.4094
CAST	6.55421	4.47624	7.18099	5.60622	7.37288	8.6043
STIP1	23.4011	24.9859	27.1102	22.062	19.1047	18.3856
RPS3	138.89	116.075	106.93	100.062	91.4815	110.218
CTNNB1	9.21177	5.79696	6.9467	5.21041	3.75643	4.28856
LARS	6.596	5.59122	3.93162	3.50732	4.4888	5.79966
NCAPD2	1.8251	2.01905	2.05899	0.705414	0.496393	1.10855
TNKS1BP1	3.93373	1.53972	1.57393	2.04435	2.059	2.05123
NME2	243.841	204.868	250.615	156.076	188.016	170.981
PKP3	8.46046	6.72659	6.46008	6.27304	6.00999	7.2903
MDH2	148.212	142.745	150.652	141.93	183.13	144.553
TCP1	24.2868	25.9069	27.2051	18.5192	18.1402	16.6826
SF3A1	5.91204	4.80707	5.52616	4.24668	5.31879	4.3469
TPM4	67.7376	55.4739	78.0267	84.0895	108.111	96.3541
DDX17	19.9097	16.6219	15.6896	17.3974	21.8434	19.6898
DDX1	7.79014	9.64046	9.55586	5.14357	7.0116	6.29662
NUP205	4.21335	3.79646	1.50718	1.15643	1.20586	1.13777
NSUN2	8.33573	6.0625	5.17469	4.02878	5.07115	3.94802
ACO2	10.8086	8.11934	9.15666	8.14977	10.8015	9.2446
ANXA5	51.9164	48.6417	51.591	84.797	61.7983	71.2939
EPPK1	1.23929	1.66576	1.24075	1.89485	2.14138	1.68266
AHCY	71.9334	71.6246	68.6473	73.912	60.953	90.3969
KRT5	9.88625	7.00558	9.79175	20.9431	10.5479	11.9
KIF5B	3.87196	2.3794	2.42724	2.24522	2.51182	2.74255
ATIC	10.5549	12.6982	10.3988	10.1489	10.8527	14.0757
PSMD11	43.0015	26.0873	25.7778	20.2431	17.7942	16.3685
HK1	8.70293	9.38698	9.49694	8.4343	10.4864	10.8005
MYBBP1A	3.92235	4.59558	3.879	2.20811	3.25263	4.42372
AP1B1	6.6463	6.77722	5.93135	5.74911	8.09354	8.28735
IMMT	8.80113	5.87634	8.36755	6.50296	6.62629	5.09408
KARS	20.7589	18.1038	17.7835	12.7206	15.8261	15.029
ATP2A2	5.80555	5.69573	5.76443	5.81347	7.04009	6.18489
NCL	86.8957	79.5321	78.278	61.2497	68.0243	80.0858
MYO1C	12.5875	8.65648	7.98157	9.64786	10.9348	3.41147
POTEF	105.234	110.916	85.9874	103.468	91.1521	128.516
MCM4	28.5926	6.76391	6.05516	1.43826	1.55756	2.40526
GNB2L1	70.625	74.8303	64.9624	66.8171	65.8025	73.9811
SHMT2	24.6353	26.1441	26.6158	21.5082	25.6925	29.2832
PPP2R1A	29.8906	23.4464	20.2312	19.1696	19.5067	28.264
HNRNPC	340.649	320.038	287.628	322.19	186.133	192.414
HNRNPH1	27.2107	34.4518	25.0886	31.4554	63.786	41.7951
CAP1	30.1767	19.205	19.7598	16.6327	21.2275	37.6878
TUFM	28.1747	24.9645	14.0907	27.0105	26.8214	24.2795
UBA6	3.97614	3.37467	4.55737	4.8543	6.38948	5.27172
MCM7	7.39488	5.88538	5.08446	1.43281	3.40476	3.09784
DDX58	7.71676	5.61309	5.85194	5.79224	7.3574	9.86235
PPA1	31.0152	28.9974	30.0217	24.1043	29.487	37.396
SLC3A2	16.6524	16.7401	15.3915	12.1704	18.7305	19.6502
RNF213	0.418441	0.377736	0.390765	0.398931	0.399091	0.577254
LMNB1	17.7052	16.7973	11.4303	15.0533	14.3089	13.7714
KRT17	33.299	30.4413	35.1916	58.0241	42.7246	34.1537
RUVBL2	34.6279	23.7502	21.4363	20.441	15.9533	22.5786
G6PD	36.1395	30.2201	31.9304	30.081	28.1999	26.4683
KRT6A	9.11957	7.13537	9.2411	17.8487	12.5592	11.8697
HADHA	13.9161	12.8279	14.939	16.317	15.0106	18.4191
NAT10	4.91281	3.06013	3.82147	4.93448	1.95676	4.29024
DARS	17.2025	21.0419	24.8968	26.3676	28.837	17.0203
EIF3C	5.56497	5.74031	5.06721	3.17317	4.66327	4.29743
GDI2	22.6388	20.0643	28.8376	20.2899	30.0207	22.4908
SMC4	3.54944	3.74844	5.46902	1.28588	1.33824	2.284
SRRM2	2.86519	3.31597	2.63527	3.55086	5.3111	2.57238
DIAPH1	7.56597	3.75253	3.32441	3.19638	4.00825	24.6044
KPNA2	19.567	17.0381	16.0598	6.05246	5.49595	6.50331
NONO	33.4708	33.7734	28.3609	19.7037	22.7665	19.7214
RTCB	22.5032	20.959	20.2315	14.1083	16.5426	11.2782
MATR3	11.5494	13.1289	11.01	9.53609	9.46961	9.04564
KIAA0368	1.70898	1.91463	1.52524	1.38842	1.68852	1.66076
SFPQ	22.5686	16.6517	21.6233	21.0736	18.7963	17.966
KRT16	23.7899	18.0002	18.0366	51.3499	25.7311	22.0177
PA2G4	66.6287	63.4647	71.5795	66.2075	61.0453	69.4272
TRAP1	40.0011	36.7802	36.0995	39.5995	32.7046	70.5565
KRT6C	9.02737	6.92998	8.96954	16.1182	11.9999	11.3952
WARS	19.5814	19.777	16.4084	19.3513	22.2957	23.1268
EIF3CL	7.30479	7.55632	6.71552	4.06144	6.08194	5.71069
CHD4	1.34661	1.19641	1.18471	0.692136	0.589948	3.25651
KRT6B	17.0634	12.029	19.2799	44.9907	19.2846	37.6473
SRSF1	109.4	103.199	90.3281	80.4083	93.0238	100.689
DPP3	9.785	6.17022	10.3623	5.96325	7.72941	9.37048
MCM6	10.1771	12.3665	10.1664	12.0729	17.9606	8.04455
PSMC1	21.6199	20.2061	21.6371	15.7381	18.2153	19.4378
LMNB2	16.3531	17.0479	13.4767	13.2723	13.7147	19.7741
MCM2	6.32075	5.06226	4.25373	1.93307	2.19256	2.7831
FLII	3.4868	2.80591	2.3537	1.44551	1.10788	1.82294
RUVBL1	18.5304	19.2727	17.6322	15.664	15.7391	17.8571
COPB1	4.31498	4.95728	4.98434	4.63853	5.86746	4.37377
CCT6A	23.4817	22.1166	21.8701	12.521	21.1225	19.9897
INF2	4.10007	4.53698	3.97154	3.36892	4.76097	4.40569
SDHA	10.1595	4.50557	5.10836	11.0197	7.30055	3.66594
CAPN1	7.80412	8.03343	7.84321	8.53323	8.45057	11.6529
MCM5	5.59767	5.37293	6.22779	1.96324	2.84903	1.50525
CTTN	24.6643	25.9081	27.4383	16.6	22.8572	22.8464
ANLN	6.33904	6.36968	4.05742	2.78605	1.15706	0.463211
HNRNPA1L2	60.0788	47.7828	48.0302	29.4193	43.1993	31.7307
GSN	15.8154	14.6622	15.903	24.4232	21.9743	21.5296
ACTN2	6.72709	9.75728	7.15766	11.5383	13.2514	12.1697
COPG1	3.96177	4.28335	3.8828	3.35769	3.27421	4.85846
WDR1	13.7183	25.5504	42.5022	26.5875	41.6748	19.3727
EEF1D	36.5387	76.7564	107.022	49.5482	66.5364	56.883
FAM129B	9.0868	7.67484	9.11388	10.4057	8.77426	6.67528
PSMC2	25.1132	26.2718	25.1782	14.8964	18.9885	15.8885
PSMC3	10.8085	10.3197	11.7167	9.87512	12.5746	13.1611
SLC25A5	182.713	127.946	144.878	93.6628	109.356	119.719
PSME1	57.9717	60.5162	67.3051	81.4563	78.5205	70.5081
ANPEP	5.69872	5.83545	6.35461	6.14326	8.59494	7.032
RPL4	93.3037	85.2467	100.115	72.9439	55.4051	45.9373
TPM3	116.529	106.587	90.6863	86.8143	94.9641	95.9629
FKBP4	12.9042	11.801	8.84035	11.5088	8.79642	9.96645
TES	24.8815	25.9075	26.5952	28.0507	28.3506	23.5985
RPS27A	494.049	375.733	394.064	416.686	426.707	379.255
CFL1	441.105	351.423	303.793	250.352	340.165	328.361
DCTN1	5.0435	3.22938	5.69577	3.27531	2.59172	5.45745
SSB	23.5677	18.8199	19.5985	20.3368	20.735	21.5145
CANX	18.7408	15.7161	17.5587	14.7498	22.1705	24.6295
UGGT1	1.38695	0.923573	1.12193	1.85985	2.34752	1.55448
DPYSL2	6.28394	14.0809	15.4133	19.0679	16.9295	5.81167
NOMO1	0.59646	0.205967	0.881493	0.222562	0.675331	0.500545
CLIC1	81.2555	74.1018	67.8941	89.3164	76.7854	75.6668
NME1	193.808	183.846	219.037	158.602	168.439	180.065
EIF3L	12.5377	14.5147	13.1408	8.86272	9.59481	8.01797
CNDP2	10.9513	12.2792	11.5015	11.8462	10.5038	15.116
ERO1L	13.9016	12.1378	14.8426	22.6591	25.1043	26.4591
LIMA1	10.4193	12.1089	9.22209	13.0092	15.3953	13.1922
CALM2	47.681	43.0344	24.1731	34.0932	28.3752	46.4123
POR	6.48907	9.33855	7.00623	6.5231	4.73346	6.62548
EIF5A	87.9835	92.6154	91.2289	80.063	46.8049	67.3858
HEATR1	0.7641	0.932811	0.494234	0.326867	0.560293	0.344311
CALM3	47.681	43.0344	24.1731	34.0932	28.3752	46.4123
MYO1B	3.91106	2.93216	2.46554	3.35632	4.47018	3.54132
CALM1	47.681	43.0344	24.1731	34.0932	28.3752	46.4123
FAM120A	3.10778	2.43057	3.48914	2.0188	2.50125	1.21929
PCBP1	83.7796	71.5538	92.7679	66.7402	77.6411	88.9067
ILF2	34.191	35.4534	37.4454	48.419	36.7444	32.9532
MSH6	1.76558	1.24225	4.53544	0.435268	0.365766	4.05452
PSMD3	9.61563	8.25998	11.8795	9.00342	11.7777	10.5394
PRKCSH	40.4229	38.8931	41.3287	37.798	48.9172	48.4566
OGDH	5.33541	3.54849	4.76601	3.59086	3.24516	18.0874
EIF2S1	36.8411	38.0763	36.5217	29.0059	30.3255	27.394
UBB	588.605	447.073	469.368	498.303	509.092	452.801
NOMO2	0.554905	0.186537	0.836109	0.208899	0.665399	0.493185
EIF5B	3.83862	3.13819	3.18062	2.37631	2.48544	3.17048
PRDX1	166.663	245.303	200.848	255.432	238.022	195.07
NOMO3	0.554782	0.186495	0.835923	0.208852	0.665251	0.493075
SUPT16H	5.19264	5.95345	6.04194	6.29044	6.17467	6.24772
CAPN2	7.84491	9.46095	9.94416	8.74259	8.75066	8.32636
NASP	13.6818	14.0055	15.4074	15.9822	15.4572	3.49978
UBC	490.504	372.561	391.14	415.252	424.243	377.334
NPM1	153.615	104.033	96.3348	120.331	92.4663	145.867
SMC3	4.32981	2.80633	3.35485	2.82742	2.55889	5.84696
IPO9	4.86697	1.91051	1.44425	0.830431	1.70729	1.68658
ATAD3A	2.48634	1.47678	2.11181	2.18738	0.874919	3.3592
UBA52	490.504	372.325	390.903	415.302	424.251	377.344
DDX3Y	3.7276	4.36608	3.98419	2.82006	4.09773	4.0745
PDLIM1	28.5938	27.2661	30.8323	26.3929	34.3694	38.4451
ITGB4	1.01893	0.966993	3.83485	2.63439	3.00688	1.46947
EDC4	5.90605	7.36807	1.86555	2.36431	17.0894	1.38764
CKAP5	3.06565	1.43462	1.45374	1.05368	1.5154	0.931169
VDAC2	55.8528	44.4775	44.1887	41.0869	50.0427	68.3124
PNP	33.883	31.7215	28.0496	36.7547	37.2608	45.7337
EIF4A3	23.0765	21.187	25.6528	20.6023	21.986	14.2701
DSG2	9.22147	2.59216	9.10702	9.68199	12.1883	9.69235
TOP2B	1.4009	1.64189	1.03442	0.805656	0.421468	0.67652
RPS2	77.2709	72.2272	72.1163	59.2053	65.931	47.1427
MYL6	141.277	149.151	228.857	265.027	256.142	209.849
NOP56	9.72927	7.59296	11.8919	5.50533	9.55175	7.89093
EIF4A2	50.6583	36.2771	40.4549	37.282	32.8167	41.8113
DNMT1	1.5663	0.94212	1.00423	0.270357	0.118498	0.218481
TJP1	5.17741	5.81339	6.73932	7.80341	7.45743	2.92827
GDI1	13.2319	9.22761	12.0109	13.552	15.5563	12.8643
COPB2	5.04696	5.28226	7.05484	4.73515	6.17451	8.11969
CLUH	2.19451	2.28178	1.33148	1.67447	1.82233	0.981653
RPS3A	72.6849	114.974	73.0042	72.2391	60.4375	58.2493
SERPINB1	38.1011	36.1821	20.1381	26.6128	21.0677	49.189
PSMD12	12.5101	10.5123	11.4228	7.79033	9.54351	9.045
DDX39B	17.3518	20.1775	19.0493	12.9077	14.7852	10.4877
IPO4	2.43224	3.61791	2.45181	2.51014	3.35795	3.8271
OASL	5.84007	4.23363	5.2625	4.91381	4.92083	10.2192
PSMC5	9.02157	7.23984	7.44108	7.92907	8.74554	9.27602
CLTCL1	2.59505	2.00331	2.23119	2.33878	2.38373	2.82647
RPN2	11.5092	9.75687	7.53697	7.6222	11.5717	14.5369
LDHB	129.25	174.093	127.251	182.924	105.296	129.473
2021-09-09	9.60506	5.97411	7.22322	5.24444	10.2539	8.25876
TMPO	9.86691	6.2377	8.11144	5.31192	6.06866	6.20215
MARS	2.51931	3.31067	2.82388	1.45386	2.66998	2.07887
ESYT2	2.40034	2.75674	4.58292	4.58334	3.90686	2.24331
CSDE1	4.71459	3.77106	2.52436	1.59762	1.51138	1.78421
TOP1	15.8598	13.9772	7.0679	8.58805	9.49065	4.03767
HNRNPF	42.2752	38.2688	40.2686	37.7431	47.025	25.8228
ARFGEF1	1.93377	0.858809	0.663231	0.862782	0.762747	0.996502
POP1	3.0965	2.80783	3.04669	1.74965	1.7206	0.787316
EIF2S3	22.4304	24.6055	24.3731	20.004	19.3257	18.3172
DNM2	3.28461	3.32512	2.5488	3.11488	4.12296	3.62377
PDCD11	1.22151	1.00794	0.934818	0.609952	1.03287	0.808166
UPF1	2.60675	4.09213	3.34818	2.91481	2.50091	1.29686
VPS35	16.5338	9.97486	22.5878	31.6917	27.027	28.839
NAA15	3.83505	2.4911	2.58064	2.2475	2.75959	2.72917
MSH2	2.9096	1.91787	2.38827	0.611105	1.42466	1.68007
PSMC6	12.9122	14.2032	8.97103	12.7591	11.9506	8.51475
PSMD1	4.14706	4.24115	4.63227	4.12848	3.94104	6.61814
UGDH	8.92727	9.31633	6.4388	6.239	7.6776	12.0867
BAZ1B	0.91417	2.43595	1.16263	0.445019	0.507236	0.728186
YBX1	21.3071	14.8947	17.5935	10.8255	14.8699	17.8254
CALU	24.5764	21.565	21.1333	22.6948	26.8972	26.6447
GPI	33.2185	32.5659	36.7596	33.9578	36.4408	29.5761
GFPT1	11.4063	7.08407	5.64728	7.47184	6.29302	7.1078
BAG6	7.59068	3.6593	2.57944	1.96017	2.56517	2.42271
MYH11	2.92187	2.44076	3.95691	3.57932	3.8728	5.08024
LAMB3	1.07485	1.4045	1.3005	2.41118	4.38321	3.77555
HCFC1	6.74394	5.57376	1.3914	1.33757	1.42862	1.35622
UQCRC1	7.44181	6.86207	4.59769	5.78611	7.36419	4.06606
VDAC1	41.3509	46.3528	50.9515	61.1838	56.5141	61.7603
TTLL12	6.27559	6.53367	7.62735	4.27208	5.81765	10.8782
GLS	14.2139	13.4004	13.2324	2.89897	7.2915	5.2565
ANXA3	35.5315	33.9101	35.3582	37.4932	35.9593	41.9722
HNRNPA3	43.0168	37.9733	37.4638	36.8989	41.8415	30.4642
ALDH18A1	4.1027	4.49778	3.44714	2.76554	2.73119	4.23312
APEH	5.78744	5.59427	8.88797	9.0993	7.53425	3.95059
EHD1	6.81831	6.74413	7.48841	8.99421	12.0797	13.868
FXR1	6.80472	6.24346	7.36524	5.56829	6.37622	2.46667
SMC2	3.17656	1.91753	3.98634	5.84402	1.54501	1.443
USP15	1.60547	1.89049	3.0098	1.58549	3.88154	3.56093
EIF4G2	3.78139	4.38008	3.70974	2.79846	2.2777	1.94966
DNM1L	1.892	1.85771	1.98348	2.04908	2.51131	1.87759
EGFR	3.71658	1.48334	2.95241	1.67343	1.71442	0.838325
DDX46	4.54298	2.50177	2.32772	2.31806	3.13601	3.30647
DDX39A	15.4788	17.7941	18.3372	10.9248	15.2518	9.61014
TUBB1	51.7317	60.4813	60.3139	58.2865	61.4331	62.5614
FLNC	2.41991	1.91135	1.79994	2.66212	2.21938	2.43121
USP14	8.75539	6.22196	11.0756	9.59267	11.1212	8.46545
PDIA6	29.0511	45.3777	39.9857	40.802	35.8985	38.6078
PSMD5	5.83459	6.36247	6.28338	5.03363	4.03328	5.81526
ALDOC	13.4368	8.4737	11.6331	11.3813	12.5061	24.5326
IPO7	6.61778	5.56871	6.55819	8.51096	7.19066	6.28293
ADAR	3.03868	3.56265	4.70856	3.60748	3.83918	2.71883
ZYX	17.0167	14.2054	12.1796	17.4497	17.2064	10.8015
GOT1	19.9239	16.476	15.054	12.5803	14.0039	11.0316
RPL3	26.3603	22.5024	37.2496	24.6991	25.9199	21.4553
RPL5	59.018	70.8898	50.0009	34.6911	40.7742	35.1838
GOT2	20.0556	17.8222	18.9312	14.3876	16.2871	21.9855
NUP214	1.01295	0.853767	1.21164	0.810954	0.894598	0.540889
LOC101060751	61.3172	40.8009	59.515	45.5172	59.0099	48.6361
HIST2H2AC	290.248	325.189	318.151	254.778	259.328	251.212
DDX60	1.09447	1.00146	1.24833	1.69399	2.00777	1.11901
PSMD6	14.9894	13.3929	13.5114	13.8039	8.75501	10.8019
SERBP1	23.6666	26.0064	23.2921	21.7494	12.7769	12.5721
ADK	16.556	19.224	19.3229	17.3055	16.8892	26.433
AK1	46.3504	42.7565	47.3112	42.7599	45.4794	36.8416
HIST1H2AD	290.159	325.094	318.06	254.815	259.272	251.089
SMC1A	2.49683	2.25674	1.88203	2.83667	1.63894	1.11776
ITGB1	12.6541	11.1604	11.8162	11.0749	12.1466	8.32342
RPSA	100.302	92.173	98.502	92.2491	94.8312	98.1404
AHSA1	39.9712	35.0834	25.4857	35.5807	14.784	15.4529
TCOF1	4.43517	4.89919	3.23121	2.12745	4.17536	2.53875
MISP	11.7654	9.05489	9.54623	3.60793	3.94018	5.08465
BAIAP2	8.24775	8.55391	6.86864	2.00758	2.38692	3.13918
DDOST	16.0112	10.7651	13.2095	13.0983	13.8969	17.7131
IQGAP3	1.29046	1.21305	1.20241	0.982444	0.625804	0.428927
PSMD13	14.5895	12.2237	14.7571	12.6568	19.258	13.932
HIST1H1C	159.404	201.461	245.11	133.796	118.786	93.9976
YARS	8.86868	7.34667	9.61083	9.46045	10.328	11.3367
TGM2	12.2557	3.67955	4.37009	9.76947	12.2981	13.4812
GPD2	3.25736	1.58893	1.81328	2.17828	1.77421	3.73501
SKIV2L2	1.9225	1.89046	2.70188	2.02764	2.09722	1.97336
ZNF185	4.71181	5.5336	3.54165	7.09854	5.95489	5.80367
HIST3H2A	290.159	325.094	318.06	254.815	259.272	251.089
ENO2	91.2564	87.3288	88.67	98.6808	108.769	164.1
HIST1H2AI	290.248	325.205	318.151	254.803	259.348	251.212
ADSS	10.5914	9.19791	8.6428	8.4631	10.2484	8.86366
HSD17B10	16.3456	14.3511	14.9119	15.6778	17.6401	16.0339
HIST1H2AL	290.248	325.205	318.151	254.803	259.348	251.212
HIST1H1D	134.85	172.222	212.708	109.107	98.0627	75.4085
HIST1H2AK	290.248	325.205	318.151	254.803	259.348	251.212
HIST1H2AE	290.159	325.094	318.06	254.815	259.272	251.089
NUP93	3.61225	4.3425	4.07926	2.55821	3.2454	6.60445
DHX15	5.00104	5.19814	6.63796	3.51673	4.84628	6.76203
HIST2H2AA4	290.248	325.205	318.151	254.803	259.348	251.212
CTSD	39.8387	51.6877	41.4388	49.8599	39.8635	48.5381
EHD4	6.46163	6.87554	6.67649	4.61493	5.53682	9.22336
OLA1	10.866	12.0477	8.66378	9.50215	8.84757	5.88515
HIST1H2AJ	290.248	325.205	318.151	254.803	259.348	251.212
HIST1H2AB	290.159	325.094	318.06	254.815	259.272	251.089
RPL23	132.164	96.1993	123.202	74.0938	64.5028	70.063
HIST1H2AH	290.248	325.205	318.151	254.803	259.348	251.212
AKR1B1	83.8462	78.3726	103.706	76.5947	83.1937	45.9664
HIST1H2AC	290.248	325.205	318.151	254.803	259.348	251.212
HIST1H2AM	290.248	325.205	318.151	254.803	259.348	251.212
LRRFIP1	5.32278	4.88095	6.38696	2.60304	3.08366	0.940134
H2AFJ	290.248	325.189	318.151	254.778	259.328	251.212
ACTR3	19.1071	14.4067	22.6193	21.1932	20.9597	21.3035
PFAS	22.4769	1.6508	1.73447	1.44508	1.42079	8.24855
HIST1H2AG	290.248	325.205	318.151	254.803	259.348	251.212
GMPS	5.316	6.95093	8.20041	4.11207	7.15125	6.04554
CDK1	27.4716	23.3654	23.1121	162.047	22.2624	20.1684
HIST2H2AA3	290.248	325.205	318.151	254.803	259.348	251.212
TXNRD1	9.15299	8.47277	6.9536	6.45268	7.62315	7.37893
USP9X	0.441325	0.239213	0.393855	0.280454	0.294999	0.379867
PSMC4	5.89748	5.8623	8.98808	7.75129	11.2137	9.30625
RRP12	3.34725	2.30041	1.65469	1.33714	0.974798	0.613379
TRIM25	6.49018	5.97465	6.42117	3.53128	5.52492	4.80643
NARS	10.4777	10.8342	11.0585	8.67238	9.07109	12.1121
PRDX6	58.6268	58.6061	57.3122	60.8949	64.1966	93.7555
AP3D1	1.59168	1.76132	1.80503	1.34385	2.28804	1.80722
FUBP3	6.28008	6.62889	10.9627	9.20737	7.55914	6.00515
CARS	9.82289	2.80016	3.48135	3.39865	2.08831	2.29728
HNRNPH2	15.2414	13.9625	15.4616	11.6852	18.1833	12.9589
SUN1	24.4179	21.6012	2.203	4.54543	5.56217	5.48671
RAB11B	21.8029	24.9818	20.3774	23.1819	28.9903	17.2331
RPL7	98.0177	102.31	83.0907	59.0292	70.3286	56.5633
SLC25A6	114.097	86.3162	103.904	67.189	83.6736	78.7119
PAPOLA	1.86807	1.0764	1.29236	1.72255	0.874574	0.760792
GEMIN5	1.75182	0.9859	1.73215	0.930063	0.33329	1.48482
FARSB	7.4277	7.27949	6.76997	7.26497	7.50334	6.60961
HNRNPL	13.7145	14.5587	13.2833	12.4777	16.0878	9.03209
ARPC2	22.3701	26.0263	23.1378	24.803	22.4808	31.3626
ATP6V1A	5.06349	4.93209	5.69536	3.24084	4.03545	3.10843
RSL1D1	12.6972	8.12464	5.60539	7.49522	3.67485	5.16002
ATP1A3	2.54785	2.18287	1.88819	2.20073	2.4392	2.64264
SLC25A13	4.25202	3.17203	5.16595	5.44861	4.26043	7.46855
HADHB	9.85433	5.64657	8.89578	6.85223	9.81205	10.0611
FERMT2	5.74376	5.20854	6.83291	6.50865	6.69114	8.07001
PTBP1	17.1861	14.721	10.8881	15.3067	12.2859	9.76947
THOP1	3.49049	3.57593	3.08949	2.26536	2.41885	1.8992
LARP1	4.07927	3.45851	3.54403	0.865059	2.57005	0.957894
RNH1	13.9628	16.163	13.178	10.3264	26.1042	14.2957
GOLGB1	0.663502	3.11795	1.99892	1.96634	0.763212	0.712547
RANGAP1	19.5475	21.0435	11.9288	14.158	10.5966	11.9094
OPA1	1.56329	2.46547	1.75487	1.35399	1.32748	1.28226
RAB7A	49.2091	42.1761	55.9983	40.5593	45.9181	45.0593
DBNL	11.7221	7.1428	9.68346	8.35485	12.5526	12.9961
ATL3	5.08375	5.50837	5.74588	5.08448	6.51141	6.96704
SERPINB5	17.173	12.683	13.3492	15.8591	20.0135	28.3745
SSRP1	6.92567	6.27265	4.56922	5.2247	4.5237	10.0147
DDX24	2.90983	2.03823	2.76933	0.724019	1.69271	1.07576
MTA2	4.13903	5.33762	3.3084	3.68137	5.69865	3.4019
NOP58	6.82033	7.36942	6.27014	4.2567	5.26979	6.10668
NUP155	1.73764	1.54639	1.46587	1.7836	0.636498	0.791227
DDX42	2.06996	1.08609	1.37987	0.519897	1.39242	1.40503
HK2	4.93491	2.36063	4.60607	2.90239	2.59801	3.11735
ITGA6	1.84613	1.81506	2.12035	2.52319	1.96186	1.07906
RPL6	81.5602	104.176	103.507	110.643	71.176	34.9838
TOMM70A	4.50858	6.98936	6.99518	4.77919	7.28879	3.56741
AP3B1	2.96011	2.47021	2.49686	2.86723	2.73472	1.90502
SERPINB6	11.6638	5.29043	8.54869	9.96884	10.4201	10.9322
DCTN2	14.482	13.971	14.6199	13.2495	13.447	15.258
RPS12	175.852	151.36	142.484	97.7963	122.339	107.545
AGPS	2.11106	1.85776	2.35539	1.83308	2.63937	2.45013
CPNE3	13.0415	13.357	14.101	10.9384	12.6512	8.86119
CAPZB	30.8155	18.4757	83.9102	302.112	30.2748	36.243
ARF3	47.6486	44.2986	39.0735	28.1225	38.9599	53.356
ARF1	47.6486	44.2986	39.0735	28.1225	38.9599	53.356
XPOT	3.50466	4.50787	5.13324	4.45007	3.76557	2.65009
H2AFX	205.087	0	225.66	179.422	182.348	174.169
RPS4X	43.1513	60.9385	54.7217	29.7071	38.4327	35.1381
PAK2	4.93	7.12771	5.23382	8.12292	7.5499	6.45741
IFIT3	12.8789	11.2656	9.55893	9.80325	12.2889	16.1653
HIST1H1E	145.152	191.623	246.802	131.603	122.989	93.0302
HSD17B4	2.3458	2.23924	2.90022	2.0457	2.72013	3.16854
ARF5	47.1695	51.5953	47.0198	38.296	47.3782	77.3266
UGP2	10.1711	9.28287	11.3005	16.3852	9.50732	10.428
NCKAP1	2.99887	0.800952	1.91821	2.13057	1.54272	0.590597
UTRN	0.188539	0.369465	0.176333	0.210075	0.103768	2.0738
GNB2	16.4548	16.6089	13.1313	17.4377	13.3129	13.5545
IFI16	3.09185	3.05312	3.52887	4.20699	5.7839	5.00527
HEATR2	1.45648	1.38679	1.15588	0.624378	1.24684	1.01511
RNPEP	5.6988	4.65057	6.64306	4.94042	5.4173	4.87671
HIST1H2AA	239.195	269.3	263.412	209.415	212.664	203.205
MYO1E	1.28824	1.45013	0.669466	1.40024	1.40564	1.57515
ARCN1	9.40646	10.1807	7.33402	7.1897	9.36951	6.0611
UBAP2L	3.1933	1.30247	1.88474	2.64221	1.86222	2.48741
EIF2A	4.33136	7.60009	5.9498	2.15414	3.35856	4.09825
BZW1	12.3768	12.0061	13.7702	5.8571	9.78194	8.93807
ACIN1	1.74347	2.81415	3.62094	2.37884	1.61828	1.04094
EIF3E	14.9304	15.0222	10.4789	11.8305	10.7662	7.11056
PCBP2	33.7437	37.6809	43.7926	31.6481	36.8298	33.4279
PGM1	11.2161	11.4223	10.515	11.7274	11.0455	6.97833
SMARCA5	2.51368	1.15831	2.04949	2.12318	2.08726	2.2155
BASP1	45.6778	39.0127	46.599	22.372	50.6755	31.088
PPP1CA	8.81819	11.5415	8.30402	5.37691	8.52777	5.7744
GLUD1	4.68417	5.58945	6.5814	6.51967	15.1856	7.01506
PHB2	18.2474	20.8338	20.0005	15.9606	19.7282	12.0191
LONP1	3.56253	3.37463	4.02848	4.24205	6.1726	2.63471
IDH1	10.7175	7.47543	9.46473	9.02084	9.60366	8.6555
SUGT1	5.74255	6.7528	7.44361	6.32326	4.25905	6.69577
AP2A1	3.69793	5.477	5.57166	5.64019	6.67357	6.66393
CKB	16.6023	20.3318	16.4851	15.0395	28.6821	27.2003
USP5	5.24642	4.86661	6.32132	4.80158	5.66814	3.98602
CUL4B	2.20083	2.40837	2.44937	2.49445	2.28525	1.3833
EPB41L2	1.65148	1.55103	2.22028	3.35314	3.74389	1.96039
CS	32.9536	30.1371	32.5197	24.6721	24.9963	30.4
ENO3	186.771	131.713	134.749	281.529	310.563	394.479
FUBP1	5.08418	3.17826	3.41494	3.4134	4.75101	4.7372
IGF2R	0.603508	0.341505	0.628579	0.8165	0.732956	0.664785
HDGF	21.5087	19.8937	27.0904	20.5266	28.3028	24.9134
APEX1	11.6776	12.7846	13.7126	10.8036	13.0552	12.6003
HSPE1	226.637	273.926	208.067	196.114	226.54	169.795
SRP68	3.03097	2.23236	1.36025	3.70818	4.06276	3.0986
PABPC4	9.11425	6.70148	8.55328	6.35979	6.43777	5.27373
RPA1	8.52576	7.42048	7.30661	3.14959	6.32403	1.42562
EEA1	0.375429	0.378102	0.465277	3.56968	4.28363	3.18726
PLS1	4.31341	5.13253	5.08106	5.68974	6.23356	5.56505
LAP3	9.41586	3.32163	5.41946	4.10587	4.59718	2.60573
PUF60	5.72691	3.94137	4.6243	2.97703	3.42611	3.22977
SRRT	5.86158	6.0225	4.48788	4.7778	2.01177	3.06355
EIF4B	8.22588	10.3873	5.37723	4.67127	1.59754	2.25573
ACTR2	22.3964	22.2316	19.0254	22.1783	26.2342	22.2962
RAB11A	24.3993	25.1636	22.4179	25.9002	32.9901	18.8721
GTPBP4	4.54773	3.93398	4.1608	1.69556	3.33379	1.98084
2021-09-07	8.39428	5.84614	8.12912	6.16757	8.94141	14.3509
2021-09-02	17.4387	17.9502	13.7124	13.6047	15.6708	10.4519
MYL12A	51.1513	40.3697	54.3321	48.5615	59.1942	59.9459
EPHA2	3.78301	2.74071	3.23872	2.87357	2.43787	2.05335
TNFAIP2	2.85315	3.26566	3.88174	2.06394	3.75703	6.5426
EIF3I	16.0928	23.7891	20.8695	19.4379	27.1227	17.3201
CAPG	39.8848	35.4226	38.8878	50.7831	47.044	54.2522
PLAA	0.980563	0.845666	1.65067	2.41419	3.63367	1.39655
PRDX4	41.6113	45.4164	39.7966	41.9931	50.4516	34.1274
PFKL	6.57661	2.77724	3.40375	3.99315	4.30837	4.42267
LRRC47	4.69938	4.3621	5.39672	2.00032	3.97541	1.05009
GLRX3	18.1733	17.49	16.2532	18.4396	17.5002	18.9016
MYL12B	51.1513	40.3697	54.3321	48.5615	59.1942	59.9459
PFKM	3.89892	2.65992	3.06421	3.39353	2.49448	3.1503
EIF5	17.5896	16.1537	13.0987	8.87836	11.5436	11.137
PCNA	34.2899	36.7623	34.7936	26.841	22.7986	21.0445
ACSL4	4.01959	4.51251	3.81997	4.06729	4.61553	5.53192
ASNS	6.35792	8.17394	5.24087	3.97372	2.99707	4.47618
MAPK1	8.83933	9.30212	13.7117	11.4427	11.0055	10.6238
DYNC1I2	7.11812	7.39807	3.46388	16.9233	5.30427	5.11038
PPIB	131.042	110.456	113.133	130.233	137.113	101.521
SLC25A4	21.6889	21.5649	16.942	9.0803	21.5981	8.18643
EIF3D	9.64306	9.28191	6.53213	5.68015	5.97292	6.43853
FARSA	6.14033	5.27152	5.39366	5.92546	5.661	8.51903
STXBP2	3.04393	2.66065	2.62589	3.72512	3.01804	3.89824
NES	0.694054	1.2313	1.12203	0.598876	1.44864	0.628584
PRDX5	42.4943	34.9097	37.2894	80.4027	79.4293	70.4987
BAG3	1.78958	2.19198	1.66549	3.00917	1.89661	2.06501
SPATS2L	5.55265	10.343	11.0409	2.74382	5.14334	5.89828
P4HA1	5.80743	2.99149	4.46043	4.96021	6.67548	7.93062
TGFBI	5.72531	2.90982	2.27528	2.12569	2.10217	1.22967
ACAT1	19.5902	19.4997	21.6828	9.48762	14.9059	20.1548
UBE3C	0.541631	0.335663	0.31047	1.71253	0.486562	0.451691
CYFIP1	0.82797	0.673259	0.796617	0.964538	0.73367	1.54774
ABCE1	4.39864	5.7831	5.8868	4.50509	5.83595	4.4447
ECHS1	20.2006	14.1699	12.259	15.4813	12.0469	7.35712
CAPZA1	12.1772	11.0894	11.5304	10.3916	13.1685	13.3467
STRAP	11.0136	10.2702	7.50222	9.70157	6.48767	11.7296
VCPIP1	1.12713	0.938931	0.585729	0.47853	0.581242	0.112921
GSTO1	46.6466	38.9771	47.8511	54.1782	69.7471	54.3463
RBMX	10.5058	11.3112	9.37128	10.2787	9.22945	7.89032
TNPO1	4.90369	5.01872	4.27671	3.43765	2.66978	2.70685
ATP13A1	1.04972	14.8513	5.19222	5.09956	1.73083	1.0841
ANP32A	29.6503	23.2351	20.655	19.685	20.0979	20.6911
TWF1	14.5805	11.3473	10.2721	6.96027	8.25244	8.06771
NCAPG	1.27903	1.42662	1.15711	0.532744	0.516782	0.671969
RPL10A	83.6731	116.273	126.699	78.9321	89.6362	56.5394
CUL1	3.75832	3.18696	2.46381	3.21235	4.2349	2.05384
SPTBN2	0.476259	0.285014	0.200001	0.366884	0.129797	0.12656
SERPINH1	14.4543	12.0609	14.0126	29.0192	31.314	35.5728
ARF4	45.1598	45.1835	49.4116	37.518	55.7184	93.6092
UBE2O	1.8027	1.35354	1.87593	2.25768	1.4209	1.5653
HSPA6	10.8335	13.1232	12.3851	7.59582	10.986	13.9483
RAB3GAP1	0.640796	1.47356	0.349141	0.424209	0.222158	0.412567
UNC45A	3.10453	1.379	2.79666	2.93429	3.42566	1.10149
PDLIM5	2.85472	1.81261	2.0371	3.03458	3.22503	2.88139
HLA-A	9.28976	7.35803	7.12804	14.7995	16.0171	19.2983
SRM	13.2492	12.6648	11.6001	11.3183	11.4323	11.9129
PSME3	21.3225	18.6098	13.002	10.7565	13.0584	17.0405
PRMT1	9.42567	10.8236	13.2301	7.25901	10.6831	11.9273
CLIC4	7.17352	5.66311	5.62376	8.39549	7.68816	5.53207
UBA2	2.41035	3.11033	3.04378	2.64087	3.36995	1.4547
LTA4H	4.42452	3.18129	3.92723	2.90773	5.70614	6.47171
CBR1	16.6099	22.6212	24.1368	13.3427	26.6769	24.4222
TALDO1	65.2943	47.4321	51.9491	30.9529	48.1779	55.0337
OAT	15.8768	16.803	14.0573	10.7636	14.3923	9.79136
COPS2	2.77271	3.23943	1.47561	2.84225	1.92357	1.87667
PPM1G	7.32293	7.9724	5.45689	4.12118	3.17464	5.8718
PAICS	16.727	22.9665	23.0829	18.34	25.0109	19.4451
CKAP4	1.52802	1.65732	1.98461	3.30263	4.3542	4.35699
ATP1A2	1.35356	1.07545	0.746158	1.09976	1.1422	1.26104
LOC100996820	203.949	233.419	122.941	223.202	156.977	226.15
TPM1	38.9947	56.2569	43.1535	44.8703	68.5201	49.9345
FUS	30.3489	24.3781	10.4184	16.0394	17.0095	19.864
RPL7A	152.642	175.936	128.649	100.508	75.4844	66.5062
CBX3	36.9607	46.6975	42.8053	48.9628	50.8523	61.1758
HIST1H1B	189.226	146.891	148.068	123.443	156.415	126.803
RPL12	93.2144	135.351	100.598	88.7844	86.6496	110.331
NCEH1	11.3424	12.5878	11.2994	12.003	13.1723	5.74796
RPL23A	200.076	239.927	161.407	96.8364	176.213	168.164
AIFM1	5.59592	5.17929	3.54135	4.89646	5.23939	5.20227
RBM14	11.7023	12.1721	9.23476	7.17978	8.1954	7.69223
IKBKAP	0.713761	0.629252	0.630523	0.507714	0.487235	0.403274
2021-09-11	5.77116	4.62504	4.55226	4.25627	5.35722	5.64406
TPP2	0.830873	0.400831	0.568343	4.56188	0.387495	0.600226
KRT15	23.4305	19.7298	27.5472	39.6053	28.4031	24.6151
SMS	19.0619	15.6891	15.3363	24.3663	17.3745	17.2564
RPLP0	79.649	56.3016	56.3322	46.7426	65.1038	55.2181
H2AFY	10.7287	8.70726	10.9077	9.27836	8.82478	8.54193
PHB	27.2011	27.0596	26.7312	24.1568	21.8865	19.0979
RAB3GAP2	1.17763	0.566317	0.943911	0.669923	0.537594	1.24392
STAU1	3.61105	3.63989	3.06613	0.738335	1.50635	1.03177
RPS5	69.9622	48.7313	42.2244	47.3145	59.201	37.4177
PPP6R3	1.82283	2.34821	1.15402	0.527969	1.49669	0.558438
ITGA2	1.38477	1.91102	1.75286	2.30929	3.43197	2.96022
CNOT1	0.328011	0.544359	0.675286	0.466799	0.388304	0.661369
NT5E	6.37702	5.07029	5.49135	7.44948	9.89905	11.7672
ATAD3B	1.38914	1.13823	1.56124	1.64076	0.735779	0.966046
NDUFS1	2.4776	2.09765	3.19243	2.06298	2.96507	2.39294
XRN2	7.83329	3.8998	6.80709	8.11341	5.2488	2.22597
PGK2	74.688	61.7138	78.0684	115.747	130.236	161.069
HMOX2	9.1384	8.60262	5.54301	4.07898	9.14724	8.44303
SF3A3	6.06331	4.21536	5.77891	4.19325	5.31879	5.72348
ANXA7	12.8913	10.4043	13.2766	13.5196	11.361	13.3584
ACTN3	3.75663	5.52481	3.90647	4.6902	8.59521	7.81076
POTEI	65.441	74.9954	39.4289	71.6187	50.3689	72.5645
RAB1B	16.9967	17.4422	18.5526	15.6175	16.0194	11.4359
MAPRE1	64.8728	63.0423	14.0702	57.0389	16.0803	8.26659
HMGB1	110.979	111.241	111.637	89.454	126.23	100.757
CLIP1	0.75229	1.46334	1.31104	1.13816	0.18382	0.538854
CAB39	15.0393	14.2243	14.6629	13.4	12.0027	3.31522
MAGED2	1.25312	0.889099	1.19961	1.40359	2.29273	2.89201
HNRNPUL2	8.26789	3.66103	2.79377	4.67791	4.01218	9.96313
RBBP7	11.1233	10.4006	9.66837	6.26556	5.50343	10.3787
PABPC3	4.73155	5.38743	5.12549	3.63339	4.4551	4.88328
RIF1	0.307581	0.5693	0.123429	0.0188016	0.0295111	0.0112754
AFAP1L2	1.48223	1.18809	1.07694	0.822274	1.46939	1.28136
HIST1H2BA	193.055	189.708	220.971	212.774	228.125	211.866
RALB	17.9326	15.8322	11.3698	16.7209	18.243	21.7601
ACSL3	4.30513	3.74544	4.03239	4.73793	4.73731	5.84725
UBQLN1	6.46406	3.59035	4.39505	3.22487	4.85451	5.10317
EHD2	3.21432	3.61394	3.93369	2.91112	3.54186	4.35998
RCN1	20.7008	15.3469	12.698	20.8534	21.71	21.461
AIMP1	5.9528	11.0994	5.02433	2.79924	6.81488	5.46537
USP7	2.98705	3.01291	0.815908	0.726226	2.5899	2.52961
SEC23B	1.39733	1.72214	1.85393	1.31166	1.21083	1.35493
RPS8	80.0243	76.7246	84.6291	53.6537	55.7076	59.7245
EIF3H	7.77902	8.45713	8.9643	7.92442	4.29002	5.64523
PMPCB	3.25041	2.66419	4.21563	2.66427	3.18694	3.40943
DNAJC13	0.18553	0.378577	0.363775	0.538459	1.27052	0.148122
ASS1	7.09935	7.03913	10.2597	11.6611	15.5067	12.7571
PITRM1	1.28887	1.04556	1.15376	1.37199	1.21086	1.38069
NFKB2	1.85376	1.47994	1.4128	2.25368	2.48005	2.107
PSAP	14.7163	13.4397	17.3538	18.6181	16.4914	22.5631
PPP1CB	3.42147	5.93581	2.94919	5.55024	6.16629	5.03324
PPP1CC	2.89242	4.09188	4.63786	2.70897	3.5099	2.79316
SEC16A	0.840836	0.852107	0.809869	0.427367	0.427045	0.415525
HSPBP1	6.98476	6.74233	5.92293	3.80836	5.10981	5.45788
SAFB	2.23605	2.05809	1.93524	1.27103	1.68666	1.04045
PEBP1	34.565	37.0045	35.7167	29.791	11.6755	11.8111
STOML2	11.4453	10.2384	7.83573	5.31327	6.91611	8.11788
ANP32B	56.9626	54.5985	47.4684	44.9284	50.2551	51.712
U2AF2	9.29009	10.8299	8.25889	5.74609	8.50927	9.29907
KIAA1967	2.29902	1.61999	2.19321	2.06295	2.21547	2.2184
PRDX2	48.5468	55.8908	43.8107	76.5898	47.6685	55.304
MAP1B	0.376939	0.953026	0.887294	0.606154	1.34711	0.723395
HNRNPD	22.2144	20.776	25.4722	16.8688	21.2597	25.3118
GNAI2	7.02306	7.11408	9.17435	7.91637	7.39056	11.9368
GSPT1	6.27415	10.1554	8.80631	3.75572	5.47798	3.74145
SPR	6.35236	5.88478	6.02358	6.02439	4.37652	5.52168
MAP4K4	1.01383	0.376739	0.461496	1.49271	0.695133	0.335485
SYMPK	0.430422	0.205372	0.478866	0.641488	0.513258	0.271488
HIST2H2AB	241.868	254.617	267.387	191.86	245.577	242.879
MMS19	0.853279	0.956989	0.787711	0.61181	0.748564	0.219182
DGKA	1.57896	1.67066	0.725341	2.67444	4.14321	2.54636
PHLDB2	1.31746	1.59591	1.61414	1.56529	1.79161	2.90424
NUP133	0.995356	0.872106	0.946972	0.548331	0.472826	0.398911
HNRNPDL	22.077	19.307	28.5604	13.4515	19.1601	12.0379
NAP1L1	14.4524	14.0385	10.5408	7.97657	9.33276	12.1919
PTPN12	2.98981	1.10967	1.07861	3.65635	3.75238	1.36455
LRRC59	30.0728	20.8699	30.7401	23.8832	24.0459	22.2471
RPS6KA3	1.27104	0.749675	2.0764	3.4125	3.85307	2.21183
NPLOC4	2.95033	1.56394	0.507272	1.56446	4.23626	1.27948
RTN4	23.5796	24.0818	30.217	28.9838	35.9896	29.0917
DLD	34.196	20.3815	20.1081	11.1157	19.6349	28.2072
RPL15	46.0575	66.6354	55.3306	32.7632	36.525	25.0545
GBF1	0.501622	1.61646	0.906653	0.499011	1.43855	0.629485
LAD1	2.94484	2.58786	3.74142	2.22808	2.50206	2.28934
ANXA4	10.8703	12.1381	12.6383	12.6026	16.3815	17.2617
BOP1	2.25891	1.38099	1.16245	1.01907	1.30408	1.49594
PSAT1	13.8385	16.1859	15.841	12.8393	14.4292	15.8278
ANXA11	8.05247	12.8172	15.0493	6.19852	9.09965	6.38768
SBDS	19.4414	25.8752	20.4212	18.5729	21.5976	10.8077
ATXN2L	2.07865	1.52631	1.62535	0.676109	0.581394	1.7119
ST13	31.8198	30.4801	25.4118	20.5845	25.1934	30.8801
COPS4	3.88953	1.7142	1.94794	1.99506	2.13185	5.43752
PDS5A	0.352297	0.285854	0.391251	0.236821	0.496837	0.203051
TNPO3	1.97105	2.03545	2.21359	1.3321	1.28401	0.839822
EEF1B2	84.962	49.8019	51.5783	59.7158	50.6324	101.382
NACA	34.3405	29.2023	27.0627	16.2673	24.2333	31.7379
VPS26A	7.66767	7.04753	4.92197	5.37319	6.81253	5.77536
RCC2	15.4181	9.96465	9.74225	11.6492	3.18041	2.42824
PYGM	2.5696	2.77731	2.74642	3.30944	2.84532	2.8815
PTRF	56.7611	22.6547	25.641	21.8173	32.9261	42.7609
C14orf166	10.1583	10.9957	4.64104	4.00011	4.56323	9.62847
H2AFV	427.496	0	471.765	360.673	395.672	376.394
PRRC2A	0.16257	0.200159	0.0700268	0.251161	0.189457	0.0703185
POLR2A	0.269514	0.153184	0.152308	0.193509	0.133435	0.0960986
WDR12	2.96473	2.60734	2.48247	3.03149	1.92961	4.3313
PELP1	3.90376	4.40003	0.880363	4.80868	0.940807	0.80222
ABCF1	2.33623	4.14733	3.02866	2.72522	3.19703	1.98739
NOLC1	3.19152	3.40439	3.71023	1.14743	2.94051	2.0016
DKC1	3.8639	3.85752	3.20618	2.8517	3.09125	5.5324
NUDC	13.4273	11.2334	14.7777	10.9928	9.64566	9.20293
GSS	4.41115	4.68976	4.4937	4.27859	4.18053	5.23085
MLLT4	0.694541	0.287447	0.446187	0.400128	0.299233	0.484861
PGD	9.68976	10.6927	12.8649	6.34148	9.67878	6.94204
UTP14A	13.1129	0.666757	0.598361	0.431923	0.498782	1.03024
PLOD2	7.14411	6.49076	1.55753	4.26636	2.87482	7.04072
IRF2BPL	0.751377	0.744166	0.692027	0.575142	0.843443	0.506405
RAE1	3.85624	2.8443	2.30285	1.90943	2.73273	4.04433
DHRS2	24.4772	25.005	22.2726	37.1904	37.4976	31.05
SFXN1	10.1783	8.20854	7.20375	8.79587	9.46775	9.36641
SRPR	2.37219	1.0479	0.902302	2.44515	1.60837	1.56082
SEC24C	1.89966	2.24113	2.35627	2.84611	2.31376	3.36912
TRIP6	5.31865	4.90008	3.97586	2.94677	2.24618	1.06658
IDE	2.73282	1.85549	2.51369	1.62868	1.95637	2.3146
VDAC3	16.3961	16.8785	15.7036	15.1448	28.9897	19.4569
RAB5C	19.0573	14.6901	17.2875	18.7212	12.8145	16.1311
PALLD	2.33656	2.00267	2.1459	2.85436	3.46009	1.44277
TXNL1	4.11681	3.27724	3.48863	2.78557	3.52365	3.92232
RAVER1	2.5824	1.10424	0.679265	0.459724	0.619287	0.269513
H2AFZ	299.734	0	330.666	256.551	270.178	254.062
ERP44	10.0467	7.26161	10.1208	11.678	12.8583	10.8824
AP1G1	2.39714	2.03202	3.03253	2.05919	2.37833	1.59313
EFHD2	25.1268	17.741	14.8517	24.4182	19.8333	21.0983
ACACA	0.196269	0.238183	0.362456	0.120287	0.172747	0.124115
MPRIP	0.424029	0.14793	0.251304	0.524042	7.08533	2.45321
UQCRC2	8.25056	8.39201	8.97425	7.81822	10.2662	8.98051
NOP2	4.1252	4.91756	4.03905	2.08727	3.40914	2.62166
VAT1	16.4113	12.9576	15.4073	16.0352	24.0416	22.1226
TBL2	5.66578	4.55467	4.91933	4.48574	6.56356	3.96143
ISG15	82.7898	63.3743	54.5737	62.9368	59.8095	59.5841
SRP72	2.39082	3.37006	2.73437	2.38728	2.83799	3.69359
SLC27A4	1.14581	1.90721	1.62184	1.72512	0.983803	1.11594
CORO1B	13.167	10.9717	10.0097	9.36415	9.4272	11.4677
FBL	7.19821	17.0113	17.1487	13.6052	21.3476	18.311
IFIT2	3.7551	4.71204	3.41623	8.3322	8.82839	7.01057
ENAH	1.93052	2.78159	2.57765	6.04153	3.22214	2.55442
CALD1	5.02348	4.31914	2.27425	3.29969	3.96302	5.7786
HARS	7.40927	9.59236	9.36783	6.17634	9.45446	7.1879
CORO1C	6.8206	5.63257	8.49544	8.28268	8.26745	11.9399
ELAC2	1.24536	2.0669	1.23432	0.478405	0.590914	0.646281
COMT	14.6247	14.892	14.6722	31.2923	14.0172	14.128
PSMA1	20.1239	16.8528	16.8801	12.1181	23.746	31.8678
MIF	761.871	755.507	576.086	574.197	498.737	715.116
USO1	1.12433	2.17159	1.77234	2.23655	2.67885	2.33925
PREP	0.896711	0.725979	0.63773	0.485754	0.505675	1.31806
RBBP4	8.88733	9.2478	8.87706	6.10011	6.28435	9.15576
TWF2	4.23261	3.56758	3.8004	4.11271	3.67664	4.56481
RPS9	97.1632	102.641	116.307	59.8862	53.0986	67.6357
RPS19	73.3571	111.904	97.4594	62.3058	74.0326	105.582
SH3KBP1	4.48718	3.1256	4.61723	6.51457	6.64649	8.22737
KYNU	2.12378	1.84603	2.5013	3.61751	4.05896	3.34097
TRMT10C	3.43376	6.6944	6.83555	3.40471	3.34628	2.53644
PRMT5	3.99023	2.30844	3.45174	1.60237	2.25917	4.3179
HPRT1	20.9688	26.1823	19.1169	19.7407	17.5272	24.3938
SRP54	4.04862	4.1652	4.98316	2.72036	3.04674	1.26023
PGLS	17.5939	17.3655	18.1784	18.8578	17.5908	18.0136
ITGA5	2.9639	1.22131	2.52005	4.00138	5.59915	3.94086
IRF2BP2	1.60209	0.770685	1.7546	1.47116	1.19099	0.263305
CNBP	14.1202	11.5106	9.37678	7.64149	8.34164	7.19956
C1QBP	22.605	19.3504	19.058	13.2447	18.0909	20.7449
OTUB1	11.4926	10.2114	10.6618	11.5293	12.9489	13.781
TBL3	0.959846	2.65218	68.023	0.436158	112.05	0.598833
ARPC4	21.6494	23.7954	23.4313	23.7476	28.0699	28.6243
TPD52L2	20.0384	18.5522	19.4503	24.3714	25.1755	27.0734
TPM2	22.2146	17.0411	19.4162	22.6285	26.2086	30.6461
LNPEP	0.824365	0.966944	0.592425	0.929448	0.875525	0.794958
HMOX1	15.5194	18.4392	19.1948	7.84934	15.0522	16.2261
RPL9	40.0092	46.9383	42.6838	34.8204	43.0083	37.081
IGF2BP3	2.0307	1.59789	1.33448	2.5744	3.78582	2.51523
RAB2A	6.26083	6.773	7.35282	4.49816	7.85059	9.7592
GAPVD1	1.0947	0.880086	1.9851	1.97826	1.82043	0.958404
PSMA6	16.6586	18.1488	25.1778	13.5052	22.9194	15.2727
TXNDC5	10.1052	9.35964	9.47855	10.3577	9.92302	45.7836
BZW2	6.25854	6.41365	5.00796	4.74887	3.80021	2.7586
CDC5L	1.83685	1.58409	1.97521	1.08709	1.67059	2.78233
NAP1L4	10.553	9.674	11.1315	9.85858	10.9639	12.7191
NUP107	5.40302	1.18401	0.463308	0.647844	0.929978	1.11251
DNAJC9	8.05515	11.6706	9.85463	4.74385	1.87687	9.27272
CSNK2A1	2.68699	1.74251	3.69419	1.96871	2.22929	2.23981
GNB1	10.7462	11.2911	7.6493	11.3847	12.2731	8.1264
CHERP	7.77568	2.03703	1.90755	1.22766	2.22355	1.53253
CASP8	7.60087	0.894254	1.85082	0.749515	9.84657	9.22326
NSF	2.1984	2.31146	1.90673	3.2898	9.79257	1.85682
VAPA	8.18111	6.42238	6.26746	5.89548	6.97795	6.48727
RPS13	98.6038	96.3639	89.432	73.8046	69.9466	74.5501
TNC	2.49687	0.253508	0.336342	0.309052	0.678149	2.44412
UHRF1	0.720622	1.57601	1.2944	0	0	0
GLO1	29.5807	35.5503	32.6468	31.8475	36.0008	32.8401
OXSR1	1.93708	1.77215	2.31219	2.91534	2.9772	2.7033
USP10	1.34253	0.951071	1.04536	0.787199	0.61402	1.04096
ACTR1A	6.36169	4.37559	5.57726	3.97948	5.99743	5.14135
LASP1	22.4387	16.5287	13.5973	18.8877	15.29	18.7519
MAT2A	8.787	7.87685	6.82519	3.91658	3.53068	7.06285
CAPZA2	13.1897	12.7085	11.073	14.2041	13.3948	10.3861
GNL3	3.80702	3.56197	3.26179	2.86045	3.32437	1.51929
LETM1	4.85415	3.02081	3.49747	7.74207	2.21391	3.68018
LUZP1	0.468962	0.313579	0.312787	1.0237	1.03631	0.383125
PSMB4	23.2777	22.1943	21.3921	20.0506	27.4937	18.1912
CMPK1	10.425	8.47957	10.9614	10.2384	11.317	8.26229
HSPE1-MOB4	31.7783	33.0067	32.7576	25.7559	27.8287	32.3262
CHORDC1	3.932	3.84129	3.5793	2.6704	3.51355	3.77506
ETF1	6.50422	8.91676	8.42007	6.3222	7.72051	7.59218
SUPT6H	0.489849	0.78835	1.7402	0.548517	0.158787	0.406166
CT45A6	5.89826	6.46687	6.11344	4.66046	6.33334	3.7582
NIT2	26.1416	6.92195	9.51456	9.33655	5.38295	7.42386
NAGK	6.65455	4.49758	4.86431	5.3805	4.75496	8.92862
EIF3F	24.8039	30.2998	26.794	25.0538	33.3723	22.9572
EIF5AL1	71.6831	76.278	69.7973	65.0063	28.0347	23.1159
PRPF19	4.18841	6.49618	5.42595	5.94639	9.39473	4.43795
SPTLC2	1.18726	1.04237	1.20252	1.48029	1.56918	0.524731
PSMA5	29.4073	17.9889	24.5018	16.7746	22.24	37.5741
BCAP31	21.359	19.8053	22.4401	22.3807	26.6988	17.0925
CYB5R3	12.1823	9.76548	10.1427	9.56396	13.6468	13.1978
SART1	0.687539	1.01183	1.67023	0.808376	0.986371	1.37706
HIST1H1A	46.4051	27.8915	30.1253	18.0858	20.3391	30.7533
ERLIN2	4.17446	3.52268	3.59288	2.48574	3.14658	3.54473
MDH1	42.7865	37.698	38.5325	37.1418	37.1267	41.451
CT45A4	5.89826	6.46687	6.11344	4.66046	6.33334	3.7582
EBNA1BP2	5.59759	4.07	2.28898	2.15294	4.05042	3.79066
TRIP13	2.1006	2.30111	1.57867	1.67643	1.01678	1.82314
KRT13	19.6654	17.7642	26.5499	37.8241	22.4552	29.0512
CT45A2	5.89826	6.46687	6.11344	4.66046	6.33334	3.7582
POTEJ	65.1576	74.4828	39.1034	71.3535	49.9405	72.2466
UBQLN2	5.60204	2.74674	3.33728	6.02361	2.99286	1.94504
ERBB2IP	1.10938	0.799347	0.853588	0.812561	0.820602	0.127392
LOC101060210	5.89826	6.46687	6.11344	4.66046	6.33334	3.7582
RGPD3	0.233298	0.421991	0.0788429	0.256365	0.063161	0.101121
ABCF2	6.76897	3.1874	7.45801	3.16872	4.34985	2.14995
TMOD3	6.0189	5.65715	5.1075	4.93528	5.06087	6.26448
RBMXL1	4.32731	4.77286	2.31047	3.84474	3.34001	4.41469
SMARCC2	0.712697	0.650146	0.702728	1.40653	0.902635	1.55874
CD2AP	4.87021	3.41096	7.58263	0.465537	0.546178	1.17948
ARHGAP29	0.511732	0.664024	0.382167	0.119939	0	0
IFIH1	0.910341	0.83323	1.14724	1.29597	1.10212	0.460102
SHMT1	3.16598	1.28982	2.26032	1.80274	1.85865	1.27296
PDHB	7.4002	6.52396	6.69138	5.75127	8.98232	7.66591
ANXA8	2.68521	1.7291	7.75169	2.72459	3.96874	12.207
SEC31A	1.76705	2.9256	2.73183	2.90443	3.66183	3.6008
CPSF1	0.653773	0.166136	0.319654	0.231929	0.331037	0.116137
TM9SF2	3.54987	2.67081	1.72525	0.395414	1.78448	1.47629
MACF1	0.398773	0.347675	0.367559	0.469629	0.669836	0.215754
ALDH9A1	9.46241	8.00593	9.31144	9.91586	12.6848	7.98645
YBX3	11.158	10.1782	11.1429	8.7941	11.5009	10.583
DIP2B	0.736476	0.384062	0.552923	0.360229	0.845497	0.406325
PSMD4	12.2545	6.19056	8.83125	7.45736	11.3459	9.80282
AK2	8.84255	12.7646	12.1793	12.1675	12.6885	9.70607
SET	104.064	97.3035	99.3276	73.6356	98.9489	95.2721
FKBP15	0.95549	1.26304	1.04171	1.04986	0.678393	1.47589
TRMT1	1.79497	1.86404	1.81288	1.34982	0.782496	0.729896
PSMB5	15.9708	17.5714	17.2682	15.6879	13.0878	12.6858
LOC101060522	8.9423	8.63912	8.6673	11.5453	10.7288	10.9917
CBX5	22.5993	23.2214	13.3557	6.02411	12.2768	11.616
RPS11	74.315	63.0569	80.5065	78.29	62.9983	21.5357
PC	0.845885	0.973797	1.10645	0.807891	0.873539	1.58823
HNRNPAB	30.5864	34.1412	45.6745	24.4102	32.3597	35.6327
NUP62	3.66809	2.04981	1.49647	1.44588	1.4181	3.53414
UPP1	21.7137	9.67273	24.0887	22.8843	34.4829	12.3577
CLINT1	3.00455	3.52082	5.37828	3.88013	5.43489	2.43266
U2SURP	1.31523	1.68271	2.12469	0.460176	1.00926	0.9473
SAFB2	1.39201	1.25649	2.89244	1.15901	0.977033	0.643087
XPO5	1.16498	0.922565	0.918752	0.809086	1.19278	0.773972
EIF2S2	5.90132	4.81327	34.5274	4.51548	14.5566	3.64253
GNAI3	3.81176	4.81083	5.12406	4.51214	5.36513	5.40891
LAMC2	1.8832	2.94592	1.57869	2.89086	3.14508	2.68902
NUP188	0.273329	0.362304	0.165171	0.184408	0.298356	0.252611
PFDN2	27.7332	17.4792	20.6281	19.903	11.0952	13.343
THRAP3	1.64048	1.46655	2.71402	1.88337	1.77649	2.00839
ACOT9	3.41807	3.03137	6.82205	6.16311	8.94849	4.24105
DYNC1LI1	3.21182	1.9982	2.00173	1.58445	2.23826	2.54909
EPS8L2	1.95548	1.34726	1.76067	2.50276	1.54521	2.03378
COTL1	75.7548	101.005	78.536	80.8854	47.7892	51.2523
ASL	4.23379	4.67324	4.38037	6.4068	6.10384	8.39801
SNW1	4.76199	5.28674	6.75361	5.62395	7.45193	4.17613
SAMD9	0.72656	0.56811	0.989349	1.06194	0.551283	1.25781
STAT3	1.08464	1.58351	1.69164	1.20359	1.82564	2.30258
MT2A	54.9527	25.7776	19.3411	16.3168	35.904	32.688
MYH14	1.80695	2.00406	2.69257	2.76798	3.15537	4.05369
ARHGDIA	36.1257	32.1077	32.3372	42.3461	51.3782	48.351
TRIP12	0.206404	0.13267	0.351151	0.293867	0.169229	0.0924355
PSPC1	5.24447	5.32666	4.64064	0.768428	4.50803	3.69813
COPE	7.01356	5.27402	7.03803	5.30521	5.49446	11.7627
SLC25A12	2.06516	1.83353	1.98768	1.69923	1.49587	2.56585
AP2A2	0.550008	2.04277	1.78122	3.09134	2.8012	0.756429
DNAJB1	7.61151	8.49583	6.9834	4.55703	6.31195	9.09275
RGPD6	0.324428	0.236473	0.0565338	0.345505	0.0531168	0.119819
ATP6V1B2	2.29474	2.41319	2.02932	2.00139	2.13754	1.97348
EMD	20.832	18.5623	22.171	16.2545	16.7597	12.1254
HDAC1	3.63606	3.22709	3.62243	2.69931	3.51666	3.7974
S100A11	272.797	352.621	298.516	706.365	506.048	573.12
CAPRIN1	10.3534	9.64775	9.14124	7.92676	8.68662	7.30537
RRM2	6.74727	7.92054	6.71761	0.800556	4.31042	3.66024
S100A10	417.147	484.523	492.895	566.718	678.965	894.724
SLK	0.445182	1.50143	1.08742	1.38693	1.35008	1.76305
PPP1R12A	1.82207	0.422629	3.47982	0.942695	5.72	0.452929
PTPN23	0.287429	0.547359	0.229515	0.48315	0.566775	0.522196
TMEM43	5.29577	6.67191	8.25145	7.16808	8.49541	10.4031
MGEA5	1.93911	1.87563	1.86461	2.52143	1.67621	2.35618
RGPD8	0.234284	0.235335	0.0427315	0.239618	0.0422301	0.102185
KIF4A	0.841115	2.01727	1.23363	0.818449	0.529811	0
SNX2	7.11239	5.77457	3.40293	7.57066	2.69143	3.73165
PXN	1.99931	1.26886	1.41642	1.58514	1.51468	1.37515
ERP29	22.1644	13.8657	18.5374	14.6506	18.3527	16.9842
RAN	151.875	142.168	134.303	133.627	149.904	96.5106
CNN2	14.773	10.3797	7.41396	29.955	10.9798	15.8099
HECTD1	0.309242	0.438752	0.25022	0.290078	0.16702	0.132226
EXOSC10	0.655259	0.385824	4.41762	4.74136	0.207735	0.350139
RGPD5	0.324428	0.236473	0.0565338	0.345505	0.0531168	0.119819
PRPS1	7.54743	7.39093	5.50212	4.67657	3.8951	28.1538
TNS3	0.877256	0.436296	0.552338	1.00226	1.82578	1.04585
PAPSS2	1.51683	1.55311	1.31072	0.841337	2.22297	2.07087
POLR2B	3.57159	3.95699	3.5792	3.48285	3.23166	2.33785
TIMM44	3.43277	3.39365	2.34785	2.43936	2.60934	1.85397
RECQL	3.27081	3.64859	3.25319	18.2015	10.4121	4.21767
DLST	6.819	8.0619	7.05469	6.05514	7.20363	8.52725
2021-09-06	4.45814	4.1793	3.25073	3.19596	4.46402	3.6674
KRT75	8.20361	7.04867	10.0517	12.9298	12.4532	8.19433
HSPA4L	1.45036	1.66589	1.59215	0.93246	0.955945	3.12351
IRGQ	1.16832	0.856823	1.66516	0.571741	2.71221	0.0959562
RALA	15.7522	16.4532	11.8429	18.2931	23.169	21.3351
SLC25A3	17.4782	21.1045	14.6399	18.3907	14.5258	12.9829
UAP1	1.68786	2.42318	2.22017	2.72032	3.35284	3.08483
NSFL1C	28.923	6.78952	6.34025	8.28229	11.4819	10.0605
PUS7	1.07339	1.2689	1.0796	1.59708	1.23172	0.374154
HPCAL1	6.9685	5.37297	6.25765	3.25818	4.52248	3.68407
PRPS2	6.25458	4.70424	4.48317	2.25688	2.47304	1.08913
PLCB3	0.375767	3.37574	1.55265	0.510725	1.0201	1.24909
AP1M2	8.15236	1.97232	10.521	8.83745	11.8558	3.09884
PRRC2C	0.517754	0.515656	0.441205	0.28608	0.159951	0.142457
EIF5A2	38.8347	39.179	39.0399	34.1759	26.483	21.8654
SPTLC1	1.7257	1.6505	1.43071	1.72526	2.48001	0.573421
PITPNB	11.7007	15.7728	13.6154	6.3535	12.5713	11.4739
DARS2	2.2561	2.47658	2.45055	2.22784	1.38841	2.29553
BLVRB	8.6721	7.76999	11.1658	14.2976	10.3764	8.13922
PRKAR2A	2.69206	2.97144	1.13274	2.58726	2.96633	4.363
LARP4	2.83334	1.81965	2.86007	0.346201	0.637946	0.456892
ATP2B4	0.875113	0.971369	0.841845	0.785567	1.10566	1.25629
G3BP2	6.159	4.98129	3.78733	2.62779	3.05914	2.24443
LMAN2	10.2609	10.1994	9.74271	11.4079	11.839	13.4532
CLPP	4.31822	3.83752	0.806149	1.95193	1.08113	1.94532
DST	0.0853598	0.0698745	0.101569	0.054019	0.0342658	0.0257864
GTF3C1	0.786292	0.163509	1.66808	0.427714	0	0.0551805
USP9Y	0.139553	0.0866299	0.101657	0.121999	0.0832865	0
RPL18A	64.9204	33.0235	33.2752	62.6131	27.7032	10.0865
WDR36	2.12885	1.12741	2.26647	1.87597	1.41236	0.763143
ALDH7A1	2.39737	2.37079	2.0148	1.92965	3.52775	2.76132
VRK1	4.60608	4.41128	2.19844	1.14464	3.35281	2.94952
HLA-B	6.23386	5.1564	6.64704	11.4171	14.5096	18.0438
HLA-C	7.33212	8.63089	14.6278	11.9389	26.704	14.2614
SNRPA	5.86585	4.74236	4.66687	4.22128	2.61179	0.354646
RGPD4	0.22852	0.243163	0.0431707	0.253789	0.0573145	0.0948708
GPS1	4.8234	4.89625	3.8772	3.50817	2.59906	4.21624
CACYBP	26.7958	27.6102	31.0975	21.7918	28.502	28.9979
AP2M1	6.86848	7.40443	5.40561	8.9762	10.4575	11.0506
PALM2-AKAP2	0.402278	0.255218	0.386034	0.512275	0.480075	0.583914
RPL26	72.6247	43.1023	26.1855	31.9152	33.4217	22.4195
RAB1A	11.2126	9.87606	11.4099	9.61248	8.8538	10.2416
FAM115A	1.64597	1.0889	1.76239	0.529489	0.336153	1.94852
DIS3	0.419826	0.49767	0.851271	0.30183	0.538856	0.327691
RPL13A	86.3585	135.872	122.174	56.9566	52.4076	88.8975
ATP6V1C1	2.96896	2.28179	2.14824	1.08575	1.97716	3.54302
TRIP10	5.66636	1.19624	3.38271	2.1983	4.80779	0.933036
TRIM16	1.4713	1.12307	1.22426	1.37807	1.56304	2.82669
RPL38	307.529	195.134	333.959	287.729	298.204	204.758
PTPN1	7.64452	6.05273	6.06924	2.40713	3.19198	7.28945
EIF6	26.6743	13.1347	15.375	14.682	16.82	31.3115
CGN	0.50695	0.393583	1.20756	1.62175	1.64449	0.877346
ITGA3	1.87133	1.72163	1.37335	1.38524	1.57432	0.799661
SEC23A	4.2776	2.68701	1.9037	2.91845	5.78338	2.42488
RAD50	0.498398	0.473564	0.191757	0.203321	0.328628	0.344846
SMCHD1	0.300421	0.528763	0.226779	0.0912176	0.20287	0.118549
KRT79	8.21433	7.48044	13.6978	12.4882	11.8965	10.9914
POLR1A	0.402096	1.02917	0.48971	0.0731064	0.355111	0.405975
PTMA	326.808	156.78	170.104	128.504	136.695	125.729
SNX3	9.48112	8.84586	10.0506	10.3259	10.8722	11.0318
ASNA1	10.9236	9.2054	6.72916	3.91307	9.58925	5.79956
CTPS1	1.99061	3.24252	1.5788	2.32987	1.99693	1.41151
TAF15	11.1791	5.93317	2.94067	2.6342	3.21016	7.03457
KRT80	2.26072	0.908675	0.996278	2.66926	1.49372	4.00197
AIP	6.76428	7.05174	9.56912	6.16194	9.97356	5.16559
VAPB	25.9042	5.81783	6.66512	8.05003	15.7865	10.1012
RPLP2	204.641	284.888	313.279	152.827	269.985	154.602
ACTL6A	5.89766	6.7343	2.61175	6.80939	14.9927	3.22582
KRT76	3.505	2.93389	4.45106	6.53435	5.65786	5.47566
UBTF	1.51982	0.613936	1.30628	18.5477	1.74256	7.83054
RBM25	1.27997	1.53837	1.89956	1.67709	1.1208	1.17629
PSMB1	17.5104	11.7386	22.7041	14.2462	15.9868	23.3908
SCRN1	6.47588	4.52446	6.7233	6.84476	5.73345	5.00633
PSMA7	22.8333	23.3042	24.0388	25.4412	27.1636	28.1047
CT45A3	4.46354	4.82026	4.49557	3.50111	4.7248	3.7582
SUN2	0.633798	0.517553	0.255487	0.554441	0.947972	0.845154
DUT	9.36374	7.67061	13.352	1.2018	3.62068	3.82357
CAV1	46.1006	41.7497	57.6496	36.136	54.4658	39.1674
CT45A5	5.59363	6.16601	5.89518	4.448	6.08041	3.46987
STUB1	3.21678	1.62528	1.98219	0.789102	0.813991	1.94334
EHD3	2.42331	2.14349	2.3679	1.85881	2.89557	2.745
RPS16	50.1839	69.1396	110.25	52.4505	46.9039	40.3974
2021-09-08	3.18079	2.48057	2.80601	3.38002	3.1526	5.09165
KRT3	3.42936	2.87907	4.58085	6.6656	5.95448	6.22952
CT45A1	4.46354	4.82026	4.49557	3.50111	4.7248	3.7582
PHGDH	1.64843	1.80245	3.11149	2.13982	3.19687	3.13377
COPS3	4.30163	5.62813	3.86093	6.20921	6.87344	7.16943
NUP98	0.586634	0.964632	2.72806	0.952786	0.758833	1.54741
PSMA3	20.3392	27.0386	24.0098	25.709	33.782	28.7043
CDV3	6.4387	7.38243	6.80344	2.29391	7.94793	6.85452
KRT77	38.1686	8.04004	23.21	53.8723	19.9905	54.4781
PAFAH1B1	5.08391	5.64887	6.86047	5.98981	7.02192	4.37983
LIG3	1.04579	0.440842	0.844231	0.313047	0.122178	0.548196
RPS10	48.7164	67.7203	62.8348	41.8553	43.7974	50.2614
PES1	2.48747	6.4127	4.79639	5.00389	2.98561	1.73621
CALB2	9.10028	4.45109	5.90748	6.34443	7.66755	13.7711
NQO1	12.0675	12.3588	11.5024	8.25714	13.1998	12.0102
SRSF2	42.9413	32.3099	44.0146	23.39	31.3212	25.8006
CSNK2A3	1.83827	1.14533	3.18228	1.55235	1.91803	1.47513
UNC13D	1.40438	1.89034	1.84805	0	1.30063	0.209859
STRBP	3.14633	3.01486	31.0663	1.48544	3.48301	2.66938
RAB14	7.72153	6.39749	7.28062	6.31273	8.47798	11.2085
FAM98B	4.19041	3.65564	4.11621	0.648688	1.43632	7.21701
EIF3G	6.31908	5.79892	6.42113	8.97323	6.19455	5.04655
TFG	9.19544	8.5217	6.94444	10.1918	8.56738	8.51955
AKAP2	0.513179	0.326255	0.492457	0.654597	0.612422	0.745976
ALDH1B1	2.64515	1.93277	2.2068	2.36731	3.72102	3.53741
UBE2L3	30.517	43.7356	39.2272	24.6726	32.774	27.1367
STT3A	5.24644	6.29154	5.63811	5.58645	7.33359	4.16008
HIST2H3A	175.923	209.08	0	171.101	0	0
SGTA	13.4803	17.1761	8.28357	10.3921	12.498	5.11162
LPCAT1	3.537	3.19303	5.97909	4.23287	4.97558	4.6124
PPL	0.237323	0.30917	0.441396	0.544678	0.762023	0.391879
ZC3H14	6.52155	5.67821	2.2287	0.417172	1.5744	2.31512
UBE2N	17.2054	20.7604	20.6965	11.7944	16.9017	2.61266
RIC8A	1.1501	1.09378	0.800036	0.316245	0.491169	0
PCMT1	5.76791	6.63429	7.46077	9.09247	3.76013	1.45457
FXR2	1.21936	1.33707	1.73691	1.00027	1.1188	1.16402
TCERG1	1.59702	1.83405	1.43125	1.49104	2.14927	1.41663
PGM2L1	1.75224	1.91834	3.61356	2.14944	2.11299	2.93338
SURF4	6.48998	9.22365	6.68964	2.90388	7.24661	0
LOC101060301	7.09487	8.81333	10.7	10.1948	7.59309	10.2369
CYCS	47.3784	56.2608	51.6559	53.5391	69.4679	44.9894
DYNC1LI2	5.33478	4.29714	5.05932	3.81922	4.21289	4.22743
SKIV2L	0.188474	0.613817	0.111093	0.0637383	0.17988	0.537897
PPP2R2A	4.98935	2.46666	0.571423	0.805301	2.11341	1.02802
PGAM4	23.0667	20.4957	0	16.2227	0	21.083
NUB1	1.13076	0.354184	0.406331	0.249504	0.32663	0.776942
RGPD1	0.0653066	0.246807	0.0390674	0.0404572	0.0553658	0.104346
PPFIA1	0.341614	0.219189	0.243238	0.559224	0.29351	0.488367
DHX30	0.880558	2.53944	5.14201	0.402965	1.64105	0.0129833
PSME2	25.1555	28.5386	21.3921	18.2801	31.0078	18.9987
HP1BP3	3.1773	3.83504	3.16843	12.2842	4.14394	2.76589
ICAM1	3.77438	4.01913	4.73997	8.07037	10.9653	9.43302
ANXA8L2	2.83858	1.9017	7.48085	2.92598	4.09467	11.8243
BCAR1	1.11335	0.999708	1.21642	1.20297	1.08225	1.28234
RALY	9.62546	7.89708	6.82545	9.29314	7.98821	5.99489
API5	9.45412	19.0659	11.0698	11.2278	10.1497	13.3284
UBAP2	1.50658	1.44397	1.32682	0.837946	0.712204	1.27739
TOM1	1.65187	0.933991	1.21087	1.08116	1.18992	0.998848
TMED10	16.7444	16.4658	14.3902	13.5059	15.6958	17.1908
NMT1	5.07751	5.33675	5.67011	5.58471	5.80549	0.873779
ITCH	0.485125	0.633648	0.408428	0.434881	0.223539	0.488929
TBRG4	2.83662	2.21221	2.53992	1.55002	1.26113	3.05397
NCBP1	1.57056	2.82388	2.31221	2.63891	2.16334	2.20392
HERC4	0.67984	0.471693	0.344061	0.668792	0.348044	0.672787
CD44	30.4191	26.7637	20.8733	29.0131	24.5828	9.71784
PPP2CA	7.96344	5.47015	10.9409	5.65284	2.64663	2.18897
GSR	2.30657	4.86057	3.97256	3.37513	3.14578	4.17284
GIGYF2	0.569988	0.69542	0.493111	0.16175	0.303004	0.209784
PWP2	0.614472	0.549712	0.303281	0.315929	0.631323	0.429793
MTAP	3.97792	2.67224	3.82036	2.53306	3.29985	3.155
TOMM34	3.86477	18.9439	3.19872	20.6987	1.79394	1.79218
GALK1	2.98039	5.36505	4.46239	5.28876	6.28791	3.04044
TRIM47	0.596021	0.794638	0.553357	0.646997	1.08326	0.728014
KLC1	2.18235	1.46044	1.76666	1.77813	1.8914	2.14198
IARS2	1.31451	1.56285	1.76992	1.28889	1.6499	2.02689
SCFD1	2.29562	1.33713	1.03667	2.62197	1.4326	1.68552
RCC1	9.94643	9.55798	7.52992	7.30657	9.71795	6.60598
DBN1	2.67827	1.8188	1.95212	2.65376	1.2135	2.07322
PGM2	3.09481	1.43284	2.84325	3.15374	2.84009	3.95042
LOC101060211	4.1993	4.57956	4.27732	3.36777	4.47187	3.46987
COPG2	1.10763	1.28224	1.02628	1.12251	1.54915	1.44649
DDX19B	1.72516	1.50463	2.4607	11.4545	1.68381	1.79303
ATXN10	15.9844	5.30733	4.48812	4.0883	1.32999	2.02216
RPL30	37.0056	48.1933	34.4074	31.6785	31.7315	30.4766
FH	4.41082	3.87808	4.85331	9.42979	5.56218	6.84368
RPS14	153.482	153.654	146.422	113.469	125.816	83.9339
KPNA3	3.15888	2.91394	3.25042	2.4818	2.06823	4.21939
PRPF6	18.5621	11.6158	2.90628	9.77289	10.1935	1.70207
MAP2K2	4.04481	1.55438	4.37096	36.1755	45.4155	2.99054
LOC101060208	4.1993	4.57956	4.27732	3.36777	4.47187	3.46987
GALNT2	1.15628	1.01034	1.05648	2.79435	1.45733	1.7242
NUP160	1.39305	0.120412	0.22164	0.192683	0.159939	0.130607
CTNNA2	2.02569	1.80525	1.58153	2.31095	1.56862	1.26529
ACAA1	2.10415	2.33705	5.02621	2.19267	4.07824	2.84108
RPL18	166.108	174.271	207.159	121.995	141.818	89.211
ANXA8L1	1.98224	1.21662	6.97155	2.01591	2.96621	10.7164
RBM28	1.61574	1.61707	7.61444	1.0471	0.826453	4.40648
HLTF	0.931615	0.663053	0.490369	0.227115	0.28871	0
CFL2	79.195	33.3756	79.807	41.6417	59.6994	27.3397
PRPF40A	1.40096	1.82465	1.98896	2.62042	2.85424	1.56325
DDX27	1.64642	1.04543	1.20045	0.635652	0.633057	2.89162
PMPCA	1.95496	2.49072	1.92399	2.26201	1.64948	2.6517
UFD1L	3.67862	3.61506	3.39084	21.8952	2.93021	15.9786
ARPC4-TTLL3	2.98273	3.05011	3.14308	3.15962	3.52033	4.00622
SORD	3.86275	2.44156	2.42527	8.70927	8.33735	2.62528
MTDH	2.40486	2.04349	4.73942	1.15297	0.130748	0.661207
RPL10	48.3117	27.3445	30.2721	23.8633	8.17213	8.39298
S100A6	3316.04	4635.45	2856.73	5794.01	2080.74	2187.99
BCCIP	3.75642	3.18798	3.56137	1.36408	2.54713	3.25701
FAM3C	7.55137	4.81003	9.57114	17.6571	14.658	8.51066
DDX6	3.43096	3.25629	5.66997	2.46571	3.07352	2.24527
ATP5F1	11.3006	5.92867	5.15566	4.80457	5.86627	5.91334
SMU1	3.63558	2.31017	2.34328	1.37468	2.02777	0.957112
NXN	1.69886	5.39809	0.873976	1.41416	1.32022	1.53629
LMO7	0.239137	0.178443	0.387913	0	0.0470416	0.0703498
PGM3	2.31713	3.10211	2.73602	4.80906	4.24168	4.06469
RHOA	27.4619	31.542	29.401	32.4737	48.2067	27.9444
DDX19A	1.47101	1.34283	2.13881	9.62625	1.49757	1.55543
RHOC	24.2168	28.1895	26.352	29.6388	55.8813	32.6583
RBM12	3.12736	3.71072	2.71599	3.04042	2.98318	2.3574
HNRNPCP5	7.09487	8.81333	10.7	10.1948	7.59309	10.2369
BAIAP2L1	2.25901	2.78112	2.02319	1.92166	2.53257	2.54686
LOC649330	7.09487	8.81333	10.7	10.1948	7.59309	10.2369
DSTN	69.2171	68.807	37.3425	25.3576	29.0817	18.0485
SLC25A11	5.79162	3.71655	2.24615	1.29377	3.64353	3.98322
CDC37	25.1737	27.125	22.9693	16.8519	18.3958	13.8132
NDUFA9	2.924	0.547945	1.00878	0.599499	0.435375	1.28015
HEXB	2.40268	4.53103	6.13159	7.29201	2.76481	2.77127
GPHN	2.42807	1.70815	2.32737	1.83789	1.60329	1.55772
ARHGAP1	2.15413	4.2506	5.30039	2.71979	3.15542	3.31128
RAP1B	5.9688	6.0507	7.14396	6.61029	8.43248	8.39123
RRM1	1.17362	1.34895	1.3759	1.49772	0.707241	0.613847
CHCHD3	13.9663	15.3511	16.5541	14.3727	12.9261	14.018
HDAC2	2.88987	3.0301	3.10783	2.69967	2.92371	2.57612
KIAA0020	1.53557	0.725012	1.54996	1.06813	0.931398	0.247005
VAV2	0.585661	0.52094	0.431718	0.358253	0.230494	0.282737
CPNE1	7.4778	6.3007	6.38657	8.63991	9.25226	7.80908
DDX54	2.4259	2.02526	0.229008	0.192474	0.402208	3.50016
EXOC4	0.365151	0.272729	0.426844	0.50469	0.219286	0.309126
VBP1	8.72643	13.0979	8.51341	10.4904	8.33219	13.6638
ATL2	0.604813	1.48692	1.47962	0.33204	0.320407	0.335629
EIF3M	6.29483	6.43903	6.15827	3.61959	4.50623	4.32732
PFDN5	19.3362	12.9717	8.32607	11.3674	7.82578	16.0321
ACOT7	4.89432	4.48782	4.77182	4.77917	7.03201	4.84239
HIST2H3D	175.923	209.08	0	171.101	0	0
ROCK2	0.229027	0.322127	0.19371	0.805204	0.12247	0.154213
ARPC1B	8.25364	8.60883	9.37572	7.70809	7.80963	9.8702
FABP5	41.021	48.8597	45.9582	52.1478	61.125	38.9118
IGF2BP2	2.31466	1.83238	2.05957	2.52395	4.25769	2.67111
DIDO1	0.388579	0.3458	0.125553	0.296812	0.107929	0.0901013
OSBP	1.21626	1.18025	1.30197	0.814956	1.09236	0.933748
DNAJC2	1.30343	0.966356	2.23737	0.799508	1.79104	0.783076
UTP20	0.55406	0.107577	0.587394	0.0308494	0.034852	0.073335
EIF2B5	4.46062	4.99027	4.3388	3.60814	5.17885	1.46148
RPS15A	71.7422	83.2679	86.9673	61.8942	80.8322	69.842
APOA1BP	6.01609	5.77391	3.19513	2.112	2.79186	4.08082
ETFB	11.982	14.0275	11.9391	14.4986	16.125	20.2337
APMAP	5.90355	4.37898	4.08825	6.87571	7.03425	3.71855
PCBP3	13.3783	15.9014	16.1426	12.6166	13.7935	13.0924
ETFA	5.04784	6.11977	6.2439	5.75947	8.62148	8.44739
AGK	2.44144	1.73762	1.17919	2.63644	2.78921	3.68462
SQRDL	6.33936	3.04835	16.3098	20.6813	9.41984	5.34995
NUCB2	4.84043	4.42408	1.8883	0.598396	5.69361	0.897235
HIST2H3C	175.923	209.08	0	171.101	0	0
PMVK	12.7164	6.34636	5.12284	6.93462	13.5004	10.7437
MFI2	0.861097	0	0.635644	1.13493	1.49432	0.518231
IMPDH1	4.41592	4.63191	4.74435	3.96088	2.12722	1.58995
H3F3B	175.925	209.08	0	171.252	157.933	0
H3F3A	175.925	209.08	0	171.252	157.933	0
HNRNPCL1	7.09487	8.81333	10.7	10.1948	7.59309	10.2369
FEN1	3.92073	4.74359	4.38532	3.25284	3.02575	2.07272
CDC42BPB	0.179128	0.209461	7.52731	5.69708	6.67077	0.194439
MAP2K1	3.88722	2.95621	4.41458	3.60695	8.69194	2.03084
PPP2CB	5.57117	5.14901	7.27438	5.68974	2.64663	2.18897
LRBA	0.185307	0.0142112	0.155237	0.374807	0.0700116	0.150572
DRG1	2.08424	1.54086	1.56621	1.01687	1.26463	1.20947
UMPS	2.54661	0.714751	3.68772	1.45854	1.43776	2.77646
DDX18	2.0441	2.68319	2.2832	1.47631	2.01614	1.7687
RPS18	102.115	116.112	95.8512	102.756	85.6034	62.2243
SF1	3.98598	4.24131	5.41983	3.89943	2.66302	2.9408
ITPR3	0.653665	0.11903	0.173212	0.528684	0.308618	0.793212
TNPO2	1.86434	1.95273	1.80089	1.47485	1.33326	1.11801
UQCRFS1	5.19224	3.84274	3.44413	3.81765	4.70292	6.42737
SAMM50	4.09244	4.85152	3.8981	1.84505	5.64251	1.20952
IDH3A	4.7976	6.48506	5.73603	6.21261	3.52312	4.7967
GALE	3.23618	2.62027	2.81829	6.47959	7.12979	5.28168
IDH2	1.81488	1.60598	2.67207	3.06595	3.95425	2.82726
NDUFV1	2.40425	2.58074	1.66991	1.45873	1.0472	1.04427
HSD17B12	3.63069	3.53888	3.16861	6.33398	1.32342	2.72755
FAM208A	0.194116	0.264928	0.049094	0.0947002	0.245836	0
TUBAL3	6.55568	4.10501	4.63006	9.77606	4.62536	12.9723
PACSIN2	4.43017	3.40441	6.19215	2.7765	2.77324	5.21418
EIF2AK2	1.60375	3.64381	3.14789	2.02627	2.51539	2.0826
RPL19	62.2085	76.3879	59.4223	46.8225	55.4013	17.1667
OAS3	1.13286	0.882055	2.13639	1.02053	1.49215	0.893108
RPS17	26.7621	22.9586	26.0861	18.7183	23.5232	13.032
RAB5B	5.00904	2.85079	4.09988	6.8492	5.13942	5.49376
HNRNPH3	9.82189	12.8761	16.265	11.5681	13.8069	9.62755
NDUFS2	3.1378	4.22285	5.34543	2.03488	4.53077	5.51158
DAP3	3.72433	5.07121	2.1597	4.57132	2.90416	1.98288
FDFT1	8.37281	6.25055	6.02578	3.94072	4.86808	5.68096
RPS10-NUDT3	13.8373	17.2718	16.4497	12.9547	11.3907	9.3714
EPS15L1	0.730636	0.427839	0.527107	0.533852	0.384952	0.499761
ACP1	19.4009	33.8123	39.4378	36.3361	28.3466	30.3609
PRPH	10.0961	6.3557	9.13009	15.9588	15.5005	10.5642
TBL1XR1	1.06556	1.38222	1.9567	2.21534	2.14236	1.76857
MOGS	2.21261	2.15347	1.81735	1.95575	2.28448	2.69425
RPS6KA1	0.392609	0.416187	0.414515	0.943321	0.490275	0.300222
RPS6	65.8024	58.4011	69.2942	45.398	59.8281	61.6888
HIBADH	4.25382	5.16152	3.70418	4.98017	5.34074	5.56072
PON2	3.00354	2.24479	4.47763	2.96352	6.39609	4.1877
RAD21	1.94202	1.58016	1.05702	1.49172	0.633005	1.15327
PSMA4	23.392	23.3079	28.2833	40.8316	24.7113	44.1254
NCLN	1.41946	1.56403	1.49281	1.61799	1.88658	1.85441
PFDN6	14.9505	12.3255	13.0606	11.8623	14.9089	15.276
RPS17L	26.7621	22.9586	26.0861	18.7183	23.5232	13.032
MICAL3	0.430545	0.375018	0.262144	0.391436	0.399213	0.192064
ATG7	1.33653	0.79748	1.05689	0.85444	1.07217	0.951218
UTP15	1.23724	0.148323	0.76678	0	1.92405	3.67342
EIF2B1	3.26569	1.73443	2.48929	0.872385	1.13979	2.3386
RPL13	79.7889	112.483	108.468	62.298	87.4156	102.413
EIF2B3	1.30755	1.39065	1.03152	1.1311	0.898263	1.47538
PSMA2	7.61789	10.8023	11.3017	9.27163	14.7986	8.30246
UBE2M	31.3821	35.3528	32.4119	19.5382	23.6399	20.9391
SRPRB	3.65291	4.76515	4.32231	3.46375	5.67572	2.98997
RAD23A	7.79863	5.81775	8.93206	7.44565	7.29044	5.1924
ALYREF	15.1253	12.9907	13.7946	10.1328	13.7599	14.3064
ANXA6	0.366147	0.139645	0.166376	0.140303	0.26686	0
RPL11	38.8542	45.2021	45.7925	45.35	46.6238	78.049
ATP2A1	1.96609	2.52293	2.41188	2.43515	3.64449	2.76695
C12orf10	4.66682	2.75861	5.5888	2.84112	3.02999	4.21611
PDLIM7	6.58204	9.63532	10.1838	9.66386	14.0011	8.75825
CDK5RAP3	0.871575	1.00926	0.351565	0.482523	0.677105	0.205615
GRHPR	6.95718	5.94368	4.30519	5.70793	4.70599	8.25803
ATP1A4	0.706545	0.635781	0.507721	0.655109	0.878168	0.784059
RAB10	8.33837	8.24767	7.48148	8.0906	12.125	7.63821
APRT	20.8707	19.334	21.3954	22.3969	27.0682	24.914
SP100	0.91673	0.95618	1.11624	0.920746	1.32747	1.41564
FAM83H	0.177319	0.443963	0.696705	0.0992466	0.353116	0.0882842
VPS4A	1.38087	1.97422	2.32385	1.61689	1.02361	1.14423
DNAJB11	4.65655	3.2246	4.20822	3.88815	4.30466	5.05599
PIP4K2C	3.49182	3.87808	4.18863	3.47428	2.96161	1.10597
CNPY2	11.7296	8.27704	19.9742	10.8927	15.0362	20.1153
RPS24	41.3562	41.2977	39.4744	34.4707	35.0692	34.9863
RRS1	4.55081	3.68797	4.84405	2.26302	0.927245	0.775464
ALB	13.2228	4.94648	8.23227	18.7477	9.74642	30.7875
GRB2	6.80647	8.36442	3.38233	9.90422	2.38664	2.30612
ALCAM	2.50279	4.37339	3.13014	6.15992	7.69348	4.81716
SRSF4	8.62149	7.99548	7.15772	8.58059	5.24035	103.819
DNM1	1.60132	1.22001	0.956496	1.20873	1.3172	1.4558
SART3	0.549377	0.264163	0.483097	0.0232784	0.250776	0.383076
PRKCD	0.87676	1.51359	1.81244	1.58024	1.94283	0.41286
TOMM40	6.8249	9.33821	7.22382	4.51049	8.7998	7.68542
PPP1R7	2.64937	3.90671	3.52333	4.29858	4.29757	5.84621
BLVRA	7.88518	9.04919	10.5489	10.6402	12.6614	10.6074
EML4	1.64911	2.3675	2.02966	1.38037	2.58421	1.07809
RGPD2	0.0650368	0.246807	0.0390674	0.0404572	0.0553658	0.104346
SH3GL1	8.05219	8.99124	10.0415	5.90963	8.57639	5.62634
UCHL5	2.74618	7.91472	7.69368	8.03651	8.23648	4.587
GNPDA1	3.70773	6.70027	1.46127	5.8068	6.15047	8.90306
TYMP	2.52534	2.72601	3.57796	4.24488	6.14803	3.77229
PTBP3	0.923369	1.08811	2.19415	0.115075	0.315504	0.344936
TPT1	41.0203	44.0046	31.7284	19.5209	32.2913	25.9847
FERMT1	0.601076	0.681499	0.519839	0.405543	0.879938	0.495285
PNPLA6	0.144626	0.0163487	0.100201	0.0964775	0.0202386	0.141903
THBS1	5.14492	1.258	0.409509	1.36249	12.7564	9.77238
DLAT	2.34313	2.38526	2.54017	2.85304	3.64169	3.82104
INTS3	0.315741	0.649165	0.484282	0	0.25351	0.0978524
HERC5	1.10122	0.998298	0.529284	0.571657	0.123688	0.260462
NT5C2	1.51707	1.68812	1.57213	2.11419	1.47201	0.949517
ACAA2	3.14537	2.49505	2.2339	4.80002	6.25796	6.01712
NUP54	1.97192	1.91726	2.32362	1.27061	1.36237	2.30219
SCP2	4.77878	2.58224	4.57319	5.85142	6.79869	4.90369
SARS	3.56125	3.71349	4.97901	3.7733	4.18801	5.13741
ATP5C1	14.0568	13.4434	17.0566	16.925	14.1433	13.3831
HIST3H3	175.897	209.08	0	171.101	0	0
HNRNPA0	6.03228	5.95784	5.34924	2.84365	5.65188	5.1337
COLGALT1	2.6863	2.5316	2.69908	2.76345	3.3749	3.85799
VPS4B	1.28932	1.4561	1.75109	2.08953	2.01345	2.4809
PTGES2	2.78251	2.17797	1.46566	1.41742	1.361	2.35154
SEC23IP	1.06176	0.900153	0.976486	1.09561	1.38141	0.836082
GRPEL1	7.88142	7.11888	7.08612	6.05601	6.0517	3.86245
MAPK3	1.81185	1.95986	2.14675	1.47612	2.4511	1.07361
TSN	6.19311	6.88586	6.75322	3.98955	4.9208	2.96856
NRBP1	2.93702	2.56087	2.13823	2.28455	2.64369	5.27317
MYL9	28.6063	26.017	29.4779	34.2964	40.0794	45.2138
MRPS22	1.67622	2.15711	2.50879	1.07675	2.20925	0.96471
PTGR1	2.51389	2.55905	2.56918	1.53526	4.55955	3.72433
PSIP1	1.27188	1.98464	2.96193	2.65678	2.45594	1.19269
HIST1H3A	175.897	209.08	0	171.101	0	0
HIST1H3D	175.897	209.08	0	171.101	0	0
GOLGA5	2.32247	3.01209	2.9147	2.39176	0.35831	1.37446
LOC101060439	2.63648	2.73147	3.51601	2.89816	3.98448	3.40935
UFL1	0.192065	0.254169	0.102873	0.210635	0.217263	0.527331
HIST1H3H	175.897	209.08	0	171.101	0	0
EPCAM	8.80357	6.65314	7.13708	6.10033	7.18948	8.91057
KIF11	0.625349	1.58261	0.273766	0.0912523	0	0.026033
HIST1H3J	175.897	209.08	0	171.101	0	0
HIST1H3B	175.897	209.08	0	171.101	0	0
PSMD14	5.93304	5.35405	7.75603	6.64557	8.80559	7.43095
HIST1H3E	175.897	209.08	0	171.101	0	0
HIST1H3F	175.897	209.08	0	171.101	0	0
CRKL	3.71153	4.43822	4.14746	3.51727	5.09754	3.37771
HIST1H3C	175.897	209.08	0	171.101	0	0
XPO7	0.685487	0.598467	0.852625	1.46031	5.01309	3.00615
GATAD2A	1.06928	2.49107	1.07219	0.794969	1.40022	0.723174
RBM39	3.89142	4.41928	3.55457	2.89211	2.88134	5.48448
HIST1H3G	175.897	209.08	0	171.101	0	0
PRKCDBP	11.4217	8.62531	15.9193	10.2912	16.7341	12.0417
HIST1H3I	175.897	209.08	0	171.101	0	0
CTNNBL1	2.21329	2.07725	2.34236	4.34672	2.52146	3.48927
KPNA4	3.32441	3.16816	3.93129	3.33193	3.67476	4.23348
2021-09-10	2.77871	3.08722	2.47049	3.16347	4.58687	4.73258
MARCKS	9.37713	8.57957	11.1587	9.89137	13.9454	12.4462
ME1	1.63314	1.35318	1.76716	0.990244	1.29053	1.23495
ITGAV	0.548183	0.472778	0.511178	1.28024	0.957951	2.42377
CPSF6	3.90893	3.00029	2.53076	1.67042	2.84082	5.24207
COPS5	2.47992	1.34586	2.32273	1.3558	1.93472	1.05481
ESF1	2.86021	0.442075	0.663499	0	0.309045	0
TMSB10	662.406	311.492	905.062	559.393	937.382	850.182
ERCC6L	0.18146	1.158	0.410068	0.0168548	0	0.21994
GTF3C3	0.189033	0.436239	0.31105	0.15451	0.502459	0.202112
CUL4A	0.974858	0.534238	0.676235	0.36277	0.424588	0.528101
SLFN5	0.633704	1.57482	0.408638	1.25059	1.66517	0.771405
TLDC1	2.73688	2.76576	3.27454	2.18195	2.36594	4.98493
TTC37	0.172981	0.165912	0.159944	0.0938387	0.0833394	0.162478
LYPLA2	4.9689	5.04727	1.30885	3.66848	1.9518	2.01295
CPT2	0.545793	1.04897	0.2384	0.721929	0.667437	0.842699
USP11	1.49796	0.250341	0.610999	0.057737	0.086981	0.160002
DNAJA2	3.09298	3.28602	3.23932	1.96943	1.41401	1.19796
SLC4A1AP	2.64998	0.414121	0.176991	0	0.181269	0.184634
TMSB4X	905.797	751.823	972.767	1354.69	1212.01	2975.69
TLN2	1.08414	1.20175	1.22852	1.31855	1.29002	0.302414
AHCYL1	2.23394	2.51884	2.90917	2.17429	2.624	7.55311
ADSL	1.59548	1.96023	2.42374	1.71591	1.86687	1.31885
PDE12	0.800794	1.39278	0.344087	0.343365	0.393696	0.262838
DHX16	0.678692	0.771171	1.02222	0.175614	0.235766	0.739269
KDM3B	5.65877	0.0470544	0.617619	0	0.150795	0.067034
TMED2	4.3659	3.98789	2.50137	4.2447	2.95914	3.16934
STT3B	1.66486	1.28988	1.21999	1.39471	1.74631	1.53802
CBX1	11.7877	12.42	5.49275	14.315	14.9905	22.9394
AFG3L2	1.74628	0.313531	0.765687	0.288339	0.587207	0.596906
EPN1	2.7249	2.07051	6.75744	5.56109	2.46903	2.1508
UACA	0.417242	0.669334	0.576621	2.23468	0.187092	0.44589
NSUN5	2.11775	4.24661	2.64168	0.647067	0.846295	1.21089
CTSB	6.56708	5.71487	10.3905	5.9243	9.63611	10.5509
ANP32E	9.14383	15.1085	14.9364	7.67339	13.0743	9.34242
SLC25A24	2.01494	1.8237	1.55954	4.43671	2.95959	2.0103
TP53BP1	0.0463942	0.0302682	0.0530961	0.0496353	0.0977681	0.0534273
SETD3	1.25792	1.16389	1.36026	0.760529	0.987684	0.882906
MKI67IP	2.01587	4.3047	2.79255	1.12011	1.04944	0.564508
RAB35	32.0847	28.6148	24.5578	24.292	31.3118	28.5991
DTYMK	10.2917	9.59671	10.2413	10.3373	11.6528	11.5893
HGS	2.71576	1.63973	1.55073	2.68823	1.83705	2.79048
NUP50	3.86478	0.801027	2.22186	0.148385	1.53415	21.7662
RANBP3	2.82049	0.497644	1.41507	2.23655	1.33661	3.33752
PPP1R13L	1.45183	0.720095	1.26021	0.822628	0.68201	2.9599
SAE1	3.95506	5.97741	2.44881	6.96384	7.96187	7.72775
SYAP1	3.10805	2.36508	3.17654	3.15303	3.70607	3.74776
SSBP1	36.7882	56.7351	52.7578	59.8084	43.502	44.2655
PDAP1	24.294	17.2126	22.4611	14.7215	19.4954	26.5146
NAPA	2.6414	1.96519	1.46131	0.808016	1.77048	2.51611
CYFIP2	0.161699	0.173148	0.282834	0.285937	0.234839	0.483655
TPX2	0.773604	2.40349	0	0	0	0
CPD	0.767432	0.166403	0.588577	0.869642	0.542213	0.340048
EIF1	7.79664	10.7361	10.8515	4.74884	4.69415	7.2893
MPST	3.91047	0.817518	5.23487	5.24063	1.17203	3.09059
AKR1A1	1.77688	1.69753	1.52401	2.98873	1.94074	2.25066
ARHGEF1	0.468878	0.164952	0.145577	0.161729	0.125961	0.182302
DFFA	2.40217	1.19453	3.27363	2.55	2.83112	0.739688
LOC101060471	6.00703	5.0597	6.35152	5.26357	6.82567	7.48935
ARF6	11.9866	9.5694	10.8523	11.2957	7.51464	12.8552
BRIX1	6.84224	5.61512	1.71875	6.64026	0.656353	0.425047
PNN	1.59844	1.5342	1.28053	1.09005	1.49346	2.47541
OSBPL3	0.326058	0.54712	0.46811	0.308189	0.552685	0.658835
GALNT7	1.08153	0.373332	0.948441	0.61407	0.33026	0.602279
ECE1	0.573002	0.612848	0.839174	1.35916	0.539496	0.869028
CCDC47	0.716363	1.11441	0.883445	0.483129	0.568593	3.29103
DTX3L	0.799101	0.11075	0.978243	0.185354	0.1957	0.129259
PRPF3	1.62862	2.29496	0.788083	0.608211	0.781239	3.42592
PRPF4	5.48953	4.39699	4.06751	1.50769	4.72071	3.80385
ACO1	0.3251	0.312136	0.488461	0.0703024	0.306594	0.442346
GOLGA2	0.446506	0.631251	0.283582	0.391431	0.459331	0.178903
TROVE2	1.38596	0.844932	0.6052	0.815392	1.20158	14.8588
BUB3	22.4765	23.4175	37.4248	26.2185	27.402	23.737
HADH	2.40313	1.55831	1.45469	2.88159	1.51422	3.03046
KRT28	8.54554	4.91123	5.39233	16.7477	10.0174	6.43151
MCMBP	2.00419	11.03	3.00533	0	1.14318	0.344155
PSMB8	2.94743	2.51522	2.06416	3.09434	4.60412	5.95224
COX5B	52.2407	35.7405	34.3705	39.896	42.74	38.682
ATP6V1E1	5.07828	2.97079	5.40069	4.94194	6.47705	4.01469
EMC1	0.615205	4.94229	5.56324	2.14515	2.10593	7.13554
PSMB7	9.59372	9.61818	5.93083	7.34329	6.73574	3.83742
NHP2L1	27.8716	23.7058	28.7973	26.7138	32.9783	31.08
TTC27	0.575338	0.222201	0.337901	0.18847	0.102938	0.501102
ZC3H4	0.134079	0.122784	0.103667	0.0855218	0.199253	0.0915822
ATP5O	17.0993	18.2465	21.5418	18.9175	14.9041	13.6088
GBP1	2.69363	1.95101	1.29252	4.64722	4.67572	3.72603
RPL26L1	37.597	39.8533	26.1052	31.7042	33.2298	22.2257
HARS2	2.28768	2.63897	2.86257	2.15954	2.95117	2.98141
GCLM	4.56399	3.31701	4.71843	2.40087	3.94475	2.32512
XPNPEP1	5.63339	0.473659	0.927277	0.928245	0.632093	1.00399
AK4	4.49852	3.64224	4.36777	4.58238	5.42382	0
TARDBP	4.99383	4.24181	4.66439	3.79799	4.52615	2.63938
PBK	2.64364	1.44445	1.35341	0.169972	0	0
LUC7L2	3.17271	4.26386	4.26541	2.66586	2.39825	2.77461
LGALS3BP	2.21906	1.58206	2.81197	0.325443	2.25289	4.70448
LGALS3	29.5829	26.5635	24.368	24.4686	29.3013	59.3609
POLDIP3	1.52748	1.11224	0.900517	0.61176	0	0.99015
AP3M1	1.61398	0.934489	1.57574	1.1423	1.65937	1.32521
NUP88	0.472631	0.768019	0.618206	0.478393	0.657379	0.676787
GLOD4	5.27744	4.51827	5.06237	6.69658	5.36971	3.11094
GLUD2	2.33179	3.03125	3.79848	4.31776	13.2673	3.66105
UBE2C	11.1529	11.1928	7.38107	20.9761	3.24485	1.61241
NXF1	2.2108	0.406422	0.790243	4.05618	0.351021	0.0842432
SEC24A	0.343324	0.199241	0.234799	0.171116	0.0549885	0.337079
STOM	8.90343	8.17207	8.83506	7.80318	11.9733	8.47252
ANKHD1-EIF4EBP3	0.0648702	0.0268318	0.0675238	0.0804681	0.0307219	0
SAR1B	11.2333	9.38692	9.23883	8.05029	6.97695	18.247
CLIP2	1.06002	0.153063	0.542833	0.711303	0.88244	0.466557
PSMB3	24.579	26.327	35.5369	26.5811	31.9373	31.9092
DNAJA1	6.99532	9.20985	5.41447	2.56902	4.55756	2.80561
HRNR	0.0266036	0.00689353	0.0064655	0.00998087	0.0053796	0.00464445
BPNT1	2.03102	2.00441	1.76171	1.07643	2.07177	1.07014
RAD23B	24.6932	28.5542	29.4061	30.4534	35.8695	34.6406
ATP5H	35.4103	38.6558	25.2361	11.778	13.8888	22.9143
BCL2L13	6.86041	8.11544	7.56993	4.25612	6.68434	10.043
HMGA1	76.3935	75.4455	75.7347	71.8677	106.5	47.5952
GNB4	8.03715	6.46542	3.92277	7.07345	5.41884	3.13146
LOC100507855	4.49852	3.64224	4.36777	4.58238	5.42382	0
RPL14	84.6269	82.1221	81.6164	45.0236	51.0995	52.2307
CNP	3.02115	2.31356	0.783219	2.31107	1.29226	1.25524
PPP2R1B	0.915956	0.945792	0.810642	0.726443	0.665674	0.786973
TOR1AIP1	1.88452	2.31171	1.40704	1.90284	1.28971	1.27758
RPRD1B	3.77909	4.13357	4.30845	4.10771	5.20798	4.59336
ATP2B1	0.527388	0.335817	1.3201	0.673349	0.904029	0.870388
RABGGTA	0.960634	1.10507	1.50622	0.738094	0.85518	0.705351
CSNK2B	8.71424	8.40102	4.2522	7.14634	5.76309	6.34843
LACTB	0.65864	0	0.397521	0.564159	1.03214	1.41569
UBR7	21.8174	21.3494	2.02592	0	2.38119	22.5804
ANKHD1	0.147994	0.0533982	0.174839	0.165657	0.0612585	0
FAM49B	2.36849	2.09721	3.49269	1.41787	1.89397	2.21179
RPS25	157.927	232.001	236.699	197.557	237.493	132.965
TCEA1	1.73488	1.77646	2.0652	1.6087	0.905321	1.86499
PGP	1.75827	1.33136	1.68144	1.15731	0.360877	1.59919
HN1	19.3653	29.5305	30.0059	10.6328	26.9384	40.7196
EVPL	0.11903	0.0966877	0.140735	0.150301	0.0459821	0.0389783
AP1M1	3.1234	4.98952	7.48449	3.70704	8.01169	1.78999
CKMT1A	0.593716	0.47878	0.767098	0.227145	0.575622	0.396398
CKMT1B	0.828376	0.557461	1.3079	0.332119	0.963033	0.603169
ACAD9	0.966927	0.544389	0.453127	1.88202	0.932895	1.39388
AIMP2	15.5959	15.0626	3.38032	9.78069	1.72018	8.71516
SNRNP40	1.82508	2.18148	5.86445	1.42058	1.99693	2.30949
NDUFS3	3.92521	2.24941	3.26276	2.13002	3.60049	3.60552
CSNK1A1	2.90404	2.49902	2.98763	2.15635	1.81413	1.50691
SGPL1	3.15854	1.14556	1.44746	1.52232	2.12764	0.786028
FKBP3	14.1663	17.2712	15.6078	8.98237	13.9774	14.8722
CAPNS1	12.7405	12.3546	15.2228	11.0948	13.5895	18.4711
SYPL1	8.07239	5.51739	4.8047	6.19707	8.14017	5.71003
U2AF1	9.01866	8.83622	2.30901	3.4101	2.09545	1.03817
SNRPA1	10.6743	13.7209	15.2896	12.0295	13.9736	6.89469
UBQLN4	1.78793	1.37756	1.61817	0.757606	0	2.26169
ANKRD17	0.0435691	0.101313	0.0729118	0.0726963	0.0399014	0.0627885
CSRP1	9.63687	12.3417	12.5455	7.79706	7.64237	8.02195
SAR1A	18.1166	14.0724	21.7073	13.9581	14.7673	14.4437
POLD1	0.400203	0.243295	1.05815	0.323598	0.0877532	0.0310453
CSTF2	2.71727	2.30661	3.21346	2.48292	2.7735	2.74058
SEC13	3.7444	5.91508	6.70516	6.41732	7.73787	4.96874
UROD	0.672672	0.0207809	0.800588	11.9818	1.01667	0.0638114
CDC42	13.0689	16.1528	26.2565	15.0231	19.4295	12.9865
FKBP9	2.69072	2.18579	4.58224	1.61244	5.33272	1.53112
WDR3	0.617895	0.980723	0.683439	0.214592	0.641412	0.67076
NAE1	1.72409	1.49956	1.04589	1.56673	1.95978	1.9915
RFC4	5.19875	5.06484	7.15146	2.80607	3.4634	4.70907
PPP3CA	3.06609	2.4919	2.93666	2.22013	2.92382	1.57917
ME2	1.22611	1.4021	2.01626	3.98302	2.64363	1.26781
UBA3	0.851834	5.2928	1.77902	1.69766	1.66453	2.42538
MAGOHB	5.5293	4.54483	5.39738	3.76649	4.35691	3.97528
RBM26	0.489342	0.231501	0.0845348	0	0.368017	0.0201573
GFPT2	0.719902	0.615812	1.1455	2.99218	4.12592	2.63009
ARHGAP17	0.518325	0.0109663	0	0.288018	0.412815	1.16449
SNRPD1	33.5744	36.2938	37.9029	31.1788	39.2155	45.6713
RPL27A	92.369	91.7722	90.5031	62.3537	69.3187	50.5265
NUFIP2	1.10297	0.583879	0.776124	0.401513	0.0835891	0.511232
BRAT1	0.305543	0.313338	0.262194	0.0825504	0.09427	0.0841762
NSDHL	3.19045	8.34232	6.29053	5.95508	7.81959	2.32555
TMX1	7.73809	10.1488	10.0826	9.58184	11.0526	9.71357
RPL27	81.3228	143.338	81.852	58.3397	64.108	65.0692
RPL24	53.1197	61.7304	80.771	47.324	30.3063	32.2038
PPA2	1.31492	5.58412	5.64609	1.65997	2.02042	5.32056
CSTF3	0.528505	0.325165	0.532383	0.507971	0.262066	0.346233
C15orf48	12.6632	10.8376	9.27411	17.8835	24.4181	12.6482
SNRNP70	7.22185	19.4591	16.0572	10.1618	6.60534	11.5283
TOMM22	13.8872	16.0753	14.769	8.20917	6.48029	8.41503
RAB11FIP5	0.144839	0.0173062	0.33672	0.101267	0.341096	0.299145
PTGES3	46.6845	49.4881	82.4239	55.9446	43.5374	54.7411
PPP2R4	7.49109	3.02054	6.34327	3.43217	4.14784	4.89099
TCEB1	24.3518	24.1708	19.0622	23.2404	23.5629	15.9741
TXNDC17	22.6284	25.2069	24.318	20.3124	23.1608	25.1274
XPO4	0.270445	0.443855	0.377198	0.680613	0.191946	2.12045
NRD1	0.486095	0.456483	0.507508	0.355758	1.14658	0.740366
TAGLN3	24.0209	22.9741	23.702	25.6139	32.6407	13.8718
GADD45GIP1	6.73839	7.89586	6.39994	5.05065	5.76259	0.64828
RAB6A	2.7727	7.03435	7.13673	9.28999	12.5522	17.8901
TBCB	10.9564	10.4395	6.75925	7.06807	4.34849	4.32464
RHOT2	0	0.612002	0.878403	0	0.931798	0.595687
PVR	3.40182	4.82945	1.44255	3.03542	2.58438	1.58988
RPS4Y1	8.48509	11.4456	11.36	7.83937	5.62544	5.70376
MAGOH	4.71258	3.60845	5.01557	2.84724	3.94507	3.68679
SNRPD2	29.4449	44.8278	29.5851	35.9539	45.5492	11.8874
ISOC1	1.64631	1.68309	1.26986	0.602333	0.755095	1.01003
NUMB	0.475436	0.570714	0	0.902362	0.549483	0.397797
USP39	1.30544	4.84592	0.729159	0.478517	0.688568	6.54277
BIRC6	0.0211439	0.0198463	0.0133036	0	0.00563738	0
PITPNA	2.75819	1.91123	3.01082	1.08459	1.24465	1.92437
ISOC2	3.50676	3.05905	2.81975	1.52332	2.98014	3.29392
RACGAP1	0.56748	0.421879	0.180645	0	0.0115106	0
STMN1	28.2148	38.322	34.6623	30.3031	30.2529	25.6603
CNOT3	0.700352	0.769547	0.58432	0	0	0.38322
CNN3	4.8203	4.72519	4.06331	5.21076	6.51113	5.28197
LAMP2	6.19	5.53591	4.74878	10.832	9.93252	9.55942
LCP1	1.99352	2.21361	2.14572	3.27547	4.10168	2.51779
NLN	2.13416	8.37548	8.63607	6.61446	7.0764	0
LUC7L3	1.7618	1.50272	1.45486	1.14299	1.38882	1.14425
ARHGEF5	0.0202675	0.0188284	0.0156203	0.00960661	0	0.0127394
SNTB2	1.19818	3.12251	1.78408	1.06583	1.00988	1.80285
THUMPD3	1.11802	0.897567	1.16077	0.456736	0.547665	0.803247
WIBG	5.47275	4.30416	4.36152	0	1.9415	3.77055
HM13	8.62603	11.1275	8.54434	8.67998	14.5444	17.7123
GSTK1	10.5872	11.1645	10.7445	7.93558	10.9503	8.1198
TBCD	0.243346	0.179798	0.660583	0.195653	0.172258	1.18755
SRSF5	15.3006	18.8405	20.3672	15.2536	18.3776	23.7034
WBP11	3.94702	0	0	0	0	0.879793
BSG	10.4547	16.3618	20.8111	22.9413	26.1382	15.796
PPID	4.13065	1.71674	1.79413	1.92191	3.91162	5.71856
MCTS1	10.4682	7.08064	29.8355	20.6944	4.29482	11.2259
GBE1	0.74536	1.30578	0.932713	1.89602	1.09609	1.00732
RBM4	1.43484	1.19095	1.09817	1.93289	1.06562	2.05915
SUB1	43.5977	43.9081	45.8323	38.0188	45.7469	36.9859
COX4I1	31.3476	38.5569	30.1073	28.1214	28.393	30.7937
KDM2A	0.669393	0.241834	0.292612	0	0	0
GPKOW	0.788893	1.34874	1.19958	2.53824	5.0931	1.08913
OSTF1	4.33538	35.31	33.7383	4.65154	35.6482	2.19272
TRMT5	0.794015	0.473036	0.52412	0.32956	0.239151	1.37447
GCLC	4.47898	0.662168	0.949617	6.05521	0	3.05948
ZW10	3.54968	0	0.364603	2.21595	0	1.79005
PPP6R1	0.857521	1.20045	1.06874	0.785657	0.595866	1.14154
PCYT1A	2.1626	2.00877	2.05399	2.81473	3.22416	2.19255
TMEM209	0.254863	0.276942	0.0742225	0.0769257	0.103676	0
GNA13	8.84152	12.0542	11.9177	9.68351	10.091	8.65116
IPO11	0.292778	0.381394	0.231863	0.261792	0.181935	0.0593616
AGFG1	1.26747	1.73818	2.1374	1.97961	1.59325	1.83751
ALDH3B1	1.96657	2.66427	0.377601	3.0238	1.03683	2.35979
ASMTL	0.486269	0.544128	0.784957	0.703981	0.977673	0.0925844
TECR	4.45875	10.5603	8.68939	10.1021	5.78369	3.31406
LYN	1.67719	5.91413	4.93632	3.10033	3.47712	1.66339
TM9SF3	4.3843	2.14714	4.27392	3.51321	4.24214	3.47426
FAF2	2.11279	2.00494	2.00283	2.07996	2.08152	2.31324
PDHA1	3.83212	2.98242	2.55938	2.85968	2.35284	5.07835
CPT1A	0.875775	6.61238	1.93382	8.33963	2.4769	3.4028
CPOX	1.24175	1.6773	1.17266	1.4595	1.30492	0.539608
SAMHD1	0.394909	0.415157	0.35719	0.298944	0.349483	0.359402
PDXDC1	0.394289	1.18206	1.41313	1.84334	0.473603	1.86564
H1FX	7.79213	5.02404	5.45173	3.54465	2.14955	3.59415
SUMF2	6.17116	7.24781	6.89988	7.36321	10.5279	11.2652
RAP1A	8.28344	7.57333	4.93937	5.26621	6.46301	6.21038
CEP170	0.188056	0.167807	0.163873	0.208691	0.196014	2.16197
ZFR	0.870066	1.26044	1.68393	0.684883	1.26878	0.303121
BCLAF1	2.0988	1.52581	1.81499	1.19942	1.53702	1.06281
YLPM1	0.165038	0.305178	0.254001	0.104588	0.120137	0.0669564
KIAA1033	0.470903	5.40754	0.333205	0.348129	0.11964	0.0965822
SRI	18.5123	17.5346	16.6498	32.9873	35.7379	33.1844
DHX29	0.34252	0.231549	0.0928286	0.171953	0.10318	0.0684713
NAA25	0.452764	0.396621	0.426857	0	0.881794	0.140534
LYAR	1.84889	1.76509	1.8606	0.819252	0.526361	1.41651
SEC63	0.405606	0.487368	0.623042	0.457212	3.65438	0.619174
DHX38	0.210991	0.266228	0.771081	0.657404	0	0.0924131
GRSF1	2.85681	2.72048	3.03799	1.66733	2.49332	2.43486
PARK7	23.2448	26.1538	25.6582	24.3319	28.2624	18.1742
MDC1	0.101683	0.180547	0.0379673	0.176636	0.0167674	0.0270018
OGFR	0.788189	0.703109	1.05216	0.686209	0.934009	1.0188
EIF1B	6.29589	5.18693	5.90782	3.7758	3.28445	6.15719
PDXK	2.79318	21.3995	2.34006	1.55855	0.917745	4.29517
CRIP2	8.64493	3.35276	4.37479	4.61062	5.59666	5.47933
NT5DC1	0.561381	0.719205	1.66549	1.29387	0.848097	0.68075
FTSJ3	1.02193	1.51827	1.93667	1.10118	0.965185	1.74995
NUDT5	3.64912	4.57451	8.01424	5.46702	7.25816	3.98375
DHX36	0.461666	1.14602	0.728502	0.0596383	0.233548	0.552855
PLOD3	0.996326	1.13845	1.88269	2.94533	2.45121	1.38402
DDX52	0.493452	0.209024	0.0990559	0.229423	0.0123993	0.146463
S100A13	52.4638	30.2074	42.8063	43.3697	60.334	66.2638
RAB8A	2.49302	2.27571	2.48379	1.63829	2.62838	0.821205
KPNA1	2.30553	5.05173	1.63958	4.1626	1.21695	0.792652
HECTD3	0.204933	0.0320831	0.136685	0.105441	0	0.307544
WDHD1	0.509214	0.458928	0.424097	0.242713	0.483888	0
SMARCC1	1.06064	0.515102	0.305941	0.56675	0.618971	1.28389
PEA15	8.36084	11.5785	11.3089	6.45852	13.4475	17.2104
CHD5	0.306037	0.349232	0.203133	0.121719	0.168643	2.3676
WASL	0.938372	0.884653	0.633825	0.465039	0.722777	0.558269
SRSF9	6.9085	6.27235	31.5566	28.3767	32.1613	6.30553
FAM50A	3.07507	3.2223	2.07496	2.6907	5.28448	7.28824
MRPL11	3.93885	4.5578	6.01627	3.98265	3.79151	5.66097
ACAT2	1.62513	1.64524	1.38909	0.925226	0.441502	0.684216
DECR1	2.95793	4.26262	4.48455	3.42489	4.15787	4.66105
SUCLA2	1.54143	0.314886	0.454358	0.593591	0	0.386955
YTHDF3	2.39993	2.5184	1.75288	1.98653	1.96792	0.930274
TPD52	10.454	10.9261	13.5052	14.5839	18.0164	20.2371
NUP85	0.784159	0.470154	0.289682	0.289915	0.275651	0.165547
PPWD1	0.636303	0.448897	0.274447	0.175859	0.484401	0.275191
NCAPH	1.51763	2.46689	2.63705	0.650223	0.542318	0.791264
C7orf55-LUC7L2	1.50567	2.37538	2.40676	1.49195	0.961968	0.572236
DPP9	1.56058	0.847456	0.935715	1.05649	0.76259	0.605382
NUTF2	13.3796	13.4464	13.5699	6.18106	11.9981	18.4023
DES	10.8514	6.02928	6.00365	8.86794	10.0287	8.38274
OXCT1	0.52728	0.817365	0.83344	1.07246	1.55227	0.879577
TRIM24	0.217111	0.474056	0.517857	0.258141	0.293181	0.37759
NUDCD3	1.15396	1.22076	1.15958	0.726024	0.722821	0.655979
METTL1	2.35804	1.14882	0.388097	0.550789	0.319713	0.200357
ATAD3C	0.768942	0.936783	0.855146	0.448977	0.800744	0.544495
WDR44	0.394823	0.351253	0.81448	0.492073	0.492105	0
POGZ	0.141012	0.0993155	0.106616	0	0.0493491	0
PGAM2	13.4407	13.344	9.9425	17.1801	13.2924	8.60964
RPS23	18.1793	16.3184	12.6414	13.4283	14.4575	29.721
WDR5	7.15144	4.27154	4.81581	4.22797	6.21115	4.12789
RDH11	3.87781	4.31803	3.71896	3.81629	3.6327	4.48253
RPS21	58.8641	135.278	98.4179	72.233	99.6622	94.7806
HMGB2	58.3977	50.8697	48.6279	55.823	68.3964	63.7151
SARNP	12.7697	11.1883	13.739	12.6601	16.0783	14.3829
MANF	7.71088	6.77966	16.7398	9.93856	8.07897	9.32077
ARFGAP1	2.16205	1.28874	0.329885	1.08384	1.03982	1.51859
SHPK	1.64789	1.27276	1.21926	1.08857	0.296991	0.429947
ACSL1	0.606031	0.616127	0.659063	0.546143	1.29575	0.977871
APOL2	6.528	7.75132	5.96499	5.36523	6.72225	4.8674
ABCF3	26.3374	0.848807	1.10439	27.5207	0.552031	0.717658
WDR77	2.73743	3.61068	2.00873	1.26163	1.90254	2.7798
HMGCS1	3.00157	4.15502	3.19648	0.10942	1.23705	1.73865
CCAR1	0.930307	1.18277	0.933475	0.668114	0.93639	0.335948
UBLCP1	3.38778	3.36449	3.02488	2.08427	2.76997	2.10334
TUBG1	0.320056	1.26348	0.307397	0.15324	0.210162	0.515606
CBR3	3.76656	4.51633	3.75874	3.40994	4.39413	3.90251
TXN	83.1516	175.966	184.96	85.9742	182.979	163.044
SLC1A5	2.38264	2.06798	1.81198	1.78097	1.77692	1.53807
DAZAP1	3.94058	6.87747	6.22724	6.44197	7.13618	7.47461
ELAVL1	6.92444	4.24422	9.64038	7.63603	10.7012	34.1702
IFIT1	1.07354	1.39369	1.20088	0.934068	0.843682	0.108155
GEMIN4	0.199118	0.575368	0.14088	0.0976146	0.468046	0.557916
SEC24B	1.23931	0.647254	0.485931	0.0853946	0.0973743	0.186178
PAFAH1B2	3.98332	4.57479	3.29455	2.26991	1.85222	1.86842
SFXN3	2.20699	2.13229	4.39924	4.26514	5.11763	3.96578
KHDRBS1	15.68	13.0706	13.1394	11.155	13.0306	6.11954
RPS15	25.6739	27.4245	29.5932	19.7675	10.8816	25.2503
SH3BGRL3	44.1367	15.5833	15.3283	16.7617	20.2006	27.052
GSPT2	2.18331	2.75252	3.04175	1.98115	2.86993	0
DNTTIP2	0.459135	0.161239	0.227536	0.187137	0.0549513	0.846231
DHRS7	3.36969	4.19089	3.48948	5.49519	6.11061	10.549
TRNT1	0.947388	0.942376	0.941298	0.344357	0.334944	0.634726
TSNAX	1.0017	0	26.4934	1.95388	44.7342	0.581545
ATP6V1H	0.390553	0.239963	0.13687	0.18725	0.602636	0
NUDCD1	0.205765	0.165579	0.377458	0.0936656	0.124823	0.0819671
MYO6	0.68942	1.10349	1.06928	0.931846	0.456567	0.970641
SF3B5	10.5101	9.51974	9.97395	7.6795	0	6.01535
HN1L	4.36237	4.57708	4.56467	3.40781	4.36791	6.13053
MAT2B	2.53492	3.686	4.65465	4.31195	2.14731	2.64744
DCTN4	1.53156	1.38859	1.72495	1.29065	0	1.49672
NUDT16	0.817196	0.970342	0.351206	0.752507	0.0525752	0.446988
SCYL1	0.551113	2.77309	0.399073	0.232533	0.357416	0.341389
TUBG2	0.334604	0.727771	0.321369	0.160206	0.0971186	0.539043
GET4	2.93875	1.83129	2.05589	1.87215	1.41698	1.62098
GATAD2B	0.360038	0.415643	0.571953	0.51042	0.426765	0.847171
TBCA	31.9102	28.512	44.0334	23.666	29.8182	26.0557
PPP2R5D	0.484711	0.878433	0.723205	0.679634	0.547057	0.13913
F11R	5.74975	1.85325	6.01476	4.98181	1.74989	1.93181
CEBPZ	0.361926	0.416248	0.405001	0.184398	0.239504	0.271742
NMT2	0.310433	0	0.233045	0	0	0
GRWD1	1.14128	0.54971	0	0.0472794	0	0
STAM	0.747295	2.60102	1.09278	1.33949	1.60521	1.97706
RFC2	1.31364	10.4855	15.32	13.9914	1.36056	1.8369
PPP2R5E	0.673665	1.18338	1.12689	0.746199	0.624203	0.690582
YBX2	3.81665	3.83606	4.38898	2.73307	3.35505	4.19017
RDH13	2.39108	3.20987	2.57525	1.8315	1.59453	0.513589
PARP4	0.139832	0.177773	0.407656	0.298228	0.647824	0.634748
RASAL2	0.252679	0.274351	0.209006	0	0.0693837	0
GNA11	1.91609	2.50276	1.76004	2.06294	2.64718	1.68809
YKT6	6.54344	8.52751	7.16102	4.3349	3.9748	6.09724
MEPCE	0.294887	0.324748	0.525262	0.193927	0.262634	0.118169
PRDX3	13.4673	9.55098	12.8456	9.87801	15.0471	23.165
WDR33	0.417421	0.546693	0.222462	0.536046	0	0
SMARCA4	0.209456	0.262864	0.108766	0.167693	0.10145	0.114403
ELMO3	0.929839	0.374948	0.904772	0.595956	0.32154	0.476589
FKBP8	2.68989	0.495302	0.77384	0.553392	0.855026	1.15297
MRPL44	0.828923	1.48181	1.17929	0.869304	0.753435	0.919027
SOD2	39.6497	32.3745	30.4998	48.174	94.05	64.7177
MRPL37	1.17533	4.77173	4.21942	0	0	0
RNF20	0.563311	5.21501	4.49511	4.24529	0.616138	0
CDK12	0.131342	0.026843	0.103885	0.10489	0	0
PYCR2	2.35485	2.5536	2.77427	1.78329	1.66715	1.34409
GNAS	2.43244	3.33752	3.14022	3.69359	3.23456	3.63574
DNAJB6	0.971642	1.24263	1.1968	0.89507	0	1.49318
MRPL13	2.38359	1.62121	1.12825	0.552813	0.624083	0
ANKFY1	0.177777	0.126053	0.0569489	0.1122	0	0.250929
GTF3C4	0.495578	0.59904	0.301417	0.081451	0.949434	0.484767
PPP4R1	0.275222	1.05114	0.664359	0.692863	0.54715	0.583666
PABPN1	8.02134	7.9868	7.77289	6.42809	6.85491	5.51799
EMC3	0.644989	0.189911	0.326943	0.314474	0.674698	1.45341
EIF4G3	0.755411	1.64831	0.794953	1.02527	0.72977	1.27221
IK	2.09523	1.82959	0.893899	1.16373	0.882485	0.246505
PPP5C	1.88913	0.807996	2.59466	0.418456	0.874136	0.448418
RPS6KA2	0	0.263092	0.41211	0.53075	0.459283	0
SRSF11	0.932729	1.27693	2.0672	0.281441	1.32406	0
TBCE	0.759587	0.239385	0.14225	1.12349	0.303243	0.175514
HIST1H1T	31.5799	18.7158	20.8513	13.8177	15.6671	0
NLE1	0.721567	0.245623	0.271026	0.84645	1.08225	0.114577
CUL3	0.507633	0.265177	0.398372	0.11081	0	0.44464
EXOSC2	0.535903	0.808834	0.347468	0.417045	0.963885	0.941971
LOC391722	4.66918	4.02282	4.52739	5.44728	6.05475	6.71396
UCHL3	9.44778	5.92058	6.80815	7.20455	7.19917	5.72798
PRIM1	0.478245	0.890777	0.575426	0.11737	0.236548	0.474371
PRIM2	1.12631	1.20993	1.48349	0.7445	0.454417	0.160798
DHX8	0.164724	0.392759	0.361159	0	0.137331	0.15207
PPP6C	1.15443	2.39656	0.397868	0	2.71356	0.797911
AKAP9	0.178304	0.076105	0.0104433	0.0123778	0	0
SDHB	8.96432	72.6159	2.12209	2.01046	3.02433	2.31998
GYG1	2.71338	1.60889	4.02047	0	1.59742	5.18155
LAS1L	0.947263	0.553474	0.554808	0.255763	0.292034	0.956042
SULT1A3	1.17371	0	0.166174	0.421486	0	2.07516
HIP1R	0.824901	1.97461	0.760584	1.23241	2.63725	1.43322
FHOD1	0.2597	0.223735	0.477645	0.140968	0.224241	0.0944888
ARHGEF2	0.187102	0.101627	0.119305	0.566344	0.59132	0.593828
SNRPN	6.5	5.85625	6.20159	5.0552	0	3.3598
RPS7	44.5214	51.4457	50.3194	48.5011	29.3566	51.6889
SCAMP3	2.7317	3.46768	2.8478	2.77818	2.30732	0.819314
ADRBK1	2.40618	1.2894	1.25376	1.00297	0.574375	0
PFDN1	18.4587	11.3467	15.4632	14.1872	16.1372	19.8352
CSTB	35.5574	53.1104	38.3537	72.7576	55.1357	75.4985
GORASP2	2.10382	1.9354	2.5339	2.81473	3.93702	1.71726
PRKAR1A	2.108	2.65695	2.78042	1.26031	2.74465	2.08778
LANCL2	1.35122	1.33346	1.8537	1.14486	1.95097	1.19074
MRTO4	4.75213	2.60411	4.13299	3.32426	4.39375	3.58293
PFN2	9.08234	9.02762	9.73457	8.17289	10.3863	0
MYCBP	11.4794	9.16112	11.9454	4.92425	11.1551	5.21591
KIF5C	0.792976	0.919884	0.826502	0.620228	0.801648	0.191281
EIF3K	5.1408	5.33426	2.98552	2.73382	1.3288	6.75296
PIK3R4	0.0667993	0.0716617	0.168318	0.0757919	0.163639	0.297289
ABHD14B	4.12256	3.45562	1.35157	0	1.59669	4.40874
C9orf64	1.09775	0.604679	0.485296	1.24754	0.906688	1.70504
ATP5J2-PTCD1	0.317424	0.30218	0.283863	0	0.266112	0
TSTA3	2.72109	2.49109	2.41627	0.68563	3.5946	4.92723
NUP153	0.210127	0.360285	0.554153	0.491089	0.441475	0.66754
WNK1	0.56386	0.20839	0.20545	0.204898	0.123486	0.511088
SERPINE1	1.50554	1.08889	1.42398	2.29325	3.3499	2.494
TST	5.58155	1.07382	4.8184	0.540081	0.581062	4.53194
CTBP2	1.39689	2.53173	1.84895	1.74578	2.00156	2.14427
DDX50	1.74887	1.8485	2.40348	1.81007	2.74292	1.18328
PDCD6	12.4943	10.2352	7.09441	9.37012	0	12.4664
MTHFD2	2.28636	2.13676	1.79406	0.587116	1.56181	1.64573
NCAPG2	0.619765	0	0.271609	0	0	0
RBM27	0.614904	0.512268	0.734061	1.22114	0.581436	0.411045
COX2	16.5299	16.9897	16.2182	15.8773	19.8958	21.807
PDCL3	3.35781	3.18782	3.79577	2.12326	25.4656	2.79237
COPS7A	2.58481	0.332281	0.476836	1.81708	1.81542	2.45048
NCS1	1.03356	0.532153	0.451268	0.879355	0	0.248114
ESD	2.5283	3.0992	1.97637	2.55307	1.82833	5.67035
RHEB	12.2603	13.9974	13.9134	12.4763	14.0604	10.1614
SNRPD3	60.0104	34.0185	37.1131	31.888	61.0951	34.9282
YES1	0.842494	4.57465	2.64011	2.03291	2.37288	1.08045
MAP2K4	3.48967	1.88823	1.24566	0.123192	0.304465	5.03085
IST1	3.09513	3.53285	11.6184	3.62043	11.1837	2.58519
EIF3J	7.70149	7.39368	7.55389	7.92885	11.0758	5.76401
BMS1	0.310419	0.384722	0.230796	0.180579	0.116962	0.140312
CIAPIN1	2.77398	7.35406	2.11237	1.85865	1.21155	2.17453
MTHFD1L	0.332038	0.3995	0.327948	0.171071	0.269164	0.31007
SLIRP	16.8322	6.2215	7.04528	10.4405	7.97238	11.8733
SUCLG2	3.97104	1.17034	1.89597	1.75626	1.17363	9.54896
TSFM	6.10132	3.47286	5.31397	4.02514	4.36124	4.14348
RPL32	21.6143	29.2895	27.5095	10.088	11.4591	10.2521
RBM3	7.16823	8.35449	10.3596	3.16045	5.68584	3.87684
RPL37A	14.8816	12.0403	12.1178	6.56332	0	14.5783
DENR	11.0021	9.52348	10.0819	8.13423	9.48719	4.88339
CHD3	0.241886	0.220013	0.0857555	0	0.0490255	0.545391
RBM22	1.03792	0.267105	0.37198	0	0.255398	0.52822
RPL35A	50.4845	44.3782	19.3885	19.9565	29.3388	26.5002
SULT1A4	1.17371	0	0.166174	0.421486	0	2.07516
ALDH2	0.844667	0.391988	0.293235	0.308595	0.374525	0.590808
RRP9	1.45049	2.3494	1.88945	1.81277	2.19531	1.20609
RAB2B	2.90565	3.27704	0	3.20879	3.62709	3.83899
CHMP4B	6.58821	7.89664	3.29258	2.93468	4.47831	2.52038
CDK2	3.67	2.46567	5.50817	4.73967	2.9406	3.62953
RAB13	7.95882	7.37351	4.09535	7.53608	6.93503	5.18225
FKBP1A	60.2188	67.307	76.0123	86.3898	104.073	64.3895
PSME4	0.0961638	0.409331	0.322975	0.118121	0.443471	0.0504896
LOC101060714	1.17371	0	0.166174	0.421486	0	2.07516
CCDC124	4.31641	5.1451	4.98244	3.09272	3.74964	2.84191
VPS45	0.597255	0.234847	0.969401	0.742431	0.795491	0
SPAG5	0.583382	0.505222	0.0467184	0	0	0
RNF40	0.411589	0.176971	0.324024	0.0871751	0.149742	0.116569
YTHDF2	1.30521	2.10678	2.27261	0.941691	1.82131	1.88109
RPL28	30.9316	34.7093	13.0239	19.4624	10.1609	5.56348
PSMF1	5.38964	4.55985	6.6661	5.57571	6.74968	5.31354
SCRIB	0.173438	0.0661093	0.121498	0.021082	0.0913573	0.0831862
NOL11	1.10717	0.764285	0.348806	0.323775	0.291952	0.33836
RAB5A	4.52908	1.23049	3.3757	5.79465	4.48307	5.72645
ADAM9	1.07699	0.413048	0.992296	1.23417	1.04499	0.92816
JMJD6	0.768211	0.848049	0.256867	0.181386	0.265429	0.572173
FAM91A1	0.31962	0.224985	0.546593	0.0680474	0	0.150918
TSR1	0.988222	1.18905	1.56299	0.407709	1.18355	1.28402
ZNF622	1.1255	0.27924	0.398594	0.225867	0.199083	2.17389
PSMD8	3.19749	3.21504	2.47786	1.87916	3.10902	3.40117
CHP1	31.239	10.3464	5.65462	7.24192	2.4281	15.0361
TP53	4.50282	6.52372	2.33134	5.09402	6.60488	0.265744
NPM3	2.6723	2.93054	1.44226	1.3635	1.12091	2.34941
HTT	0.00591566	0.0391526	0	0	0	0.010314
NELFB	1.34007	0.721862	0.744335	0.698767	2.11384	2.23961
FKBP10	0.605356	0.850023	0.954076	1.06314	0.832571	0.962819
ABHD10	1.8854	1.44123	1.47281	2.89772	2.16258	2.78354
RAC1	12.9623	17.3195	16.7941	13.2292	13.44	12.0062
SNRPB	6.71667	6.05146	6.40831	5.22371	0	3.47179
MINK1	0.09164	0.135675	0.130888	0.607629	0.255599	0
CBFB	7.33944	6.25944	7.7757	0.851583	0	0.87855
ERLIN1	1.84392	1.14277	1.60363	1.75158	2.20814	1.43664
KRT4	8.89791	7.7202	9.59597	13.0321	13.09	14.2574
CIRH1A	0.692222	0.52656	0.181918	0.0807035	0.404342	0.30012
ATP2C1	0.720133	0.447845	0.386003	0.465094	0.567076	0.572289
PPP1R8	1.17958	1.11015	0.764611	1.02609	1.15115	0.95316
LOC101060316	0.0189875	0.00415557	0.0146337	0.00899987	0	0.0119348
EIF4H	17.127	18.6941	19.6043	12.2838	15.8868	20.587
CD97	1.74145	1.83159	2.09543	2.17129	1.9045	1.60044
BCAS2	2.51121	1.44982	1.75032	1.53162	0.803025	0.390189
NDUFV2	3.17859	5.25252	3.01985	3.03304	2.32925	2.24106
NOC4L	0.339071	0.368453	0.45229	0.18952	0.549589	0.128254
CDH1	1.24648	1.10539	0.32354	1.3126	1.22702	0.404777
TFCP2	1.84248	4.21734	3.91367	0.485971	0.638086	0.960601
MRPS28	5.31211	2.82475	3.1305	2.90862	0	1.38358
DUSP3	3.76488	4.56639	4.54342	4.6197	5.03837	4.5018
LACTB2	2.83354	5.37361	1.59963	2.7237	2.57516	3.2423
GIPC1	5.39098	2.02621	2.50105	2.13423	1.47467	1.25177
LOC101060453	15.4827	21.0002	19.7909	19.9221	24.978	19.1852
ARFGEF2	5.08968	0.124391	0.117542	0.1544	0.134507	0.195357
CLPB	1.63833	1.08614	0.268944	0	0.233241	0.25092
PPP1R12C	0.613498	0.660666	0.772115	0.52158	0.950501	0.228068
AHCYL2	2.12404	2.55471	2.70398	1.97381	2.38206	2.22109
KPNA6	0.943292	1.03507	0.819151	0.382784	0.44222	1.03278
LARP4B	0.724099	0.197063	1.00233	0.0555434	0.129597	0.221926
UBXN7	0.896834	0.88516	0.850676	0.463356	0.175997	0.55023
TFAM	8.58449	6.60242	6.49469	6.9649	8.73914	7.2023
SNX27	1.05669	1.12653	1.15028	1.59236	1.39681	1.9834
NELFE	2.94	0.357883	0.373822	0.402368	0.414505	1.19965
RAP1GDS1	1.04377	1.24714	2.995	1.61307	3.13837	3.01722
SQSTM1	1.12931	1.41616	1.46538	0.904624	1.94279	2.27207
RPL8	55.1691	57.6309	49.773	50.6914	37.5122	19.0852
STAG2	0.296719	0.411948	0.33887	0.427669	0.294291	0.197407
ATG3	3.58482	2.96372	3.30956	2.47793	2.36557	5.52023
PABPC1L	3.17429	3.47334	3.11934	2.47465	2.83862	2.98448
ZMPSTE24	1.71486	1.92897	1.12528	0.54026	0.591601	0.481756
PPIF	44.0008	52.7448	49.3455	62.2705	71.2831	73.0736
ASCC3	0.0956632	0.334706	0.0920168	0.685544	0.314413	0.871917
DNPEP	1.96339	1.82306	1.52142	1.87884	3.1955	3.66088
ATP1B3	6.14124	10.204	7.09361	7.44759	6.87561	6.56879
FNTA	1.0626	1.76684	1.86998	1.85326	2.19434	1.88552
RSU1	2.25088	0.54059	0.914659	1.28395	1.42199	3.43271
SF3B14	6.25731	7.59843	4.85785	5.00943	4.84986	2.28308
PAIP1	15.2507	3.50352	2.11353	2.50974	3.27935	29.4616
FHL2	2.69799	1.73227	0.959843	0.594234	0.853305	0.590535
ENSA	7.81138	7.49448	2.9899	2.20138	6.39008	6.75878
BICD2	0.576715	0.435558	0.317188	0.0643252	0.114508	0.273413
RANBP1	44.2301	64.6679	45.6745	38.7401	20.7426	26.0869
P4HA2	2.14464	5.2497	0.572418	15.4076	12.8165	1.99127
SEL1L	0.373686	0.0100895	0.187747	0.13075	0.323939	0.405559
ALDH3A2	1.55751	1.47051	2.03588	1.65283	2.14762	2.717
[truncated: 2,422 more rows]

## Sheet: 1650
geneNames	1650_control_1	1650_control_2	1650_control_3	1650_sh_1	1650_sh_2	1650_sh_3
PLEC	77.8639	69.5585	72.6997	89.2406	80.2274	76.9562
AHNAK	59.2846	35.0438	55.0317	52.4969	38.2565	51.3801
ACTB	2750.53	2751.3	3495.23	3307.23	2540.23	2799.96
ACTG1	2719.73	2722.01	3432.89	3261.38	2511.61	2749.63
MYH9	86.63	87.2891	94.5383	107.135	93.625	101.822
FLNB	65.7093	62.4529	66.9165	69.3904	61.8867	64.8662
ACTC1	1217.31	1148.26	1322.38	1286.37	1017.32	1009.5
ACTA1	1217.31	1148.25	1322.81	1286.37	1017.31	1009.78
ACTG2	1268.02	1196.02	1389.42	1363.85	1066.42	1067.52
ACTA2	1199.73	1131.39	1316.86	1268.46	989.66	991.594
DYNC1H1	9.63335	9.85596	9.72551	8.43558	8.67448	8.16397
FLNA	44.3563	36.1171	44.4037	50.0567	38.4922	43.8919
GAPDH	4104.24	4922.85	4998.09	4798.44	5098.69	4686.18
KRT8	1047.29	1350.42	1051.41	842.307	1130.35	1038.03
SPTAN1	17.371	11.7155	15.1194	11.737	11.1016	11.2381
ENO1	1715.46	1995.79	1905.96	2136.53	1636.07	1758.77
ACTN4	139.318	140.998	138.711	153.937	140.563	135.305
PKM	688.332	910.564	786.615	853.439	717.65	970.483
SPTBN1	10.3	9.66246	11.6967	9.99527	7.03621	8.38005
PRKDC	5.86257	12.6409	5.11246	4.11914	4.64947	14.2518
DSP	12.2095	17.5745	14.6445	11.9093	11.9946	13.1673
ACTN1	90.5885	92.1948	85.532	98.6996	90.0303	83.2863
TLN1	8.49087	7.07246	8.19054	8.33866	7.38023	7.47999
KRT18	655.66	572.984	608.097	654.954	690.677	614.342
ACTBL2	442.321	455.302	461.516	396.98	334.076	359.217
PPIA	4355.41	4290.32	3768.1	4017.34	3690.14	3717.13
TUBA1B	211.386	165.251	182.252	232.83	206.805	225.014
CLTC	26.2869	21.2611	23.2064	30.207	23.6646	27.1077
TUBB	306.755	223.682	254.921	259.835	262.155	292.993
TUBA1A	210.891	164.594	181.73	232.304	205.25	224.946
FASN	11.7	12.8395	12.6511	8.47695	11.9142	10.1539
HSP90AB1	268.265	282.109	310.092	325.785	344.707	282.355
TUBA1C	207.093	161.245	177.978	228.628	201.491	220.628
HSP90AA1	181.052	166.628	211.564	246.371	220.242	213.206
AHNAK2	5.84654	5.63157	5.4161	5.35985	4.51911	6.71411
YWHAZ	709.552	659.205	661.92	744.248	556.225	742.777
TUBA3C	128.268	92.9048	95.6738	142.918	129.165	155.042
HSPA8	197.031	204.075	254.162	289.171	200.785	261.741
TUBA3D	128.268	92.9048	95.6738	142.918	129.165	155.042
IQGAP1	16.9709	16.5351	17.3609	23.1672	19.8481	19.1974
MYOF	10.5461	9.04349	9.63057	10.4541	10.2569	9.64766
MACF1	4.14614	2.0224	1.7849	1.49961	0.902515	1.61702
TUBA4A	111.608	87.1121	88.1847	126.724	123.086	117.719
EEF1A1	1468.81	996.696	1126.7	925.417	1179.11	1282.65
HSPA5	132.473	151.11	160.169	201.859	146.592	164.277
TUBA3E	126.77	90.7183	93.2566	140.7	127.841	153.582
TUBB2A	144.854	119.936	121.556	151.618	151.809	171.369
TUBB4B	169.84	132.898	136.915	175.576	165.361	204.905
KRT19	486.79	658.39	494.049	529.887	749.41	639.691
TUBB2B	142.165	117.889	118.654	148.303	149.279	168.429
TUBB3	120.257	97.0723	103.324	123.953	122.347	148.494
YWHAQ	289.443	272.077	252.83	239.796	244.713	277.997
LMNA	118.222	121.92	134.757	147.841	139.409	159.359
YWHAB	321.304	317.196	282.192	290.085	288.509	317.328
KRT7	259.037	323.909	241.571	308.51	300.242	363.974
ANXA2	970.911	1193.83	1227.6	1580.79	1258.1	1389.53
LRPPRC	9.81816	8.31295	9.07298	7.80961	8.63336	9.46119
HSP90B1	130.684	139.262	132.936	137.971	139.33	148.601
EEF2	80.3169	64.974	70.2942	74.3707	68.9176	77.8672
PPL	6.80956	10.8741	7.57626	5.94455	12.1797	8.11212
TUBB4A	142.816	107.326	104.826	143.616	137.58	173.273
KRT1	260.433	691.806	251.212	256.503	225.07	285.581
HSPD1	155.361	124.199	164.339	185.367	155.137	189.161
VCL	30.0263	23.7257	26.4417	26.1679	26.7391	28.6816
FN1	25.3107	9.08536	26.1652	72.7935	12.2168	23.7984
SNRNP200	5.60873	5.54364	5.40377	4.01368	5.94852	4.40493
MSN	87.5678	88.6427	84.9224	78.2179	68.8186	85.1985
YWHAE	412.301	467.353	541.996	542.242	448.042	464.568
MYH14	8.94861	7.63309	7.32566	7.34072	6.413	12.3407
POTEE	112.161	113.395	130.8	169.994	120.277	80.2153
UBR4	0.973864	0.749287	0.819349	0.89457	1.03736	0.901073
EZR	75.4853	65.8435	65.447	63.0273	104.285	70.9133
HSPA9	47.9589	45.9662	45.1299	55.318	54.0042	47.3814
HSPA1A	42.2232	46.758	44.8247	48.6514	59.2196	53.1772
HSPA1B	42.2232	46.758	44.8247	48.6514	59.2196	53.1772
PRPF8	3.77949	2.82614	3.74388	3.43281	4.09847	3.43666
EPRS	9.00379	9.37329	10.5256	7.89022	8.83331	8.61095
KRT10	114.69	294.805	99.1665	106.828	90.967	105.951
ALDOA	364.914	494.717	527.114	471.299	453.686	479.133
ATP1A1	25.1156	26.167	25.8369	18.3903	21.2061	27.2205
MYH10	16.6034	8.68474	9.36884	8.56147	8.41516	11.8483
AARS	19.5152	19.9816	23.6076	20.9157	17.8822	20.9538
HSPB1	1063.19	1226.31	1048.06	833.162	1037.28	702.675
NUMA1	2.89562	2.60061	2.92675	2.50848	2.30639	2.37565
PGK1	142.527	185.339	150.045	203.754	184.979	211.02
HSPA2	53.2813	62.1229	73.2846	64.5981	56.9648	62.7276
RDX	76.3916	66.7001	68.003	54.7357	49.0391	66.848
GCN1L1	2.60458	2.90623	3.16943	74.2029	2.8508	3.12409
PFN1	1477.91	1482.15	1566.74	1787.63	1797.06	1690.67
HIST1H4K	443.755	445.44	399.714	382.1	464.343	540.027
HIST1H4B	443.755	445.44	399.714	382.1	464.343	540.027
HIST2H4A	443.755	445.44	399.714	382.1	464.343	540.027
HIST1H4A	443.755	445.44	399.714	382.1	464.343	540.027
P4HB	98.2657	126.701	107.936	108.273	144.483	104.417
HIST1H4L	443.755	445.44	399.714	382.1	464.343	540.027
HIST1H4H	443.755	445.44	399.714	382.1	464.343	540.027
HIST1H4J	443.755	445.44	399.714	382.1	464.343	540.027
HIST1H4E	443.755	445.44	399.714	382.1	464.343	540.027
HIST4H4	443.755	445.44	399.714	382.1	464.343	540.027
HIST1H4D	443.755	445.44	399.714	382.1	464.343	540.027
MKI67	3.45034	1.79371	2.49075	2.97069	1.3862	2.53612
HIST1H4F	443.755	445.44	399.714	382.1	464.343	540.027
HIST1H4I	443.755	445.44	399.714	382.1	464.343	540.027
SFN	297.511	303.52	295.204	327.03	359.886	442.988
HIST1H4C	443.755	445.44	399.714	382.1	464.343	540.027
HIST2H4B	443.755	445.44	399.714	382.1	464.343	540.027
HSPA4	13.5172	12.3198	17.787	13.4426	11.2247	11.1071
KRT2	68.6427	167.603	49.52	55.5908	67.5072	57.7084
HDLBP	10.6643	8.46563	11.8026	8.49635	7.65142	8.31156
PLS3	45.3155	36.1317	45.5264	43.8497	42.9768	42.2427
DHX9	13.6011	11.6943	11.4881	12.9302	14.2199	11.4532
CTNNA1	27.6687	22.5031	30.7632	29.0183	29.7941	30.2736
TUBA8	63.7515	42.9902	47.756	74.7883	73.3314	72.6645
LDHA	425.69	471.22	411.491	419.835	575.599	515.791
EIF4G1	12.4987	11.5712	13.9927	12.5127	12.5799	12.8606
CCT5	50.2256	41.4343	33.5408	33.9734	30.0162	34.2752
PDIA3	115.447	184.131	134.692	149.745	163.749	165.441
EIF3A	10.4128	9.25693	8.96987	7.01699	7.43645	6.40216
MAP1B	5.07323	2.89354	8.68683	9.12753	1.71298	5.72662
YWHAG	190.065	192.353	168.028	181.768	191.486	219.54
PFKP	40.7469	53.4025	37.8564	51.922	52.2977	61.7802
GANAB	31.4941	53.6682	36.9486	28.721	42.0655	42.5325
CTNND1	16.4322	13.3299	13.6682	20.8305	20.1563	21.531
KRT9	63.5938	133.402	52.0614	38.6468	37.3544	43.7796
HUWE1	1.54552	1.72419	1.87762	1.39575	1.43729	1.84016
ITGA6	15.4717	10.9793	13.5705	7.81603	10.6029	7.92551
IARS	7.70225	6.14027	6.75968	7.01918	5.81414	7.36018
PDIA4	29.5039	34.7705	30.1934	35.6778	33.208	36.8588
UBA1	14.3488	16.6456	18.0498	17.1018	16.6511	17.032
ANXA1	230.172	381.164	302.79	268.225	255.622	270.985
CSE1L	21.0903	16.7523	16.6781	18.2958	20.5738	16.781
KRT16	62.5616	86.9504	59.2808	64.9976	63.2567	68.5852
YWHAH	177.784	173.132	153.343	175.686	183.78	211.299
ITGB4	3.80712	4.0201	4.36792	4.39137	5.90129	4.07192
VCP	30.1014	29.551	30.3918	36.1624	30.9302	32.0869
JUP	21.3694	17.8145	20.4632	23.8128	19.2059	25.4292
RRBP1	9.88581	10.7365	11.3251	9.84018	10.7801	7.84452
ATP5B	42.4753	48.897	46.2269	43.1974	46.1312	44.3414
CTNNB1	20.2515	15.4902	17.315	16.8478	18.5922	19.2383
TAGLN2	411.502	341.054	363.073	432.666	413.466	467.738
TFRC	23.2022	16.8527	17.256	22.4903	20.0553	27.5458
CCT7	32.0686	34.7034	31.9534	27.7125	18.035	26.4783
HNRNPK	117.131	98.0399	103.642	95.8595	121.799	106.582
EEF1A2	1060.13	779.841	838.327	736.905	884.996	941.914
PYGB	11.2492	12.9364	8.44951	13.6837	9.22328	12.2617
MAP4	14.3624	13.8359	16.8595	13.8845	11.4503	13.3086
TMPO	16.5442	10.9521	13.9271	8.785	11.1651	10.2019
KIF5B	8.91037	9.59213	8.64825	7.61247	6.99631	7.6594
KPNB1	35.0046	39.0867	28.2328	26.3739	22.7763	19.2553
STIP1	53.519	48.69	42.7869	50.6035	57.2955	48.1563
TOP2A	2.09754	1.24129	1.25964	1.624	2.9219	1.91083
KRT14	56.0513	85.6258	55.8647	65.2216	65.7457	60.568
COPA	6.84202	8.24581	7.30318	5.93014	7.15172	5.54467
CCT2	26.3775	25.5743	37.1989	28.0682	18.6645	25.8706
XRCC6	35.0556	29.3577	35.674	32.7517	30.4396	35.5707
KTN1	5.2185	4.49915	4.50794	4.17206	4.07462	2.13491
TPM4	105.168	85.2713	110.151	104.162	74.7302	75.9992
HNRNPA2B1	251.469	213.178	230.352	224.888	222.526	182.166
WDR1	76.5423	47.1177	50.9868	46.978	66.0851	59.6581
CAPN1	18.1118	20.6045	14.3401	11.548	19.6708	13.4352
ATP2A2	11.6623	12.1308	12.8134	12.3708	11.6345	12.7584
HIST1H2BB	214.377	229.554	172.909	228.839	267.771	246.252
PSMD2	10.0489	8.22616	9.48349	10.1956	8.49171	10.02
HNRNPM	30.0766	27.0282	23.8995	26.1503	29.7473	27.0493
HIST1H2BL	226.346	205.066	168.787	246.145	279.747	281.032
HIST1H2BD	226.346	205.066	168.787	246.145	279.747	281.032
HIST1H2BJ	214.377	229.554	172.909	228.839	267.771	246.252
TKT	76.7257	61.9452	82.5565	49.0252	82.675	54.1767
EIF4A1	77.2684	67.2484	76.9497	68.0084	65.7831	67.0822
HIST2H2BF	212.199	192.249	158.238	230.761	262.263	263.467
HIST1H2BE	226.346	205.066	168.787	246.145	279.747	281.032
TPI1	321.948	324.33	365.602	319.063	393.359	423.563
HIST1H2BN	226.346	205.066	168.787	246.145	279.747	281.032
HIST2H2BE	214.377	229.554	172.909	228.839	267.771	246.252
HNRNPU	45.272	40.3179	40.269	42.1073	29.2238	33.615
ACTN2	24.9518	21.0559	17.742	21.6105	21.0048	23.1011
HIST1H2BC	226.346	205.066	168.787	246.145	279.747	281.032
HIST1H2BI	226.346	205.066	168.787	246.145	279.747	281.032
HIST1H2BK	226.346	205.066	168.787	246.145	279.747	281.032
HIST1H2BH	226.346	205.066	168.787	246.145	279.747	281.032
HIST1H2BG	226.346	205.066	168.787	246.145	279.747	281.032
SF3B3	18.1084	17.1436	15.9306	16.1777	22.7279	19.1544
HIST1H2BO	214.377	229.554	172.909	228.839	267.771	246.252
CAND1	9.60391	9.65879	10.0978	8.09031	10.8135	10.0661
HIST1H2BF	226.346	205.066	168.787	246.145	279.747	281.032
HIST1H2BM	226.346	205.066	168.787	246.145	279.747	281.032
AP2B1	10.4767	10.1327	9.5885	11.21	9.22937	12.391
ITGB1	58.0017	55.74	55.2055	48.2849	43.0657	39.5212
CKAP4	21.6744	25.2081	28.0398	32.6181	27.9811	25.6303
HIST3H2BB	213.289	229.554	172.105	227.769	266.555	245.174
CALR	58.7168	77.6835	71.3668	73.7988	68.5663	67.4535
AP1B1	7.07851	7.9214	7.98388	8.49619	8.06893	7.5264
TUBB6	79.2394	62.5553	51.1455	87.037	86.9707	98.8492
TARS	18.8273	12.9165	16.9223	23.198	18.8839	17.0107
TPM1	196.185	164.189	208.84	237.471	126.198	152.777
PDCD6IP	12.9225	13.5109	12.8046	12.8537	17.9042	12.4319
NPEPPS	12.744	13.68	11.8503	13.3832	15.0648	17.083
LGALS1	597.223	632.777	720.355	889.667	909.093	1109.04
ILF3	24.3692	24.6123	22.6866	20.1609	25.1414	23.3995
CCT8	43.121	42.5029	48.727	36.7462	35.8483	33.5815
SF3B1	5.12174	3.67518	4.04037	4.46055	4.68776	3.64729
EFTUD2	13.0913	8.68259	11.516	10.6665	9.75397	11.9595
HADHA	27.9554	28.5146	16.5297	19.7341	31.5768	18.3867
TRIM28	14.8832	18.832	19.7975	11.1381	16.2926	13.9445
NSUN2	21.1047	17.2896	9.65173	14.7018	7.82682	6.76778
PGAM1	102.013	123.293	127.051	107.622	111.954	100.923
CCT3	35.6061	37.3846	37.908	25.6727	26.1775	24.5027
IPO5	3.53165	2.58647	3.2824	2.61684	2.22444	2.3832
ACLY	13.1063	24.6234	12.2357	10.6307	12.8319	16.7613
GDI2	35.6283	38.4588	36.0103	32.3898	36.2963	45.3055
TCP1	34.3445	31.906	30.4942	20.539	25.4162	24.5298
CAPN2	14.4065	14.2161	15.9035	13.9849	11.5182	15.9103
MTHFD1	14.2275	9.61506	10.9053	10.9601	10.6454	10.7944
ANXA5	106.742	98.0223	117.597	129.147	118.546	88.9755
KRT6A	27.1773	37.7893	22.0256	28.3807	26.8331	29.7194
MYO1B	6.48469	4.44205	6.63707	6.38853	5.0619	6.17943
GART	12.9283	5.54212	8.055	7.48471	8.41938	5.61311
TGM2	23.3132	41.7983	32.2329	21.0329	25.1824	19.6838
PYGL	6.72387	7.21484	7.29312	8.14377	6.50022	7.1955
HYOU1	9.92517	10.8233	11.0846	15.4168	9.15308	16.0998
RARS	18.2794	14.3557	16.7606	17.5581	15.1407	18.5078
MVP	6.01708	8.30863	7.44162	9.90553	10.226	11.6205
DDX21	11.897	11.4402	12.4714	11.5737	8.216	9.99833
STAT1	16.4941	33.0948	22.0991	33.5037	53.6151	42.9105
NCL	65.7461	57.732	57.4642	61.1353	61.973	65.2799
HNRNPA1	54.0664	59.9338	63.6097	36.695	32.0578	28.2494
OGDH	4.96906	4.85549	5.05983	5.858	5.38673	6.28314
UTRN	8.4672	0.778959	1.20372	3.44008	0.59768	0.544372
ATIC	11.5698	9.76968	10.8315	10.5705	10.0428	12.0395
POTEF	99.2862	101.857	104.197	160.986	114.463	73.8577
GARS	16.4459	18.4287	19.5794	21.938	18.3735	20.7557
PABPC1	18.04	17.2168	17.1272	16.279	15.5295	16.7116
STAT3	5.71058	6.19834	6.40713	3.64886	3.05864	3.0686
KRT6C	26.9921	37.0651	21.7591	27.9634	26.6536	29.5312
EIF3B	18.503	17.3064	16.4396	18.7882	18.053	16.7765
HK1	10.8512	12.3012	11.2067	10.8046	9.813	12.6744
TUBB8	99.8526	81.4599	67.1696	102.138	104.345	123.581
MX1	18.7293	76.4185	34.2851	75.6184	125.687	88.705
RPN1	27.3497	22.8627	16.3477	24.9201	25.2624	27.6353
VIM	20.1427	26.941	23.038	36.316	14.4762	28.0189
XRCC5	22.8318	18.9223	21.8569	18.9978	17.1484	19.8337
CFL1	538.328	503.127	659.226	454.985	417.305	405.275
UGGT1	2.90735	3.28515	2.595	2.29037	1.93071	1.62123
CKAP5	1.8733	3.36426	2.13083	1.57933	1.63732	1.80601
KRT6B	33.0845	85.2924	27.1442	33.0701	31.6844	35.9346
LMNB1	15.2321	14.3894	15.069	12.8052	16.5947	13.4104
HSPA1L	21.3693	29.0315	36.5921	36.3474	28.2526	37.7535
ACO2	8.9658	10.7535	9.78709	8.89611	9.66099	9.48242
TJP1	4.26873	3.21626	2.66382	7.18372	5.23087	6.95197
SLC3A2	27.4002	17.1843	32.4345	42.2881	26.2822	31.9089
COPB1	4.36091	4.72453	5.46745	4.48257	4.72025	4.78868
EEF1D	144.823	111.165	140.753	142.745	129.394	133.834
KRT5	17.1257	32.6856	13.8691	14.2417	15.8417	22.2481
TPR	1.87128	2.22244	2.98188	2.22856	1.56815	1.51248
LARS	5.28446	3.41727	4.09194	4.04562	3.31731	4.69776
EEF1G	86.3317	53.036	80.4305	71.8381	59.3539	82.9752
MYH11	3.35319	3.22539	3.73768	4.00067	3.82184	2.78072
DARS	12.1352	14.1551	13.4438	22.9368	21.2078	13.3507
PARP1	5.38417	3.89521	5.96257	3.91377	4.5742	5.6253
DSG2	14.2978	12.5143	14.1456	15.8181	3.36352	14.6925
DDB1	5.07408	5.9266	6.95377	4.38167	5.39818	5.88937
TPM2	69.4038	71.9352	100.12	93.8805	49.7751	63.3893
FUBP1	18.6251	19.5492	19.6264	16.0054	18.214	17.1702
CALU	61.0354	62.0186	69.0153	43.2431	44.7713	44.5155
HSPH1	5.86802	4.58609	9.33262	7.11514	7.93205	6.60696
HNRNPR	17.9087	18.078	19.1667	18.2111	15.2453	18.0846
LIMA1	11.8057	8.35732	11.9031	16.4576	10.2971	13.9647
DDX3X	6.79493	5.52683	5.83605	5.85707	5.3808	4.8406
TJP2	2.30901	2.13002	2.59022	3.01426	1.94861	3.3727
AHCY	85.9088	63.4971	72.2207	80.051	62.9563	73.2
HNRNPC	290.046	233.364	235.74	332.514	270.4	183.706
SYNCRIP	12.0901	12.4869	13.49	12.1392	12.1066	12.372
QARS	16.5492	16.5157	16.13	12.5753	13.8253	15.2334
MCM3	4.80218	2.9232	3.87838	2.73144	4.18037	2.71732
ATP5A1	36.2319	42.3852	41.2706	34.2295	33.568	27.8453
USP5	6.34156	8.4598	8.29982	4.92183	8.37614	8.53922
GFPT1	8.99528	9.06636	8.2304	11.4805	8.83661	9.08431
TUFM	23.5291	23.4141	24.8453	26.9821	28.9322	17.7473
CAP1	50.338	23.4375	25.3801	28.4251	37.3503	24.6907
DDX17	17.4919	17.6683	21.2787	20.1811	20.2586	22.1153
GLG1	5.11542	5.09476	5.30981	1.88116	2.88136	2.85086
TPM3	102.626	96.4582	117.222	84.6998	57.5062	44.8918
DIAPH1	4.79225	1.54685	4.46318	0.810279	0.944256	0.731063
RPS3	86.3464	76.9041	104.312	94.6649	88.2791	97.2739
CCT4	40.7558	38.3759	22.5623	21.3402	33.4062	37.7143
CTTN	22.8039	18.3332	19.6436	18.9204	18.7543	21.334
COPG1	3.62119	5.33885	5.13392	4.79978	4.39006	5.39348
UGP2	23.9981	33.4633	32.6489	33.0816	44.0088	31.2212
CAD	1.99341	1.3398	1.2768	1.10473	1.32811	1.16959
SMC2	4.40221	4.97179	7.38265	8.7179	1.99825	2.49693
POR	8.88597	9.32304	8.95361	4.48654	12.5995	6.36258
XPO1	6.11081	5.59277	8.40597	10.6802	6.04556	8.73021
GLS	25.8985	19.9914	27.1831	12.631	9.11449	11.3582
PRKCSH	47.0441	46.2449	44.9224	49.817	50.5726	49.3018
PDXDC1	9.67285	10.5575	11.5522	8.90421	7.97726	9.51568
GTF2I	4.57092	5.28046	9.98129	3.28452	4.24956	13.1945
PDLIM1	63.878	47.0848	59.8438	51.5739	52.345	53.1394
MDH2	100.817	99.8769	98.6129	102.452	104.959	105.124
SRRM2	3.0627	2.19862	2.27282	3.13323	3.63361	2.63325
2021-09-09	13.1022	12.6249	13.6364	12.5148	12.1836	12.5675
CSDE1	6.64779	5.48786	6.23731	3.62787	3.97556	4.15297
RANBP2	0.575799	0.254818	0.464086	0.697665	0.380029	0.45875
HNRNPA1L2	41.8418	47.8109	53.4868	36.6119	32.5035	29.9868
RPS27A	540.266	543.701	555.839	486.023	417.163	427.007
NPM1	131.311	104.567	155.063	78.9021	59.1019	62.6787
ANLN	7.58007	4.87696	5.87935	10.2983	7.97358	7.19228
SERBP1	28.4711	16.5214	30.6157	28.9619	22.4726	32.5098
PRDX5	74.3161	118.022	73.6508	87.7384	84.9516	67.3732
IVL	9.99286	17.4796	17.7421	7.69492	10.0609	8.73241
TOP2B	1.20388	0.859969	1.05196	0.75924	0.57228	0.586416
GNB2L1	62.1921	59.1041	59.596	56.6707	43.3566	50.9104
NME1-NME2	80.1153	74.3754	76.2245	74.833	77.1453	62.3164
EIF3L	16.0395	12.4047	12.1852	11.3633	8.44182	10.8538
UBA52	538.449	541.955	553.168	484.784	415.7	425.785
RTCB	16.9233	14.7564	16.1107	13.1038	6.30683	8.70958
PRDX1	415.642	387.493	486.131	484.745	442.902	407.306
GBF1	1.86378	1.20293	1.13243	1.28367	1.45242	1.18848
DHX15	7.99893	6.30454	6.71583	6.49378	6.67905	8.14317
EHD1	12.6705	10.7773	13.3715	18.6448	16.9469	21.2154
CNOT1	0.822716	1.22417	1.25131	1.00314	1.13766	1.34766
DDX1	5.14437	6.68437	7.00077	4.86396	3.76063	4.12004
IMPDH2	19.3659	17.0842	20.412	18.0781	16.9061	11.8218
BZW2	16.5087	14.2393	17.2693	11.4559	9.73038	10.8992
SERPINH1	50.9773	75.1834	65.8291	61.2288	69.5729	64.4061
UBB	646.031	650.687	663.751	581.649	498.728	511.11
MYL6	266.62	203.066	258.164	391.216	300.367	344.169
ILF2	28.1594	34.2113	26.3102	38.7734	34.2865	37.6079
NONO	34.531	25.2018	29.0799	14.5215	16.1115	14.3798
PGM1	28.7287	37.5231	29.4309	32.0778	40.7979	32.6835
ACADVL	7.45896	11.9545	9.31124	13.2255	11.1172	15.9893
SND1	7.70791	7.08251	6.06769	6.78305	5.55421	6.2892
COPB2	8.34073	5.49607	7.72127	5.59683	6.67499	6.21549
ESYT1	2.77457	2.07685	4.28354	3.29272	2.30472	1.98448
DDX5	19.1112	23.8744	25.1267	25.8261	23.4702	21.5227
SSB	34.9348	24.9013	17.9376	14.2524	13.0237	14.2256
UBC	538.359	542.239	553.126	484.708	415.606	425.925
PSMC3	8.0953	8.56145	10.0795	11.3531	8.43738	9.96982
LDHB	96.7958	95.3113	96.2489	82.3369	92.894	86.5924
PPP2R1A	18.3201	15.8425	18.6088	13.5983	15.045	13.0273
ALPP	6.66001	3.13344	4.50572	3.39945	3.35677	3.79256
NCAPD2	1.93889	0.504723	1.10691	1.06551	0.785392	0.666364
PLOD2	8.98995	8.07274	10.4507	10.4881	8.83111	11.1065
EPB41L1	4.14516	5.32409	5.98624	2.10622	3.84567	3.74959
VDAC1	62.7043	78.5882	58.0544	80.9475	80.4698	86.7997
HNRNPH1	30.4848	29.7861	34.6306	48.1312	27.3918	25.4171
PA2G4	48.5329	35.0402	39.7201	40.9867	36.1096	35.292
FSCN1	10.6135	5.01803	7.2477	8.49881	6.58059	8.56641
MATR3	12.7372	11.457	10.5851	10.4294	12.1433	10.7125
HK2	4.83721	4.28921	4.83354	4.4824	3.22094	4.79494
TOP1	10.9963	9.7424	9.87685	8.31929	12.471	14.8896
MCM6	8.92698	6.21248	7.86628	10.422	7.02946	7.91606
EGFR	4.96103	4.10352	4.19889	5.24997	4.67717	5.76747
CALM3	46.2201	37.482	38.8727	30.3905	36.6019	23.3181
TNKS1BP1	1.21867	1.20269	1.15259	1.80675	1.94867	1.74181
SDHA	13.1333	14.4193	12.1276	7.89536	11.1162	5.88207
PDIA6	41.1303	62.6898	56.2647	60.7285	64.4568	55.77
PSMD11	18.853	20.6504	16.7732	19.3538	17.8962	17.4409
CCT6A	27.8161	27.1953	21.4535	18.5782	21.2627	21.541
CALM1	46.2201	37.482	38.8727	30.3905	36.6019	23.3181
IDH1	14.3163	16.8075	14.6497	11.0076	16.6472	12.1882
PFKL	6.53913	8.86598	7.70235	9.49719	9.44147	8.78118
UPF1	3.24199	3.09896	2.99745	3.22467	4.06848	2.41702
GPI	49.1996	67.0835	60.1026	54.7407	61.121	79.0582
KHSRP	8.3471	7.39317	7.15422	6.67749	5.99897	5.29924
TES	22.1602	18.1673	19.5607	25.8082	12.0211	23.9721
YBX1	28.9597	21.3081	28.0571	21.0571	16.5242	15.7533
EHD2	10.6841	10.9449	8.78031	6.41847	8.97747	7.06869
DCTN1	1.80322	2.99959	2.45401	3.15664	1.95989	2.61655
NASP	41.2404	37.6698	34.0741	36.0642	41.7946	42.5628
ANPEP	13.6364	16.1752	14.1051	8.18248	7.98047	8.6496
CAST	3.45186	4.48656	5.27129	4.39517	4.29504	3.94719
PABPC4	10.3146	6.96866	6.83098	6.21312	5.90642	7.68381
CALM2	46.2201	37.482	38.8727	30.3905	36.6019	23.3181
GSPT1	19.7317	13.956	18.6369	14.4804	9.61447	15.7776
DNMT1	0.76092	0.657191	0.562889	0.320643	0.378485	0.523743
CANX	13.0833	13.6533	18.547	13.1297	7.56885	12.984
EIF4G2	4.22842	2.33919	2.76422	2.69361	2.99409	3.11095
CTPS1	17.0948	11.9025	11.8431	14.3384	13.3754	16.3925
EIF2S3	22.0971	15.0523	24.3254	18.6186	15.919	17.4454
ACTR3	23.1244	18.1031	20.7782	23.4367	17.7901	20.8276
MARS	2.55862	2.84418	3.03204	2.41281	2.21275	2.38626
EMC1	5.05431	5.85623	5.57603	5.35629	3.75943	4.25534
PSMC1	14.6753	12.7877	15.6095	11.4874	14.6251	12.647
CNDP2	12.0427	12.894	13.7502	11.6846	13.1323	8.80053
FERMT2	11.4169	7.86744	10.2373	12.58	10.4538	10.5746
MYO1C	7.94712	10.5242	8.58282	11.4088	11.2517	12.9875
ESYT2	5.47461	5.78224	5.6143	5.25951	7.28282	8.19235
FLII	2.06963	1.8386	2.84081	1.2724	0.691745	0.851247
HADHB	20.0036	18.2703	16.3948	14.7038	19.8024	20.5379
ARF1	48.3338	48.7498	53.3463	49.9298	52.3336	48.8309
PUF60	10.5433	9.17905	10.8008	8.38503	6.61623	4.85396
ARF3	48.3338	48.7498	53.3463	49.9298	52.3336	48.8309
CLTCL1	2.8032	2.37163	2.44485	2.59635	2.10783	2.93013
PSMC4	8.38309	9.53683	6.46613	8.24499	5.01036	8.93537
LAP3	19.7256	28.4127	17.4909	26.9524	30.3094	30.5706
KPNA2	15.0889	8.70979	12.8076	16.6335	14.405	15.1183
PSMC5	9.15298	7.96883	12.7172	8.68789	8.28164	6.85383
SEC31A	6.87408	7.97052	6.981	7.39253	9.29302	10.9625
YARS	10.8481	10.3955	11.7097	12.5432	11.2309	12.8357
HNRNPL	26.4353	21.5441	22.2202	25.5119	24.1831	22.2097
RUVBL1	13.1451	11.3059	10.4264	12.272	12.2298	10.3682
MCM2	4.25571	3.52239	3.62791	2.92762	2.37924	3.39595
NOP56	5.55127	7.8267	4.84478	4.51954	6.565	2.5318
RUVBL2	15.7568	12.1906	12.3403	15.8747	13.0191	12.8422
MCM4	3.90126	5.83124	5.98055	2.96899	3.80609	3.79263
KARS	16.1924	23.2493	26.1789	23.4747	21.6697	21.8772
GSN	16.5652	32.3355	22.9	16.7048	21.2275	18.2024
NOMO1	0.775339	0.441887	0.572321	0.411561	0.317156	0.364479
ENO3	161.529	135.566	216.648	189.329	107.919	124.793
PRDX6	94.7775	74.0628	83.6187	78.237	84.0706	74.0316
G6PD	10.4892	9.679	11.6634	9.57607	13.5084	10.7342
PLOD3	5.68484	5.29949	4.68824	7.20498	6.41663	7.34716
SF3A1	4.5246	4.24344	4.7757	4.36789	4.72101	5.22472
VPS35	29.8061	27.8089	29.1141	35.9101	37.3267	43.5429
ITGAV	2.25876	1.67748	2.03445	2.38074	2.79891	2.84814
ATP1A3	4.82277	4.6146	4.73065	3.52082	4.14946	4.49168
DDOST	16.249	16.6175	14.3488	19.1403	17.3332	20.195
DNM2	3.5862	3.08964	3.99991	3.86032	3.39199	4.7296
ERO1L	15.5298	31.1739	20.7454	25.7158	25.7636	27.3242
DDX39B	21.4033	20.4469	21.4621	17.4343	20.8968	20.8635
RBMX	14.1735	12.0659	13.2778	10.8655	13.2735	11.6604
PPA1	15.7199	31.9592	10.7808	9.88412	9.15708	10.269
TXNRD1	11.4227	8.16534	7.04759	11.1656	9.12938	10.2501
PC	2.607	3.42041	3.71163	2.19628	2.22561	1.69655
GOT2	21.6035	20.1754	22.3952	24.0578	25.0114	23.4825
BAG6	4.01739	3.36022	4.05762	3.01043	4.10417	3.09111
NOMO2	0.738278	0.43237	0.51875	0.36511	0.296441	0.345634
PPP1R13L	5.57125	8.34542	6.7395	8.95224	9.72106	9.29247
NOMO3	0.738113	0.432273	0.518634	0.365028	0.296375	0.345557
RPN2	12.0307	13.8489	17.6428	10.8861	10.254	12.2377
RPS2	91.3869	82.8843	101.517	62.6052	63.2278	61.3283
PSMD3	8.34719	6.91738	8.84781	7.23126	6.83148	6.30447
NAPA	13.8273	11.6774	14.5923	13.7365	10.3587	14.5931
SF3B2	6.65814	5.7719	6.97807	5.75179	6.49687	7.80668
EIF5B	7.44223	1.58783	2.90012	2.27817	1.88095	1.75965
NUDC	24.941	14.6508	20.4311	16.157	15.9933	12.2084
DNM1L	2.05423	1.88597	2.07456	2.19821	3.94881	2.70555
FKBP4	13.2465	15.4507	17.4646	14.0818	14.3679	12.5054
PAICS	33.5471	29.8675	33.9711	27.863	27.2334	30.443
SFPQ	19.5588	22.3372	22.2786	17.9216	19.7775	26.6276
IMMT	5.55584	6.20093	8.03219	5.58567	4.77879	5.33556
FAM129B	8.02183	5.7573	5.28201	4.99343	5.67272	6.35675
G3BP1	17.1359	14.5957	16.1866	14.3649	19.4396	20.3376
FLNC	3.20545	2.34413	2.28693	1.82915	2.57063	2.0825
TRIM25	5.74586	6.68773	5.83616	8.44385	10.0673	9.64863
XRN2	3.89029	3.21653	9.17775	6.19451	1.96429	2.82626
CYFIP1	3.31487	1.79793	1.79867	1.23004	0.716768	1.24273
BAG3	4.695	2.94827	4.63706	2.94972	2.58517	2.60232
NCKAP1	1.93746	1.97901	4.24644	1.78571	1.79152	1.94478
RPL7A	145.775	152.976	128.097	136.218	152.309	152.105
UBA2	9.55723	8.02819	10.6181	6.63849	6.58488	8.28149
GDI1	9.73405	12.4347	10.4355	14.1746	16.5695	15.694
ACTN3	16.6328	17.1257	11.292	13.3645	13.4759	10.6502
DDX39A	18.2667	15.7134	17.8253	15.1534	16.7755	18.1319
MYBBP1A	2.1572	1.0422	0.945525	0.946832	1.53598	1.96377
CAPZB	49.0568	47.0352	134.018	31.5159	40.3699	30.1702
2021-09-11	11.6687	11.3711	13.3981	13.7508	12.0958	13.2109
KRT17	51.5844	82.0633	49.0619	63.2861	56.9399	70.4033
PLIN3	10.5779	16.4089	10.8071	17.0455	11.9951	13.593
EVPL	0.56969	0.579976	0.558003	0.76358	10.9717	1.01913
SMC4	2.34728	1.97924	2.97034	1.91459	1.88993	0.818642
PCBP1	80.6523	79.0858	90.8599	93.1598	91.7601	85.0101
FAM120A	2.33853	1.10299	1.57246	0.779106	0.45375	0.528899
NUP93	4.10608	2.23324	3.97161	3.73828	4.60568	2.99421
TP53BP1	0.540521	0.863735	0.472507	0.202249	0.194482	0.153422
EIF3E	19.4049	15.4105	12.3337	12.3839	12.3072	12.5017
ATL3	8.20419	7.48331	8.36454	8.57533	7.21815	9.98715
ACACA	0.572962	0.331889	0.425846	0.25091	0.486302	0.113688
HNRNPUL1	5.12115	4.06475	5.44988	4.4679	6.18834	8.03707
EDC4	4.31738	8.54212	9.3591	4.47091	2.38365	2.26006
LMNB2	9.35415	6.22345	5.85958	4.50845	8.41007	3.18001
CLIC1	62.6742	57.673	72.9228	74.7242	86.6354	76.5208
2021-09-02	28.7261	28.4974	32.0532	20.8757	28.4433	15.3991
ANXA3	31.3506	23.2541	36.0596	49.1317	32.656	38.2322
IPO9	2.82954	2.18145	2.79994	1.54753	2.21256	1.86676
PSMD1	4.74741	3.65651	4.91266	3.69334	7.19891	3.73592
USO1	3.54243	3.65495	4.24281	4.33104	4.76891	5.01703
RPS3A	68.2636	63.4904	68.4671	55.6788	62.635	58.5149
USP14	12.7203	10.5133	10.9979	11.2339	8.47683	11.2092
GMPS	5.78988	5.62099	4.2752	4.85074	2.97356	3.5434
NME1	146.696	142.387	152.58	145.307	157.927	140.15
NME2	128.784	122.704	125.149	125.146	134.661	109.914
UBAP2L	1.96317	1.33915	1.78753	2.60547	4.42996	2.76186
ENO2	81.3672	89.5921	80.1595	91.5723	67.1412	80.0954
AP2A1	8.73745	8.06937	7.72004	8.71534	8.62334	8.46652
VARS	1.65048	1.42985	1.87573	2.37822	2.17878	2.68765
FUBP3	10.7251	10.3727	6.14406	9.57776	9.80781	6.45632
NAT10	4.2514	4.58902	4.49072	1.60628	1.13845	2.3532
PSMC2	12.5782	11.8245	13.8937	13.993	13.0362	14.8955
H2AFY	18.6373	17.6899	14.1799	15.1379	22.815	17.435
S100A11	723.519	972.6	536.568	557.169	381.266	428.651
RNPEP	3.76911	4.18719	3.58658	2.14677	4.24204	2.33809
VDAC2	43.5587	45.2251	40.5893	47.3123	42.8516	49.7221
PHB2	27.2049	28.422	25.0392	25.4811	23.4706	28.4857
PRMT1	18.799	18.3447	20.7581	22.8201	21.0463	21.0753
AP1G1	6.31175	6.0043	5.26547	5.59342	8.08225	6.00051
MCM7	1.46681	2.72876	3.28614	2.72025	1.24061	1.89941
EIF4A3	18.7787	19.1942	18.8994	17.7892	17.5381	21.0191
PTBP1	22.063	14.6774	16.8064	16.0395	17.9332	13.1054
OXCT1	4.78834	4.22763	3.75243	3.84952	2.25624	1.94736
HSD17B4	3.74536	3.82668	3.82318	3.73405	4.42346	4.79631
MSH2	1.5302	1.36195	1.79	1.05152	1.63961	1.6888
VASP	12.0647	12.1028	12.2139	11.1033	9.65043	12.1934
TCOF1	4.54899	3.26579	4.40423	4.55351	3.57923	4.97574
SMC1A	3.52458	1.413	5.27578	1.60195	2.54983	1.0283
NUP205	0.604944	0.356932	0.50934	0.35549	0.379484	0.451251
LRRC47	6.7511	7.8256	7.29668	2.10969	1.9195	3.32139
PLOD1	2.6494	5.20607	4.75691	4.2884	7.37697	3.4437
RPL4	80.8066	69.2002	65.8473	57.6314	64.1615	85.4105
DDX46	3.38148	2.58541	3.63613	1.93707	3.77643	2.92271
PSMC6	10.2168	11.104	12.0278	13.4267	7.62345	8.51113
KRT15	57.8825	100.92	65.6159	64.8213	58.1399	72.2231
DNAJC13	0.269002	0.91687	1.28992	0.841333	2.13564	2.93208
ARCN1	9.83007	13.3742	11.9278	9.94236	10.3428	10.367
PGD	21.2895	21.9214	23.8633	21.1709	17.3722	18.7878
EIF3I	16.139	12.0523	16.1988	18.537	13.8221	17.0289
EIF5A	88.7898	76.666	86.5583	53.4112	83.1409	48.0438
PAPSS2	6.6008	4.946	7.09869	4.38621	4.1534	4.20491
CLUH	1.61482	0.958464	1.34744	1.23006	1.09915	1.11898
CHD4	0.537735	0.841181	0.768854	0.947641	0.353661	0.335192
KRT80	4.60833	4.64444	4.07185	7.53445	3.93681	7.43448
PDLIM5	12.1419	10.2926	7.29067	7.68496	7.33494	6.94849
MLLT4	0.920287	0.482814	0.791674	1.48907	0.849994	1.10942
RAB11B	33.7971	32.1597	33.6596	29.2858	30.3307	33.6217
PPP1CC	5.22039	4.58223	5.1839	3.35708	4.76782	4.08816
NAMPT	2.55573	3.65526	4.89671	4.83221	5.10635	2.79889
ATP6V1B2	2.48777	1.41235	2.44141	1.26091	1.34461	1.91189
ECH1	17.1569	25.6291	22.1093	16.2687	32.7175	23.9179
BZW1	12.2913	9.88401	7.79491	6.69576	5.20194	6.89849
ZYX	14.5036	9.94805	13.1942	20.034	15.0962	11.4002
RPS4X	42.3774	48.6992	37.9678	35.4547	41.5926	38.9136
SUPT5H	2.04467	1.36354	1.5398	1.63751	1.16336	0.929704
GOT1	14.8376	15.0773	12.4849	11.0355	11.4817	12.3029
PPIB	225.411	335.973	276.583	261.121	254.241	237.44
DDX3Y	3.49354	3.0985	3.51684	3.20376	3.06857	3.09476
ADAR	2.95767	3.62045	2.42638	4.60497	2.28521	2.12251
RPS12	123.464	115.355	118.561	88.4414	100.679	115.711
KIAA0368	0.649936	1.30093	0.898177	1.59737	0.687397	0.668596
NQO1	104.312	77.3801	105.333	125.597	123.222	110.167
MYO1E	2.63494	2.46718	1.71208	1.92176	2.32553	1.92971
UQCRC1	5.97135	11.2264	8.57164	7.11268	9.26391	5.23435
ADSS	6.2197	3.23352	6.1325	6.64672	4.99932	5.26928
OAS3	2.62201	5.50197	3.36547	4.49444	9.80476	7.45946
ANXA4	16.6603	19.9043	16.8932	16.7688	18.5347	17.9473
MCM5	4.57075	3.24809	3.94879	3.40154	2.39125	3.03212
GSS	11.0134	11.4221	11.5293	10.0753	16.2347	10.6086
CLIP1	2.1766	1.2566	2.86808	3.11043	11.4377	2.55862
SRSF1	62.9476	62.0195	66.7205	68.7193	76.2957	71.0884
NAA15	2.74161	2.02881	3.06351	3.47669	2.82844	2.46702
2021-09-07	11.5081	16.1341	17.5358	11.8578	10.0808	10.1772
SRP68	2.1873	13.9579	2.44496	10.9249	3.25246	3.69042
PHB	35.752	38.392	30.1182	37.5596	31.4779	34.0121
RNH1	6.49456	9.057	10.4098	6.20061	6.67167	3.45242
SRRT	5.99348	4.64017	6.54833	4.45227	5.07061	3.99031
DYNC1I2	17.9769	10.5253	13.3196	12.9352	3.21281	3.22881
ARF4	51.2062	76.6154	45.5568	66.4849	71.1016	77.6637
DCTN2	10.9547	9.69507	11.479	9.62377	6.98794	11.2478
APMAP	20.1228	25.212	35.2188	15.3753	25.7647	20.2482
EIF3C	5.17082	5.04389	5.26955	2.54039	2.77213	3.53295
GNB2	9.21729	9.39426	10.8149	8.20158	10.9385	11.8413
HDGF	16.6984	13.5743	17.6973	11.4187	10.5601	11.1581
IGF2BP3	5.41785	7.12799	7.5277	7.71704	10.2691	11.5747
MYL12A	28.4859	41.2657	48.8334	49.4262	33.0841	48.5637
UNC13D	2.67619	0.69095	1.95441	0.471284	1.30957	0.922923
VPS4A	3.86062	2.77578	3.58327	1.89392	2.63257	1.47096
PSMD12	7.50195	8.13135	7.96049	6.5038	6.51872	5.99472
EIF3CL	6.5684	6.16824	6.65701	3.57873	3.86055	4.8513
ERMP1	16.2144	6.61662	6.33092	4.62112	13.8215	3.91916
RPL3	18.0679	25.1514	26.662	24.0385	31.4259	27.4859
EIF4A2	33.7932	28.6705	25.0779	25.2611	23.7863	26.2465
PCYOX1	5.67903	7.177	7.12978	3.07628	4.94111	8.11644
ATP1A2	2.46974	2.47548	2.74318	1.53124	2.07833	2.06598
MDH1	86.697	89.1016	88.437	67.9197	64.1006	71.7844
PPP1CA	6.81455	5.43317	5.56694	6.07767	7.23636	7.77218
NCAPG	1.18899	0.629208	1.26938	0.713547	0.550648	0.601062
TMOD3	11.2859	8.23974	8.60377	10.8074	10.1742	10.5317
ARPC2	30.2614	30.5015	33.3816	26.913	24.047	27.1662
BAIAP2	8.05838	5.04866	7.49373	7.6106	6.91459	6.36644
PSAT1	20.4758	16.2466	18.1678	23.9176	16.0267	23.3213
ARF5	33.2422	56.1873	40.0781	51.8454	56.954	52.9872
EEA1	0.898794	0.628667	0.929685	0.853969	1.16798	0.539311
ARHGEF1	1.93822	1.75837	1.95316	2.04798	2.38516	1.92694
CAPZA1	22.047	20.4101	25.4014	19.2178	15.3626	15.0832
PSMD5	4.62218	3.39897	4.98288	2.7129	3.81245	2.6216
MYL12B	28.4859	41.2657	48.8334	49.4262	33.0841	48.5637
XPOT	4.0666	3.04838	2.63835	3.9278	3.29655	3.29368
PHGDH	10.1377	23.0976	16.4175	17.2277	17.7342	19.8649
SMS	15.393	16.5235	18.6489	20.0242	20.4721	16.9369
TNPO1	3.25614	2.37185	2.8833	1.66389	1.82065	1.71507
GSPT2	8.52314	5.06108	6.58193	5.2427	3.6744	4.83397
UBA6	2.07457	2.18049	2.15917	2.22942	2.72412	2.8226
FXR1	5.3518	4.9295	5.33612	5.6383	5.27566	6.80015
PITRM1	1.18081	1.97698	1.42371	1.64465	1.1613	1.49242
FARSB	5.03119	3.84208	3.93213	5.96	5.21928	4.4823
COLGALT1	7.06288	28.5583	7.37786	6.99094	6.85842	8.20357
EPHA2	5.50926	5.1775	5.22427	4.62561	3.24829	3.6385
HSPE1	156.393	187.226	158.366	237.771	214.673	262.435
NDUFS1	2.19235	2.7197	3.83468	1.59222	2.33067	1.38717
BASP1	34.8743	49.3409	46.8886	22.2384	30.3181	36.6922
CUL4B	1.93482	1.26516	1.76505	1.72889	1.54509	1.48485
ITGA2	2.03647	2.50726	1.76079	4.24684	3.32753	4.79791
EIF2S1	19.1782	21.5714	26.0897	20.941	17.8492	24.565
UBTF	19.638	2.15162	1.86809	1.96014	1.5297	27.4261
IPO7	2.42532	1.78041	2.53915	2.40074	7.54402	6.99917
IDH2	13.0591	18.7251	14.2294	14.2999	16.3001	16.9503
SMC3	2.58946	2.7321	2.5963	2.1537	4.04749	2.09521
AGPS	1.75966	1.51809	1.68164	2.20213	2.19172	1.96349
ATAD3A	1.72591	0.514181	1.18523	1.33582	0.549818	1.43852
GALNT2	5.91447	6.90565	7.03766	6.31576	7.16861	5.83911
ETF1	10.2217	8.9958	9.74489	9.36834	9.01576	9.05771
SCRN1	15.0614	14.438	15.1853	15.1871	15.6046	13.0347
DBNL	15.1241	13.2025	15.667	14.4859	13.7625	14.3395
RPL23	104.329	72.957	96.8026	82.4556	69.3037	74.7781
FAM49B	7.1528	7.78876	9.83612	10.2567	9.73196	10.6587
RAB2A	9.79981	8.81433	10.1406	7.81827	8.45761	7.95847
ALDH18A1	2.86632	3.57575	4.08819	2.60175	2.0991	3.29139
HNRNPD	21.0275	29.5722	24.9349	19.202	20.0193	22.031
PACSIN2	13.3399	11.7401	12.0907	8.01709	8.70925	7.03483
PGM2	4.44427	4.29414	3.3844	2.12269	2.65319	3.37637
ABCF1	3.96299	3.3637	4.00011	3.58845	3.78685	2.96318
CALD1	7.81479	8.60113	9.97848	7.72873	5.41565	8.26426
PPP1CB	8.25173	7.11997	7.98293	7.87947	8.6306	5.78054
PSMD13	8.64505	8.49315	9.79119	8.89552	8.9851	9.12258
TRAP1	16.5615	27.5239	40.1435	22.364	18.6568	17.816
RPSA	100.025	89.2233	90.9009	94.0411	101.472	91.9073
ALPPL2	4.41162	2.20873	2.60133	2.2049	2.50837	2.46909
FAM83H	1.89002	2.81297	1.64118	0.865805	1.11009	1.16996
SRP72	2.83211	2.68955	3.39386	3.0892	3.08351	3.55155
RPL5	52.3729	42.517	48.8419	49.4212	34.9399	34.4025
RTN4	46.3364	46.4548	67.6946	42.9083	51.0517	66.2379
SUN1	1.52544	1.09739	1.88006	2.06198	2.21353	2.19117
TAX1BP1	11.104	8.11208	11.0005	7.90833	7.69761	6.48606
ABCE1	5.98915	5.32992	5.76148	4.97302	4.21379	5.05445
EIF3D	7.94587	8.10207	8.56056	5.8556	5.15825	6.40773
SPAG9	1.11903	1.465	1.24318	2.23872	1.57079	1.63105
RAB11A	34.2845	31.8703	33.9637	33.2142	34.0101	37.6159
HSPA6	10.0608	13.5276	13.4719	13.0268	15.7635	9.86454
DDX6	4.38529	3.47533	3.47365	4.89652	4.73805	6.16313
DUT	10.3436	8.89777	6.94209	7.73039	6.50155	4.8359
RAB1B	23.3896	21.0508	21.1327	18.1206	22.4563	19.4976
PRKAR1A	17.1628	18.5141	19.6635	13.7766	15.3405	13.0596
PSMD6	8.26037	7.97352	7.25878	9.12419	5.65105	8.6721
DBN1	9.2428	8.94835	5.99135	8.85617	5.65977	3.97295
TNS3	3.58283	1.24341	2.12776	1.68682	3.23754	2.39496
EHD4	4.54399	3.68747	3.96779	6.59776	5.29369	6.64537
CORO1C	6.68268	5.97489	5.641	6.96491	7.38897	9.25797
RPL7	74.8211	69.2615	71.0589	71.3753	84.1215	84.6662
KRT35	0	21.1628	0	0	0	0
STRAP	13.0588	13.3128	15.2129	13.251	7.5051	9.77115
SLC25A3	39.6493	36.2611	37.5792	33.0196	36.3771	29.8098
SEC23A	1.68875	2.1525	2.3816	3.07847	2.53496	2.69702
P4HA1	7.07974	9.2123	9.34622	8.93504	8.40191	7.32594
SF3A3	6.59323	5.74196	5.49972	5.32674	3.26498	3.09386
LRRFIP1	4.64959	4.14814	4.17095	2.96975	1.78642	1.45192
YBX3	16.0872	14.0028	17.2639	16.2954	11.9446	15.3597
RPL23A	221.758	228.928	163.375	105.857	115.525	196.868
NAGK	7.57345	6.54635	7.17891	7.19054	5.54178	6.01889
USP9X	0.310698	0.660645	0.495059	0.192636	0.197982	0.215457
LRBA	0.410567	0.536794	0.593836	0.729838	0.600305	0.70685
KRT77	24.3001	60.1034	19.9698	28.2866	34.9146	31.1852
STMN1	110.435	68.5343	74.5599	50.5886	64.0786	58.9193
LTA4H	2.8813	3.31455	3.39199	3.55567	5.74898	4.33106
LASP1	60.9963	53.5694	59.0583	36.8457	39.8793	28.3641
ANXA11	11.8209	9.23302	11.2553	8.71891	7.08863	8.88777
EIF2AK2	6.72392	7.19729	5.76366	8.1526	12.9892	9.16378
KRT3	10.7047	18.2239	9.62327	10.1714	12.3988	16.0708
KRT75	32.1817	42.3275	30.3475	33.9684	44.2073	46.8145
RPS5	60.1066	49.8342	58.1392	35.0482	56.7039	42.5933
PSME3	25.3655	19.5815	24.3216	24.34	18.7223	19.3555
COPS4	4.71086	4.22263	5.75184	4.84012	4.14839	5.2931
KRT13	53.5231	88.562	61.2038	62.0008	35.9011	77.312
NSFL1C	6.68915	6.50672	6.59484	5.08757	8.43325	5.09651
GNB1	9.50542	10.0992	14.2428	9.28418	12.7793	19.906
COPS2	4.46235	3.10208	1.84999	2.63515	1.72527	3.33977
SHMT2	6.93486	7.49665	6.69472	8.66055	5.92151	9.65398
XPO5	0.812505	0.400603	0.481309	0.959057	1.06387	0.529094
ANKFY1	1.65821	1.42384	2.9707	1.5894	2.16554	1.51432
TUBB1	57.5076	42.9024	28.9538	56.5666	55.7888	73.0732
DNAJB1	15.4738	14.0129	12.067	6.78576	14.3729	11.1117
SUGT1	5.20714	2.74933	2.96421	11.5701	3.18095	2.77516
EEF1B2	59.7222	55.7723	73.8221	57.5426	55.7389	59.6778
ACAT2	7.27796	5.22221	7.22384	3.64809	2.47125	4.77678
GDA	3.02601	0.874335	1.91503	1.18337	0.76266	0.254577
LETM1	3.84143	4.81137	8.16483	7.60926	7.34214	3.24606
POTEI	63.2677	66.5371	58.2001	113.955	82.6194	42.9452
NARS	7.95234	7.05841	8.05321	6.79783	5.42268	8.81771
LOC100996820	197.176	207.365	181.383	355.146	257.486	133.84
HNRNPUL2	4.89585	8.45646	3.96344	4.92859	2.27812	4.06692
NUP155	1.22718	1.76257	2.08662	1.48169	0.716814	1.36897
RPLP0	54.215	62.1536	70.3244	57.3635	41.2758	53.1317
OAT	15.3209	12.2393	12.4773	14.7463	17.0071	16.7306
CAPZA2	17.98	16.8319	19.3728	15.2994	16.322	12.7934
HSD17B10	11.6801	6.05185	9.29956	8.84846	10.7419	9.28431
NCEH1	5.72499	1.85768	5.8794	4.43419	2.91065	2.88109
DPYSL2	13.3269	1.16641	10.5491	11.756	12.5121	2.15814
PALLD	2.83384	2.79113	7.89583	2.85469	2.45384	2.7659
DNAJA2	10.83	6.47705	13.6745	7.73378	6.98516	4.41603
DDX42	1.65422	0.943145	1.33025	0.85685	1.42063	1.0885
HNRNPA3	25.6715	25.6156	28.753	24.2839	23.0979	22.0842
NUDCD1	3.58839	1.75894	2.74288	1.77714	1.89066	2.49891
UAP1	3.23179	2.81888	4.55164	3.70951	2.24693	3.29902
RSL1D1	5.71953	6.76717	3.52728	4.94623	4.14996	4.13973
ACTR2	21.4167	24.2331	24.93	23.5427	18.0531	25.0455
ACIN1	2.55412	2.40294	1.85301	2.00712	2.23987	1.78349
ATP6V1A	4.65992	4.63318	4.54542	2.81383	3.74883	2.90172
EIF4B	7.77088	6.63964	9.52476	6.09502	10.3133	6.3281
TXNDC5	15.91	17.3513	17.9624	12.5841	12.873	13.6074
MAPK1	7.89572	9.25522	10.3129	10.4571	14.1562	6.33798
SERPINB6	8.72952	9.10064	12.0241	7.62129	9.24251	6.65715
WARS	7.18644	6.86847	10.3226	7.58431	10.2269	7.24636
SACM1L	2.65725	2.46435	1.9805	1.3319	1.41896	1.3339
CSNK2A1	5.35328	3.7779	4.34423	3.64862	4.64572	3.39744
ERAP1	2.188	3.62423	2.03279	1.839	3.84625	2.35028
NUCB1	5.75188	9.9657	8.23623	6.04366	6.68059	7.50714
SEC24C	2.66349	3.84002	3.52341	3.32191	4.05083	3.28201
CPT1A	5.91405	1.444	4.75602	6.76199	7.57957	2.92057
DST	0.120824	0.0283909	0.090717	0.0898623	0.0672903	0.074315
SMCHD1	0.514934	0.513473	0.643521	0.285335	0.364186	0.478763
CNN3	15.7802	14.8425	18.2697	15.0717	13.8569	21.0866
RPL6	94.4378	89.6163	92.2527	60.7961	80.8112	89.5808
TRIP13	7.96158	7.07615	5.8751	9.40242	7.54626	7.84222
CTSD	14.7903	21.6542	17.0365	9.37043	14.8715	11.4592
LAMB1	0.70256	0.667793	0.647612	0.591368	0.217132	0.108209
EIF3H	10.3827	6.65234	10.4813	6.90283	7.70261	6.85335
SKIV2L2	1.96606	1.2739	2.13678	1.70149	1.326	1.10297
ARFGEF1	1.0731	1.00814	1.01413	0.409388	1.13577	0.40241
ARFGEF2	0.260779	0.240863	3.28953	0.456039	0.652919	0.165969
EPHX1	15.5071	16.6268	14.9586	6.58808	9.87751	9.73743
CDK1	30.872	28.2347	24.1181	26.0811	36.8885	35.149
HIST1H2BA	154.253	147.358	108.218	166.955	191.397	193.907
HMGB1	70.9403	69.0486	98.0872	78.9151	90.2337	93.3971
HEATR1	0.231746	0.33856	0.427413	0.228824	0.370099	0.649916
FRYL	0.231203	0.218455	0.119537	0.225339	0.260147	0.574715
KRT76	9.94802	17.1533	8.83809	9.4357	11.4666	14.8367
BLVRB	40.3958	44.1032	43.9824	44.6981	47.9328	40.0278
SUPT16H	4.58975	2.06865	4.37502	2.87452	2.56519	2.26227
MAPRE1	30.9039	77.3483	87.9328	51.1312	35.5201	42.635
RAB7A	39.7433	37.8958	40.3049	30.8094	30.6723	30.5533
USP7	1.3133	1.44814	1.38851	0.971302	0.929544	5.17852
AKR1B1	73.8933	46.8426	58.0634	28.7894	33.5579	32.617
HIST1H1E	79.6144	72.8257	61.819	72.0359	69.5664	109.465
RBMXL1	6.27209	5.16752	6.67844	3.99321	3.58707	3.5967
LOC101060751	34.9817	39.032	31.3817	26.8802	29.0263	25.9557
IGF2R	0.4816	0.620836	0.78145	0.736736	0.69906	1.35164
ANP32A	20.6126	19.8697	21.5659	16.8545	17.823	18.6233
VAPB	30.5657	17.0818	21.3078	17.994	14.7901	26.3209
PRKAR2A	5.44963	4.83629	5.65337	7.14692	4.93461	5.79713
ZC3HAV1	4.3288	1.21952	2.84508	7.64547	5.84225	4.65588
LRRC16A	0.622636	0.447956	0.608622	0.467866	0.561964	0.613641
SQRDL	17.9003	11.8659	6.95029	10.0057	4.01781	4.34541
RPL10A	85.494	72.2152	81.5258	79.5328	78.4276	98.4354
PAK2	4.32018	4.00896	5.26394	5.85861	6.04276	6.66195
TMEM43	7.27566	8.63414	7.59873	8.878	9.94834	10.9695
AGL	1.4563	0.439143	0.268344	0.502561	0.76301	0.164771
VPS26A	5.09436	3.90478	3.87831	3.91841	6.84379	5.45113
RRM2	7.21063	6.5961	4.39758	4.71436	5.12848	3.96581
GLUD1	3.12973	4.12137	4.44019	3.21737	2.95406	4.07738
LARP1	0.94212	2.07737	2.38988	2.64119	2.90308	2.34899
GALNT7	2.65195	2.62126	2.58593	2.45152	2.67909	3.2753
TOMM70A	3.03259	5.42115	3.51162	3.31181	4.93928	5.24172
RPL15	36.5027	32.3816	31.9488	35.7945	43.4692	36.3875
ECHS1	20.424	14.0141	19.0399	11.8962	16.2895	10.7667
SRPR	1.75845	1.28314	1.69664	4.85196	4.71763	3.21088
PRDX2	99.088	102.87	102.869	103.691	106.493	101.287
NUP210	0.823223	0.655885	0.538371	0.426147	0.946594	2.38454
DIP2B	0.456356	0.401609	0.441694	0.183987	0.200072	0.113153
PLAA	0.714236	2.01201	2.09298	3.14994	1.01995	1.66638
CPNE1	18.021	18.8765	17.9164	13.5159	19.8757	29.6728
FKBP9	5.22561	8.61123	4.38652	7.25526	7.31736	5.92332
ANP32B	32.6485	35.2438	42.3324	30.5688	25.0766	26.1704
ITGA4	2.11559	1.5661	0.926591	0.52675	1.12257	0.11435
CLIC4	9.6704	7.87547	11.421	8.73822	6.51218	8.64429
CRABP2	248.751	263.641	282.186	129.532	200.232	171.124
HSPE1-MOB4	24.9819	28.9857	22.8543	24.0728	30.1975	32.49
PCNA	39.3856	33.2262	29.4714	26.0898	27.0198	34.5847
RCC2	5.30557	4.84509	4.07996	3.69678	7.01916	6.01416
SLK	1.08784	0.557555	0.723639	1.02236	2.09363	1.22907
PGLS	21.1465	20.4867	23.2477	18.9414	22.9243	23.7554
ALDH7A1	6.38995	8.51861	9.28522	6.59688	5.76968	7.92076
LPCAT2	3.74171	4.09828	3.45387	3.35869	3.95287	5.18994
PRRC2C	0.758388	1.09686	1.06695	1.11407	0.532185	0.812025
PTRF	25.4126	17.183	18.6247	22.5223	47.6067	22.1772
OPA1	0.692372	0.867723	0.841027	0.402653	0.711468	0.359519
DPP3	1.31467	1.47463	1.6264	0.613648	1.71822	0.820582
RPL12	85.7531	74.0456	73.5495	82.7107	75.7109	127.457
ILVBL	2.15569	1.10803	1.0458	1.06165	1.24836	0.832872
POTEJ	63.0475	66.1136	58.0697	113.681	82.306	42.6554
TTLL12	0.849751	0.666362	0.984775	1.41961	1.03205	1.08793
XPNPEP1	1.90343	1.92619	2.62998	1.97499	2.09592	1.55747
LUZP1	1.41738	0.36224	0.699115	1.87031	1.86628	0.657093
RIF1	0.277093	0.20189	0.164552	0.0157042	0.0323891	0.0135978
CBR1	8.38915	18.2706	9.87675	8.55191	15.5449	19.1278
DDX19B	8.02707	7.4775	10.6044	4.72655	11.4936	8.32295
OTUB1	12.5657	12.5698	12.8455	14.4531	12.9265	13.3707
TRIO	0.0943883	0.0616642	0.182317	0.0942678	0.228397	0.131409
PEBP1	70.0241	68.4426	69.4889	43.0236	69.9597	33.2194
SRP54	2.97256	2.42199	2.91801	1.79146	3.03264	2.95643
STAU1	5.31372	4.39527	4.06626	1.72883	2.19248	1.14445
ARHGAP35	0.744813	0.699869	0.373691	0.12094	0.407294	0.633247
GBE1	2.4255	2.28859	3.08831	10.5407	1.709	1.43889
ST13	37.4291	28.6225	34.4793	41.8296	31.9884	27.3787
OLA1	6.67776	6.29067	7.76659	8.63908	7.37096	7.18412
HNRNPH2	14.3231	15.179	14.9451	14.4506	13.8899	12.9099
ANXA7	9.03129	4.53763	6.50918	6.74262	4.48568	5.24065
CDC5L	0.832639	1.86756	1.6092	1.55601	2.02153	0.584941
KRT79	15.8261	25.2156	15.027	21.0032	18.9665	22.624
GEMIN5	1.51836	0.789623	1.25356	0.923355	1.0551	0.855717
CAPG	55.6659	76.7987	63.6287	63.876	64.5698	54.4532
NOP58	3.5666	3.19439	4.12484	4.13376	1.9822	3.55087
ABCC1	1.17481	1.14007	0.955768	1.09676	1.31228	1.18721
HARS	5.60211	5.73051	6.80557	7.04448	5.63373	8.58778
NUP214	0.617412	0.544687	0.517698	0.864583	1.04006	1.09586
PARK7	46.9951	36.685	56.3784	61.924	45.5984	46.9963
ERP29	27.7729	36.1798	33.648	24.1423	26.4213	27.159
ZFR	2.23947	2.01671	2.62543	1.48217	1.88532	1.35065
THBS1	1.96346	0.883663	2.08133	6.84245	0.3735	0.701162
AP1M2	18.8418	12.8721	11.9595	21.9533	23.1861	15.9526
PSIP1	3.5574	1.52618	1.77586	2.27122	3.02339	2.90086
PPP1R12A	4.47976	4.17124	5.07321	5.82236	5.41625	5.59587
PDCD11	0.719632	0.404976	0.213101	0.260354	0.52035	0.621729
TPD52L2	41.3905	39.6224	27.5636	36.4586	44.9228	46.1731
UQCRC2	5.07853	13.9238	13.5975	11.2848	12.7587	12.4431
SLC25A6	55.9119	50.9292	43.7595	51.2868	44.3105	81.2824
CHORDC1	6.21386	4.82276	4.79435	8.55553	5.80597	8.68961
PXN	2.89823	3.07462	2.83849	2.76621	2.63383	3.07494
DNAJC9	8.42896	6.74009	7.56124	3.22726	3.84688	3.61058
PRPF6	18.571	16.0465	12.4219	2.91236	2.33528	13.1685
ACSL3	6.23491	4.50643	6.14002	7.26039	6.85929	7.21195
ADK	5.85265	7.47479	8.1052	6.64068	6.93379	7.29908
AP2M1	24.0575	22.7581	23.5791	4.77351	2.58852	17.5225
RAB3GAP2	0.630332	0.539269	0.446326	0.674483	0.88601	0.827479
PMPCB	2.84744	2.59508	1.72363	2.3703	2.89487	2.93981
SNX2	7.38113	7.53961	7.655	3.6181	7.34461	8.11397
SLC25A5	64.3302	68.6293	58.3988	73.6815	61.4034	103.702
HMOX2	6.70687	5.83648	7.50214	8.79318	6.28517	6.24673
SEC23B	1.31671	1.68685	1.36221	1.06865	0.2553	0.791177
HIST2H2AC	223.981	143.324	162.015	177.974	245.413	205.443
VPS4B	1.11111	1.57931	1.55481	1.50538	2.47312	1.55559
PPP6R3	2.96852	0.633934	1.90871	2.2119	1.71262	1.42745
HCFC1	1.08469	0.931665	1.02529	1.22756	1.65216	1.71272
RAB18	19.2806	20.6553	12.122	2.51079	7.6865	8.08488
TM9SF4	10.5457	11.9666	10.8829	9.33645	12.9004	11.8027
EIF2S2	26.5071	26.5864	25.2973	32.3794	4.47185	20.4001
GBP1	6.40247	5.54629	4.96638	8.5707	9.78684	4.06514
PKP3	1.42367	2.56111	2.12217	2.71817	3.43556	3.14976
UBE2N	29.0156	24.2787	25.479	21.0344	21.4776	22.3414
SSRP1	2.41778	1.48417	1.33275	2.30135	2.31596	6.72711
RHOA	39.7556	29.6733	37.2085	45.3223	35.8916	38.0497
GPD2	1.35515	1.33508	1.11198	0.906911	0.907684	1.15821
TMF1	5.19986	4.87289	0.563729	0.586101	0.888214	0.663919
PFKM	2.00255	2.90513	3.74178	1.4738	1.31362	0.74452
CNBP	8.10441	4.91585	8.42889	6.06213	6.49723	6.52103
TOMM40	12.43	11.5075	13.3735	14.7506	11.0471	12.009
HIST2H2AA4	223.981	143.324	162.015	177.974	245.445	205.443
LAD1	3.77804	2.41439	3.51909	2.38553	3.28853	2.95129
2021-09-06	5.03461	5.43759	8.22206	8.21373	5.98284	6.36772
KIAA1671	0.103819	0.0470512	0.0656419	0.0561536	0.0436462	0.0883139
GOLGA4	0.381517	0.296066	0.504584	0.189013	0.188201	0.201014
ACSL1	1.4682	2.5722	1.6428	1.90018	3.1055	2.55024
AFAP1L2	0.878994	0.751165	1.20733	1.71189	0.90256	1.41529
HIST1H2AD	223.976	143.272	161.968	177.98	245.491	205.291
EFHD2	11.5521	6.75105	9.83347	10.6839	9.55944	6.14436
RPL9	36.56	31.4235	34.7628	32.1479	31.4578	33.5693
MPRIP	7.22607	0.800142	0.982784	0.786833	10.2202	0.813221
HM13	23.9135	34.682	34.4754	42.1753	37.9643	37.6343
LEPREL1	1.93231	1.31656	1.48463	0.979678	1.33763	0.754275
PPP5C	6.87266	2.7086	3.09995	7.13307	6.39409	4.16736
HIST1H2AH	223.981	143.324	162.015	177.974	245.445	205.443
H2AFJ	223.981	143.324	162.015	177.974	245.413	205.443
U2AF2	6.15345	6.40616	6.58725	8.64774	6.86803	8.8856
RPA1	7.18146	8.13683	7.05906	7.72879	6.94877	5.56482
U2SURP	1.46126	1.19701	1.23523	0.940427	1.11898	0.60325
HIST1H2AI	223.981	143.324	162.015	177.974	245.445	205.443
DLAT	3.20467	4.03344	2.69225	2.99904	2.42969	2.78111
HIST3H2A	223.976	143.272	161.968	177.98	245.491	205.291
HIST1H2AE	223.976	143.272	161.968	177.98	245.491	205.291
TACSTD2	30.0411	15.2255	23.0102	22.8998	18.8874	16.8172
ITGA3	4.03234	1.70851	3.01314	3.80616	4.76562	3.52066
HIST1H2AB	223.976	143.272	161.968	177.98	245.491	205.291
HIST1H2AC	223.981	143.324	162.015	177.974	245.445	205.443
SRSF9	55.4574	68.7766	58.8237	58.5433	72.632	69.1073
HIST2H2AA3	223.981	143.324	162.015	177.974	245.445	205.443
RPS10	43.5309	38.9428	43.5673	34.7798	42.652	30.6469
HIST1H2AM	223.981	143.324	162.015	177.974	245.445	205.443
RAB5C	18.6422	17.0363	15.612	14.7913	15.379	12.8084
HIST1H2AJ	223.981	143.324	162.015	177.974	245.445	205.443
HIST1H2AK	223.981	143.324	162.015	177.974	245.445	205.443
ENAH	2.87597	2.33164	4.08531	3.22348	4.23071	1.54164
API5	9.78271	8.59812	7.04943	7.24275	11.102	8.35299
HIST1H2AL	223.981	143.324	162.015	177.974	245.445	205.443
PRDX4	46.8829	49.6939	46.9164	63.2441	53.2745	52.2709
SVIL	0.353355	0.397988	0.352566	0.766732	0.386618	0.410866
RPLP2	247.522	173.276	207.248	174.238	112.425	82.7738
PTPN11	4.06419	3.22667	3.60719	3.59959	3.25894	3.53389
HNRNPF	24.5683	27.2752	24.7169	23.0081	25.689	24.0412
MAT2A	7.56563	10.6262	9.06843	6.49727	7.19755	7.39132
ARHGAP1	3.65068	7.49	6.27551	4.00261	1.87836	4.90968
AIM1	1.46079	1.07803	0.5399	0.640003	1.35898	0.733511
AK2	12.57	14.6865	13.3117	12.8626	13.6694	10.043
PAFAH1B1	7.72515	9.81189	8.53328	5.78686	7.67035	8.43844
CUL2	1.91224	3.0757	0.869183	2.99269	1.37408	0.788125
ANKRD17	0.137724	0.091261	0.195034	0.128043	0.131534	0.107197
PABPC3	5.85448	5.74502	5.84675	4.35876	4.67355	5.87889
FH	8.30113	7.23297	6.16868	5.35485	3.2298	6.72763
EPS15	0.800144	0.737844	0.885662	0.791575	0.663686	0.776291
HIST1H1D	64.0134	56.5972	63.2012	64.8493	65.8542	101.763
CNN2	26.0412	35.5768	33.5087	40.5852	39.3188	39.5106
FUS	18.1508	16.7839	19.0082	17.1779	21.156	15.8474
ITCH	0.647257	0.486545	0.440161	0.812342	0.482147	0.581617
AP3D1	0.917692	0.793335	1.11646	0.649155	1.1453	0.903333
ATAD3B	1.25094	0.315949	0.915664	0.755694	0.481767	1.24606
HIST1H2AG	223.981	143.324	162.015	177.974	245.445	205.443
OXSR1	3.0936	3.76226	3.20394	3.32776	3.93539	3.03053
HNRNPH3	26.1013	23.9637	26.0798	24.8243	22.6033	22.981
PSMA7	22.0744	21.3971	22.8722	17.3878	15.1624	14.7857
IARS2	1.77333	3.00947	2.59598	2.20774	2.51455	2.26396
MSH6	0.574034	1.62451	1.67903	0.864769	0.533277	0.756545
ETFA	9.33816	10.7427	10.9567	10.4087	8.6676	10.4564
NRD1	1.83463	0.808157	1.68412	1.75092	1.4263	1.64926
HNRNPAB	41.282	40.2791	33.2915	42.0198	40.9513	25.4671
DHX30	0.800967	0.190205	0.189174	0.968123	0.946462	0.448737
RPS11	93.364	61.5094	86.5527	69.3663	91.0429	63.2835
SF1	5.77499	5.86462	4.92162	5.16411	3.4984	3.09088
SLC9A3R1	8.71287	34.7327	36.5545	42.8355	12.1864	46.0958
NUP153	0.491329	0.500301	0.562387	0.520178	0.606688	1.50431
MIF	485.61	735.332	472.521	568.58	783.741	630.731
PSMA5	22.0085	19.2095	24.2023	23.7579	20.045	20.7615
GYS1	7.95839	2.22012	7.55453	6.79657	6.7609	2.27407
ATP2A1	6.25597	6.11647	5.67865	7.44409	7.05829	7.32123
UBQLN1	3.81599	4.11958	4.10175	4.05661	3.68176	5.02823
LMAN2	14.2248	12.9381	18.4482	15.5889	12.722	16.3721
GLO1	22.6382	27.5517	24.7152	34.9456	27.238	36.5483
PNPT1	1.63987	3.25673	1.93912	3.36989	5.55586	2.48112
PSMA3	27.8766	16.7691	16.8063	25.2898	20.4292	22.6884
CSNK2A3	3.58318	2.42695	2.86963	2.41325	3.01107	2.16437
ALDH9A1	5.07064	8.05343	4.86104	10.5095	5.81971	9.28537
LIG1	0.468995	0.340649	0.543594	0.408015	0.388044	0.233152
RBM12	3.45246	3.28691	3.27423	3.63101	3.71586	3.03567
FANCI	0.518089	0	0.0507699	0.0197246	0.0911442	0
IKBIP	12.6595	10.5985	11.741	10.2679	10.4676	11.9176
ACTL6A	4.95414	2.33095	8.79641	7.3632	9.03706	3.50503
ZNF259	4.35706	1.67094	2.36247	1.5702	1.52513	1.29178
SEC16A	0.409338	0.216157	0.391348	1.25522	0.261874	0.940423
CPD	0.761344	1.15887	0.919822	0.782855	0.531717	0.49197
UNC45A	1.1061	1.40842	1.47371	1.61694	1.0323	1.48198
THRAP3	2.75615	2.30295	2.27505	2.67867	2.64758	1.72381
RECQL	9.08404	5.8138	5.87245	5.28285	12.0117	11.4137
AIFM1	3.47287	2.74447	2.92091	2.41722	2.73229	2.46504
YTHDF3	5.508	4.73957	3.00906	5.42353	4.04239	4.64477
CYFIP2	0.750834	0.753783	0.524521	0.410156	0.419391	0.737416
TNPO2	1.59923	1.06915	0.973419	1.24927	0.832326	1.17381
PPP3CA	7.49849	6.93084	6.66869	6.16995	6.48435	6.42259
ARID1A	0.27735	0.142347	0.165433	0.292316	0.236328	0.385569
IRGQ	1.02938	0.977025	1.06805	1.55192	1.11071	1.29802
TUBAL3	10.8704	5.01117	7.48054	11.0625	10.1667	11.6524
PPP2CB	6.28068	8.50944	8.80083	5.00516	6.02344	1.59125
TALDO1	15.2237	23.4193	25.0706	18.5843	14.9476	9.54096
DLST	7.2725	11.5593	7.43115	10.7979	8.89783	6.60763
PPP2CA	8.65089	8.38599	12.4947	5.00516	8.63276	1.5438
RAB1A	14.7157	13.2211	12.0541	11.5329	15.1856	11.3278
LOC101060301	5.59413	10.1749	7.06058	5.62256	7.39955	7.69923
CTNNA2	4.9343	3.58211	4.61099	5.64729	5.15519	4.36885
EIF5AL1	68.8699	61.8053	57.6586	33.8806	71.5801	33.655
SLC25A4	13.8067	12.9608	10.8654	10.0986	14.0169	7.85712
ECE1	2.00251	1.59763	1.14439	1.95196	1.53863	2.47002
HP1BP3	6.9987	4.19839	4.61047	6.70651	5.15186	5.46265
TLN2	1.27917	1.0661	0.973641	1.38583	1.37213	1.48362
INF2	1.02579	0.851243	0.839786	0.872433	1.30422	0.689841
DTYMK	21.7275	16.2891	17.0203	16.1075	16.6543	19.1658
RPL17	67.8616	48.9047	43.1368	44.5706	41.5537	52.8699
TMED10	45.909	52.8547	40.4066	39.291	24.4484	25.0453
RAE1	2.69498	2.0606	2.2104	3.18502	2.76782	2.45883
RAB14	6.9477	5.76353	6.17335	4.54531	3.81491	4.66203
NFKB2	1.04189	0.409586	1.08866	1.43693	6.24958	1.12888
SPR	8.92617	5.76269	6.67827	4.87497	5.03056	6.02926
SPTBN2	0.47277	0.25606	0.280478	0.242899	0.221085	0.0787317
FARSA	4.17033	3.20606	3.71751	4.98933	3.67705	4.02091
ARPC1B	9.31945	7.93813	8.93291	7.82348	8.93491	7.42788
SUPT6H	0.262783	0.0959532	0.327984	0.267659	0.306993	0.230723
EPPK1	2.55464	3.33292	2.49677	2.36666	2.5711	1.96568
BAIAP2L1	2.35625	3.58653	2.90981	3.8316	3.5329	4.31097
PDS5A	1.18396	0.318599	0.56866	0.649937	0.729631	0.405365
DHX38	2.64623	1.49635	1.30028	1.21602	0.58323	0.610751
CUL3	2.26589	2.21289	2.39606	0.978704	1.20075	1.49643
SPTLC1	3.28783	2.42757	3.46476	1.73239	1.90981	1.04126
ATXN2L	1.38624	1.63117	2.26181	1.65046	1.03099	0.659354
UGDH	2.29767	1.66205	3.04452	3.41192	1.22856	2.50138
KRT4	17.1817	25.0139	18.2633	16.3901	22.0091	22.9924
ATP6V1C1	3.24797	3.667	2.60255	3.99528	2.8292	3.01797
PGK2	30.9072	41.9402	32.3646	39.0105	22.9498	50.7793
LOC649330	5.59413	10.1749	7.06058	5.62256	7.39955	7.69923
MAPK3	3.15969	2.71458	2.64667	2.85795	2.34899	3.35984
GSTO1	21.6912	26.3404	33.2593	27.3537	23.2824	38.2623
TWF2	3.71078	5.1624	6.09866	5.22923	4.46402	4.97744
VAPA	12.6636	16.8738	15.5577	11.6286	11.8829	10.1921
CAPNS1	21.2189	24.564	22.4415	22.11	19.9837	13.9483
TBCE	0.765863	0.495531	0.75339	0.460481	0.51521	1.39502
GFM1	1.70916	1.7304	1.91365	6.06166	2.54474	2.04627
RPS6	50.2335	46.6832	39.8708	44.7627	47.2138	44.0463
ETFB	17.614	16.7102	21.7836	22.3189	18.5644	20.3249
PPP4R1	1.0797	1.41586	0.774529	2.04491	1.5496	1.29569
HIST1H1C	66.9905	70.3278	83.0445	76.7638	85.944	120.037
HNRNPCP5	5.59413	10.1749	7.06058	5.62256	7.39955	7.69923
CFL2	156.885	143.094	197.062	119.079	132.847	100.111
RPL17-C18orf32	49.2067	35.5204	31.353	32.365	30.2556	38.3564
HNRNPCL1	5.59413	10.1749	7.06058	5.62256	7.39955	7.69923
SCP2	7.9339	9.95874	9.89471	8.61499	7.10731	8.67662
DDX19A	6.77149	6.37384	10.5449	4.11154	9.71355	7.11451
RBM14	7.26516	7.14007	8.02151	7.23374	8.87361	9.80037
CYB5R3	19.4822	22.7802	17.7092	16.3052	14.3924	18.0977
AP3B1	1.79233	1.30324	1.16476	1.66173	1.72986	1.79761
GORASP2	4.56109	4.83833	5.34082	3.53694	3.48453	5.31376
FEN1	3.68421	3.65596	3.85966	3.75404	3.74389	3.3763
CD44	17.7408	17.8288	27.7269	11.8693	12.583	11.6794
EIF3F	14.9386	10.679	9.92833	18.1599	14.7802	20.9369
AP2A2	2.27509	2.05292	1.83522	3.44567	3.74735	2.04727
KDELC2	2.23043	3.12082	1.69551	1.95673	3.50693	2.82354
ERP44	6.42344	8.49295	5.08401	4.74307	8.19051	7.70365
PEPD	3.50649	14.1381	3.83549	15.0453	20.1411	4.5267
RAD50	0.850644	0.302085	0.449216	0.291969	0.656912	0.82414
2021-09-08	3.88183	3.65213	3.68513	4.41386	4.36317	5.11231
SEC13	6.84157	7.22685	8.16737	10.8553	9.57088	8.01003
SMARCC1	0.704044	1.02087	1.39634	1.7223	0.698155	0.88455
SRM	5.8956	9.47197	10.5285	5.99407	9.00222	9.30159
CIAPIN1	6.61612	4.92864	5.22122	4.74522	4.5294	2.07328
RPAP3	0.581444	0.56451	0.837772	0.718463	0.58462	0.405324
PKN2	0.859561	0.667333	0.682159	1.21796	0.777452	0.973497
RCC1	8.42604	7.06376	8.00327	8.25764	8.00478	9.18541
STT3A	6.64413	6.31351	5.33076	7.91504	9.77971	8.26923
RPL13A	127.437	121.84	106.447	118.347	94.82	104.035
P4HA2	7.89767	7.83715	7.51002	10.536	11.6356	19.2534
SAMD9	0.69685	0.944901	0.524025	2.56575	0.402632	0.981342
SAE1	7.05229	10.147	12.6694	11.5065	11.9948	10.9792
DLD	19.3454	25.8182	23.7322	23.6089	27.3614	25.1738
ASS1	5.74063	13.8708	7.47984	5.7013	10.7692	3.66484
AGFG1	4.00833	2.97962	3.2694	3.11799	4.074	2.72465
TECR	18.7193	21.717	15.6507	13.3484	17.3147	18.3092
PDHB	7.9299	8.67176	9.7321	5.32632	4.2264	7.08431
SARS	4.66975	3.88051	5.39237	6.09355	3.72763	5.13599
LRRC59	22.9642	10.7078	19.4388	18.8237	19.153	14.3942
RPL38	271.374	216.361	228.354	193.586	303.918	289.799
SRI	30.1807	33.4389	29.8616	25.8183	26.4606	29.0867
SRPRB	6.44933	3.05363	4.94852	5.48462	5.23794	3.00083
PSAP	11.7249	11.9659	12.6168	10.7163	20.8472	18.7919
AIMP1	5.8931	4.9816	8.09038	6.64159	7.49662	5.87741
RAD23B	27.2894	23.6045	21.5544	23.6281	16.4153	27.6317
PTK7	4.561	9.89128	4.70387	2.97966	3.44157	3.16086
UFL1	0.410095	0.861421	0.802464	0.594858	1.47486	0.378763
FAHD2A	2.35403	2.24311	2.28568	1.47672	2.25234	1.48674
AP1M1	6.65387	6.59108	5.8841	6.09484	4.5998	6.96801
KPNA6	2.02622	1.61193	1.98482	1.92929	1.83714	1.4268
ARFGAP1	3.59416	3.80777	3.68271	3.70034	2.58806	3.51798
CACYBP	23.5832	20.8511	25.5965	29.413	25.5445	43.5387
HIST1H2AA	185.259	118.254	134.384	146.773	203.738	170.358
STOML2	8.27072	9.14229	10.2507	7.71749	6.39568	5.26277
VDAC3	15.2167	16.3947	14.1828	16.3614	18.8287	16.7539
HMGCS1	5.10535	2.13604	2.56083	4.47036	3.99827	5.35802
CDC73	1.75118	1.1222	0.707596	0.396585	0.597689	0.665428
RAB6A	17.9711	32.1952	21.0536	30.2124	29.0921	35.1671
MCCC2	11.6895	1.32477	1.33452	1.04743	1.64654	0.79413
DSTN	38.7191	28.6073	48.7092	42.6507	40.3473	24.4042
STK3	1.56577	2.22687	1.19584	2.4122	1.62774	2.60968
RAP1B	10.7313	9.75949	10.2782	9.40081	8.55941	10.5302
GPS1	6.87863	4.54658	4.09667	4.38762	2.71451	4.37187
TRIP12	0.194652	0.388607	0.184486	0.419071	0.531554	0.200915
KLC1	2.17547	2.48943	2.71161	2.30272	1.22971	2.07192
RHOC	34.0281	26.035	32.5765	43.2974	31.198	33.1413
SFXN1	8.35412	9.77281	10.838	11.5751	10.1022	12.3842
UBQLN2	5.14483	3.64198	4.3357	3.32374	2.73853	1.81232
PLCG1	1.2453	1.0597	0.353238	0.630759	1.39519	0.402429
RPS19	80.5958	79.2826	77.967	63.5158	73.0064	79.1431
HNRNPDL	24.5792	28.2269	21.6308	16.0121	21.3111	12.0503
PLS1	6.5081	5.00158	6.11913	7.2738	5.88087	6.92482
RPS9	65.8134	114.266	72.786	78.3182	75.8816	92.9602
GOLGB1	0.68082	1.09176	0.510253	0.881918	0.424955	0.17218
RPL13	90.309	88.0306	80.3454	109.73	94.6932	104.848
RPS8	62.1326	80.7131	66.445	76.6804	78.7812	61.6519
CLINT1	5.86386	7.83971	6.69631	7.96633	7.08468	7.35553
NSF	1.99878	5.57532	2.77852	4.97086	3.40468	3.38058
NOP2	2.73336	2.5009	2.90765	1.95302	1.37693	2.92283
CGN	1.23123	0.583354	1.21922	2.61034	2.66009	3.48939
IGF2BP1	1.8332	1.3448	1.17114	1.16049	2.34611	1.57077
CS	18.5996	17.7324	15.182	16.334	18.3988	19.908
RBBP7	9.10326	5.93801	11.7595	6.49905	7.32783	6.02808
COMT	3.07336	6.42465	2.956	3.55993	6.66757	10.4284
RCN1	18.184	23.5727	23.2171	23.4931	25.2552	25.1326
RPS13	62.0908	73.1641	59.9865	53.0667	107.011	73.8912
ALDH1A3	4.73779	3.35045	4.99909	3.98491	3.76402	3.70152
EHD3	3.63873	4.77469	3.58864	4.76256	5.29739	6.35155
ACSF2	2.69165	4.64772	4.82623	3.76472	5.77091	1.95013
FAM98B	2.4627	2.56024	3.46336	1.71384	1.36378	1.14359
ATP1A4	1.25209	1.24695	1.26136	1.06517	1.26501	1.71215
PSMB3	18.1547	17.7271	15.4686	16.1562	15.1398	17.9232
MYL9	27.615	33.3019	49.8417	35.4902	34.3106	52.5725
KRT28	12.0004	26.437	7.87231	9.3215	12.2127	13.7369
H2AFZ	244.314	164.999	185.259	195.163	266.683	224.399
SH3KBP1	2.44218	2.00901	3.845	3.92416	2.14775	2.85347
OGFOD1	1.48694	0.568033	0.795751	0.621549	0.79382	0.127835
H2AFV	335.459	220.272	251.056	269.97	364.177	324.711
NCBP1	2.09399	1.8668	1.05017	1.46671	1.84993	1.23812
PRDX3	17.8139	16.0308	19.0883	23.8833	21.933	25.322
LOC101060522	6.7096	7.17647	5.16069	7.61926	7.05241	6.93634
ENDOD1	2.15349	2.92852	2.80066	2.86399	3.25883	1.88532
SMU1	1.42039	0.994145	1.01502	1.29685	1.27119	1.32152
IKBKAP	0.213621	0.138765	0.107518	0.163829	0.118331	0.122328
EMD	16.5227	13.8412	16.1271	11.0423	12.5067	13.6658
UBE2K	24.1694	17.747	13.6437	21.8119	22.0698	18.8492
SNW1	5.9214	3.26761	3.75835	3.92091	3.87091	3.74321
2021-09-10	3.21329	4.18567	5.66822	4.88805	3.54218	4.47966
PSPC1	5.15277	6.54703	8.1561	7.46288	3.46476	7.61785
MAP2K1	9.56685	5.63103	5.21432	5.82439	4.66353	4.15957
ATP5H	14.9813	21.3358	15.4603	9.86133	15.0894	14.2138
MMS19	0.486398	0.53135	0.570854	0.568517	0.732159	0.776632
PPM1G	5.34302	4.46346	5.59453	4.62498	6.02498	4.21913
NPLOC4	2.02115	2.32045	1.89615	9.38227	10.0068	2.08805
STRN4	1.27161	1.10166	0.799057	1.92492	2.12891	1.67574
LMO7	0.318097	0.191226	0.0271752	0.0790469	0.0304577	0
ANKHD1	0.141093	0.0927985	0.111472	0.164858	0.162632	0.141251
PDXK	5.73445	4.44868	5.66229	3.7079	4.19674	4.40698
NAE1	2.69265	2.79393	3.37619	2.66257	2.67187	1.8826
WFS1	2.59017	4.03983	1.35168	4.02168	4.08771	3.48328
FTO	0.459403	0.534963	0.543189	0.150999	0.133508	0.459734
TSN	8.8726	6.14156	7.99903	6.53835	5.78084	5.93157
HRNR	0.0409072	0.0493096	0.00752519	0	0.00449617	0.00359174
HELZ2	0.231077	0.421186	0.144593	1.6695	0.739784	1.29987
BIN1	1.04638	0.743242	1.59391	0.958059	0.545254	0.901044
RAP1GDS1	4.5817	1.83285	5.16258	3.05979	4.00458	2.37397
SET	50.6306	61.8453	80.0648	50.6365	39.2978	59.5454
ACAD9	2.00368	1.57773	1.33719	1.19559	1.22239	1.21745
RANGAP1	8.48061	3.03612	9.17415	16.1574	8.32242	4.09258
PCMT1	5.69943	6.32421	7.36855	5.04624	4.50879	7.26381
MOGS	1.5434	2.76517	2.82364	3.05633	2.27164	3.00809
SLC1A5	3.89414	5.3197	6.8694	3.6549	3.02301	3.53585
TSTA3	5.1658	6.16469	6.38984	4.87396	2.97409	5.1156
TOMM34	3.2509	1.86762	1.9295	14.0564	11.8514	1.53781
STT3B	2.40256	2.02976	1.71216	2.63822	2.65669	2.84387
UACA	0.919239	0.749218	0.878473	1.2016	0.648876	1.08162
FBL	9.71718	10.2746	8.07525	9.10311	11.3036	3.40627
RPS16	68.8292	40.4272	37.6458	54.0654	70.026	69.6989
SKP1	6.60921	8.70859	10.8667	5.08676	3.54861	4.63941
TCEA1	2.02252	1.85007	3.60199	3.96071	3.93947	2.77621
NXN	1.62658	1.62607	0.973783	1.62585	2.15447	1.56936
SBDS	11.2835	23.7432	8.4868	18.4524	12.345	7.16465
RPL30	43.6056	26.8292	21.4235	33.8775	36.652	38.1188
SLC7A5	8.76994	3.21167	7.22054	4.99471	3.72443	4.00199
CAT	1.97805	4.61969	2.59736	4.83722	5.24262	4.36956
SLC25A13	3.19486	1.96821	3.64176	3.41503	2.03307	3.60548
RPS10-NUDT3	11.803	13.1056	11.206	11.2551	10.3749	11.0073
GAPVD1	0.322205	0.580527	0.640251	0.627802	0.514245	0.453463
SKIV2L	0.320907	0.191402	0.243028	0.0971259	0.179479	0.155578
GOLGA2	0.916743	0.781737	0.866715	0.667695	1.01681	0.806915
COPE	5.43697	6.16166	9.31743	4.87509	5.63604	4.65433
SETD3	1.43116	1.13069	0.367088	0.583605	0.817164	0.69371
PTPN1	8.01745	11.0624	6.5823	6.44328	7.8601	6.85101
RRM1	0.741971	0.485385	0.654175	0.394306	0.791806	0.996683
SNRPD2	64.3072	38.9133	18.0513	41.1559	34.3514	32.8657
MPP6	3.60492	3.2315	2.93094	3.4436	3.40084	0.475474
LOC101060439	4.66299	4.40929	4.77591	4.50887	3.64902	4.22991
POLR2B	5.29998	5.55316	6.6321	4.60846	4.33521	4.38092
NANS	19.0832	16.7398	16.7926	9.98895	10.2766	9.40929
PRPF19	4.10926	5.85913	7.20411	4.97289	5.98717	6.45492
WDR11	0.680958	0.712007	0.527898	0.589783	0.320562	0.460841
EIF5A2	36.1464	32.8588	28.4308	35.0594	38.5773	31.945
SEC23IP	1.27557	0.888949	0.952858	1.15471	0.560391	1.0006
KLC2	5.53177	0.937748	1.36103	1.74664	1.59603	6.30264
DDX58	0.80049	2.26783	1.0748	4.54256	5.84912	4.58288
OSBP	1.97658	1.96374	2.31989	1.62033	2.41194	2.23386
CLPTM1	4.51127	4.70462	5.15836	4.79602	5.23476	4.6217
RAB2B	5.38058	4.14986	4.72626	3.54504	4.04666	3.93127
CMPK1	8.21076	5.72695	7.70129	7.35793	7.71318	6.01042
CBX3	17.55	28.2421	36.2025	12.4565	14.7137	17.7371
MAT2B	7.71059	7.65212	8.02159	6.08534	7.75376	8.09723
ADD1	4.40352	4.33196	4.4102	2.21464	2.58154	2.49651
HLA-C	9.3774	16.9429	11.9854	15.4656	27.7115	15.9158
HIST1H1B	132.428	116.03	210.507	220.388	146.509	153.481
MYO18A	0.836393	1.00751	1.24116	0.369975	0.30477	0.465628
RBM39	4.46608	4.43307	3.97652	4.31203	2.79199	6.58981
SEC24B	0.454305	0.605632	0.710366	0.427908	0.723111	1.08294
PAPSS1	2.38812	1.90666	4.28604	2.00994	1.50018	1.38074
PSME1	8.02036	17.0034	10.2413	8.99196	19.8176	13.1183
DYNC1LI2	4.47156	5.45575	5.34725	5.22238	3.79277	4.25993
GLRX3	9.51351	6.6396	11.2845	11.637	10.9812	12.6813
LOC101060433	1.41361	3.35718	2.86388	2.08014	1.19616	2.24475
PSMB1	14.6742	12.398	12.3344	12.238	11.7403	14.1173
SUN2	0.424507	0.741671	0.54701	0.369264	0.397765	0.350607
HEATR2	1.14313	1.25022	1.5493	1.3669	0.920343	1.11163
SULT2B1	6.74759	4.97647	4.89526	5.39332	6.87081	5.73461
ACO1	0.365612	0.350023	0.366613	0.195709	0.254944	0.221685
NT5DC1	1.08644	0.690727	0.977432	0.810232	0.656419	0.281235
WDR12	1.51024	0.909666	1.38224	1.29823	1.46906	0.674569
EIF6	15.2584	16.3953	19.2106	17.1892	19.6136	23.8924
RAC1	15.4848	9.45827	10.8956	11.0225	18.9956	17.5732
AKAP2	0.45935	0.366159	0.454874	0.930393	0.366526	0.320323
PALM2-AKAP2	0.360082	0.28703	0.356573	0.728178	0.286308	0.250203
NMT1	3.50059	3.65754	1.49729	1.84319	3.12868	4.78024
S100A10	516.171	482.245	585.062	727.949	643.267	668.079
PSMD4	7.35887	6.69803	9.58953	7.68261	7.29306	7.92545
PPA2	6.8595	4.4657	2.91193	3.02406	2.32334	4.08391
FBXO2	8.25044	8.30702	9.83431	6.60849	7.21188	8.03149
HGS	4.58187	1.95625	3.16437	2.45102	1.53389	1.40991
PSMA2	6.95878	7.03083	8.47683	6.36175	6.17722	6.84425
MTDH	8.18553	2.37693	2.15066	0.772238	2.13716	0.933881
IGF2BP2	1.29622	1.82153	2.70786	2.93711	1.76975	2.38825
OSBPL9	1.44396	1.3404	1.26516	0.996157	0.736637	1.29106
GNAI3	3.7062	3.48427	3.98185	4.74533	4.20806	4.96685
AHSA1	7.40306	6.52323	6.76524	10.5506	10.8435	3.72089
SCPEP1	2.96511	2.20809	2.20636	1.24405	2.97546	1.48078
CAB39	4.52557	3.22736	3.01243	4.04026	4.20109	4.70185
ANKHD1-EIF4EBP3	0.0899453	0.0605497	0.0771317	0.108132	0.114751	0.104957
SUCLG2	9.0158	4.07186	3.68297	3.62909	4.0483	2.6004
PKP2	0.954393	1.22181	1.44759	1.93476	4.20511	1.88918
PSMA4	24.2824	22.5313	19.6032	27.2883	26.0092	17.6467
PREP	0.35723	0.890295	0.8272	1.34695	1.53322	0.734798
SUB1	61.4575	58.5406	56.8862	57.3371	53.2513	56.259
TCERG1	1.12167	2.51409	1.21742	1.20757	1.72712	1.51773
CAPRIN1	10.7094	9.24858	10.1604	8.8401	8.43713	7.68348
UBAP2	0.812528	0.707826	1.05015	0.743335	0.678504	0.605479
PSMB5	12.8088	10.2714	12.9929	11.3741	7.42719	13.6601
LONP1	0.965647	1.12406	0.64229	1.86857	0.870509	0.748478
RALY	13.406	14.0296	10.8244	10.4067	11.1923	11.7697
EHBP1	0.239325	0.401043	0.417304	0.508419	0.239587	0.311653
FLOT2	1.32685	1.09696	1.15414	0.980077	1.5356	1.32542
SMARCC2	6.63411	8.0794	3.49639	1.02567	1.67959	1.28913
LUC7L2	2.98923	1.93426	2.43161	1.82626	1.72006	1.92758
NUP133	0.466781	0.446137	0.564646	0.426596	0.547554	0.637344
DRG1	2.18246	1.93769	2.44306	1.80866	2.19607	2.03686
POP1	2.17434	2.10099	0.400776	0.507869	0.596359	0.560151
ACAT1	6.26317	5.77434	7.75804	7.41033	10.6765	7.28404
RAB8A	3.51629	2.56633	2.40974	1.80739	1.04364	3.00216
RAB32	7.95518	5.2868	6.36014	4.1888	2.26084	2.07371
H2AFX	158.784	101.318	115.134	125.804	174.636	145.913
HTT	0.0533685	0.0381544	0.0308496	0.0191754	0.0495672	0.02429
EIF2B1	3.27441	2.1816	2.30596	2.00565	2.46862	0.90561
ATP5C1	11.9131	10.6247	9.03743	12.6317	8.2271	11.6962
PEA15	8.14223	7.25327	9.71938	8.38089	5.43781	7.49279
TUFT1	1.85946	1.35353	1.56584	5.5712	0.445239	0.833058
ACAA1	1.5873	2.20631	2.13575	2.15862	1.70684	2.02942
DNAJC7	1.29177	0.982929	0.808165	1.00195	1.00223	1.2745
RPL18	140.476	131.851	120.825	124.056	147.501	146.258
TBCD	0.222135	0.232113	0.126659	0.255011	0.123646	0.180447
INPP4B	0.51777	0.731185	0.756003	0.578107	0.456113	0
RPL18A	144.382	56.1059	53.3348	16.3012	79.8518	20.5026
SNX1	2.94466	2.9214	2.0779	4.24843	3.70216	4.33368
PCBP2	33.6588	31.2347	31.6259	37.0822	35.219	38.4957
CYC1	5.1634	6.44374	6.25368	4.60501	4.48018	4.70597
PGP	2.29602	2.00083	1.93154	1.23828	0.920067	0.937641
C14orf166	5.83636	5.78205	6.33445	6.68254	5.53932	6.09195
SYMPK	0.64723	0.273573	0.223331	0.538263	0.230078	0.414363
PPFIBP1	0.832703	0.788971	0.666677	0.483336	0.322677	0.430702
AIMP2	22.1721	10.9812	15.7311	8.81649	10.7611	13.992
ATP2B1	0.273657	0.762521	0.389563	1.24041	0.697263	0.679805
HIP1R	2.37999	1.94938	2.45682	2.3567	1.44221	2.27317
PARN	4.93345	5.20648	4.95361	1.6024	5.15832	0.951117
RBBP4	8.8941	6.35104	10.5673	7.6408	7.67472	6.77556
BUB3	36.5711	30.1491	35.4876	36.5475	35.4002	36.4489
EIF3M	4.36519	3.72535	4.87648	3.85428	1.79072	2.73753
XPO7	0.322315	0.344052	0.448584	0.144155	0.394802	2.98866
UBA3	2.37274	2.72245	2.7073	2.07378	2.95971	3.39254
RAP1A	8.60365	8.11978	7.86637	7.01765	6.77345	7.88226
CDH1	2.53019	2.17604	2.92222	4.33322	3.72745	2.79587
VTA1	10.0609	7.8243	9.7183	7.80914	8.48273	9.61057
RCN2	1.53546	1.05912	1.96929	1.10815	1.87947	1.66536
BCCIP	3.11128	2.51978	2.9169	1.97773	2.29498	1.88328
TPT1	24.0931	27.5373	30.2029	7.98639	6.3463	8.38366
TWF1	9.23223	8.75724	8.41662	8.79815	5.37326	7.99459
SMARCA5	1.11329	1.13033	1.1493	2.3418	1.47652	2.67053
CDC42	19.5214	17.833	21.1799	20.1335	22.6015	17.87
SCRIB	0.662061	0.53856	0.654091	0.535165	0.364829	0.263803
FAF2	2.86594	6.64056	4.81199	2.99224	3.11092	2.80114
RPS6KA1	0.51451	0.540889	0.637288	0.384644	0.439102	0.276606
RPL26	68.4105	66.3679	18.4347	31.3346	27.3399	46.215
ALDOC	4.8884	6.86376	9.08806	5.20911	5.35445	6.09549
RPS7	53.9617	46.7722	52.2591	46.4687	44.1147	30.8013
RPS17L	20.5115	22.6194	21.8843	17.3354	18.7308	20.6321
BSG	19.352	13.2926	20.6002	24.0626	26.7132	28.2255
MTCH2	4.48787	4.37639	3.82987	2.47615	2.90487	3.48303
TNPO3	0.379873	0.278895	0.70543	0.598434	0.584682	0.42933
COPS3	7.26359	6.07271	3.16688	7.0261	3.95391	2.61772
RPS15A	73.7612	62.5573	60.8523	61.4692	66.1842	75.3525
RFC4	3.07755	4.32871	3.61711	4.05989	5.783	4.20667
RUFY1	1.74993	1.27952	0.737287	0.746217	1.75384	1.52571
PICALM	7.15171	1.04908	6.29941	6.62933	7.83639	7.28532
NAP1L1	8.66457	8.70936	12.283	9.19978	7.28024	5.94914
TGOLN2	1.85938	1.91227	1.11544	0.728837	0.847436	0.616847
CAMK2D	2.73292	3.02692	3.22582	2.42501	4.77595	1.37285
SART3	0.651626	0.446172	0.61189	0.530053	0.504535	0.476276
SLC25A11	6.30231	5.84468	8.34094	3.63632	6.61139	6.55307
LOC100996283	0.0754654	0.0531678	0.0741754	0	0.0493202	0.0894762
DNM3	7.61283	6.19282	5.82955	6.94931	5.52619	8.36002
ATXN2	0.350296	0.244906	0.384249	0.497289	0.460692	0.460147
LSS	1.03924	0.762384	0.688504	0.481591	1.02858	0.61555
TRIM16	1.31605	1.09181	1.6704	1.84911	1.24593	1.68514
PRPF40A	1.27783	1.13542	0.945732	0.796796	0.986325	1.13691
FAHD2B	1.8453	1.67168	1.37271	1.30778	1.48135	0.602985
PRPS1	4.51215	2.26574	3.92446	3.26285	2.39279	3.10745
PSMA6	10.8926	9.67907	10.1039	6.46517	9.87583	8.33022
METAP2	2.42676	0.624842	2.2721	1.5954	0.57977	1.05262
TBRG4	2.18952	1.81389	10.4678	5.18768	3.49403	2.04624
RGPD3	0.628772	0.0243423	0.226237	0.675007	0.0551302	0.491343
NACA	24.2832	22.3759	28.6951	23.702	19.688	18.9808
GRWD1	3.8927	1.1788	1.87175	0.957473	1.15123	0.683016
SGPL1	2.28091	2.31202	0.884538	2.57563	2.28197	2.24431
RPS17	20.5115	22.6194	21.8843	17.3354	18.7308	20.6321
F11R	13.1662	2.52192	3.00651	2.74815	1.93737	2.36887
NLN	0.61307	7.88292	0.27614	10.4393	0.203611	0.322413
SPATS2L	1.15905	0.620581	0.639237	1.55804	1.80338	1.39933
ARPC4	26.1171	25.7853	25.4492	29.8813	25.6474	30.579
CAPS	24.6031	30.5142	24.8007	21.3125	20.6576	19.1386
ARPC3	22.9898	20.529	21.3338	22.8079	20.7955	17.5468
SRRM1	1.42329	0.573291	1.05123	0.940651	0.972844	0.512271
PAFAH1B3	10.659	20.2883	13.4334	6.8604	11.6742	8.58416
RAD23A	11.5261	6.44838	5.36699	2.95366	4.20961	4.88586
PNN	2.12521	2.15917	2.27855	1.74372	1.62229	1.56905
RAB5B	7.59697	4.46765	4.408	2.73588	6.62832	3.03538
RPS24	36.5383	50.5121	39.2819	33.6473	30.2304	33.9122
GRSF1	2.61854	1.19929	2.11268	2.03373	2.80981	2.54668
SURF4	6.88154	7.23505	6.59549	6.2415	6.74387	8.11693
CASP14	3.42088	15.2229	8.45338	1.69384	5.57153	1.77207
CLASP1	0.12796	0.359255	0.232509	0.210788	0.606915	1.09154
C7orf55-LUC7L2	1.5267	0.718705	1.15214	0.483661	0.659145	0.597148
PSME2	10.4774	6.97382	6.56363	6.67099	7.90009	15.4172
TMED9	5.9802	17.4185	17.8849	15.5924	14.8178	3.99882
MARCKS	6.8869	7.24237	9.27488	10.0054	8.48654	8.77386
NDRG3	4.5531	3.87996	4.3863	3.94921	4.31938	4.62496
SNTB2	3.77606	1.17438	1.47725	1.53462	3.69908	1.69724
PYGM	2.08248	1.84564	2.06674	1.32906	2.04725	1.07176
YTHDF1	1.36011	1.0797	1.06218	1.56474	0.930919	1.08761
LGALS3	38.1723	36.9146	32.0296	27.6324	26.6553	29.9215
CDK5RAP3	0.9946	2.2398	0.811332	0.793427	0.816751	0.836748
LNPEP	0.777305	0.685948	0.900447	1.25423	1.06113	1.7417
CSTB	67.7962	44.5089	78.4361	47.8556	40.8422	80.2044
CARS	0.436284	0.881441	1.02798	1.11246	1.78841	2.43351
SAR1B	11.7737	12.2999	11.5296	8.20285	11.0575	10.3483
HSPBP1	3.59285	2.09266	3.66903	2.69403	2.8156	3.76072
ASNA1	8.98936	9.71056	7.64734	5.17174	9.68562	6.94748
GNL1	21.6123	21.6398	13.6167	13.2778	11.0189	8.61267
POLR2A	0.335732	0.360809	0.418076	0.290342	0.384261	0.25924
KRT72	16.464	28.1842	15.4493	16.6658	18.8063	22.0632
HTATSF1	0.441792	0.49054	0.49637	0.694344	0.370764	0.626812
SOD1	36.3602	30.2295	55.2342	67.8966	45.6447	54.9343
PRPSAP2	1.41442	2.36169	2.35938	2.32952	2.25329	2.13138
EIF3K	8.32762	7.62209	10.0313	6.77031	7.72161	6.58447
KEAP1	1.38087	0.43381	0.964266	1.254	1.32101	1.46631
GATAD2B	0.816944	0.674472	0.763071	0.657322	0.78791	0.669952
DAK	0.818438	1.67158	1.37945	0.686973	1.59018	1.03701
CSNK2A2	4.60067	1.39801	5.27963	1.45642	1.18582	6.57813
EPS8L2	1.11094	2.08213	2.15654	2.64337	1.42285	3.48671
CSNK2B	14.2717	11.4884	7.38972	6.37582	5.2773	5.73665
ASPH	0.680528	0.661402	1.23959	0.269021	0.293299	0.35695
PPP2R4	8.96923	7.66448	7.02036	3.70661	5.30093	7.96561
CYCS	52.1516	61.4112	48.8581	48.539	60.1565	52.4103
GNAS	6.87096	7.84135	7.64739	9.5871	7.02824	8.81786
HSD17B12	2.51646	2.05547	2.38836	1.41307	2.92191	1.21754
PPP2R5D	1.31584	1.05136	0.956468	1.45429	1.21769	1.04096
EPS15L1	1.18107	0.293865	0.798711	1.65201	1.13277	0.702726
RNF20	1.35013	4.49166	1.56775	5.03597	3.37335	0.532982
BCAS2	2.30012	2.11818	1.9136	0.782273	1.19958	2.60521
TRMT10C	1.89956	2.25104	1.66744	5.01866	3.46653	1.89741
CNPY2	19.9138	24.3465	40.8121	12.6444	12.7728	13.4464
LPCAT1	3.01446	4.30064	2.39387	4.41906	4.41799	6.65171
GNAI2	2.76545	3.06239	3.42887	4.34747	3.61252	3.54193
CLPX	0.654597	0.487709	0.933998	0.963964	0.785653	1.04577
G3BP2	5.56775	5.30449	7.10805	5.46367	3.63169	4.51912
NUP98	1.03507	0.814863	0.25323	0.871062	1.87725	0.919482
SHMT1	1.57403	2.12141	1.10833	0.951112	1.56074	1.72776
RNF40	0.551707	0.526504	0.619397	0.957636	0.80373	0.650338
SH3GL1	9.96972	4.81545	10.1371	10.8496	7.36137	5.65078
MISP	3.63554	4.70977	1.83134	2.37445	1.76655	1.61807
PGAM2	26.3218	26.5621	18.8291	21.1915	43.1798	20.1777
HIST1H3H	160.252	0	0	0	0	0
KRT74	0	21.5352	0	10.0641	0	17.8037
HIST1H3J	160.252	0	0	0	0	0
SGTA	13.3415	10.311	8.86275	13.4542	5.01117	11.9386
TM9SF2	1.76822	2.48926	1.92856	0	0.290855	0.727098
GSTK1	5.73175	9.16029	8.43702	5.09486	7.71705	6.81458
HIST1H3B	160.252	0	0	0	0	0
HIST1H3E	160.252	0	0	0	0	0
VAT1	8.9909	8.55658	8.80762	7.67332	7.24974	7.79008
TFG	13.2009	6.99564	12.4135	9.17566	9.26284	2.59443
PLXNB2	0.403622	0.727281	0.277521	1.59451	0.869798	1.29858
SRSF2	33.1884	22.9612	20.072	32.6909	31.5307	21.7728
CDKN2AIP	2.07707	1.11432	1.12018	1.50429	1.38646	1.63644
HIST1H3D	160.252	0	0	0	0	0
DEK	5.38665	4.07748	7.22026	6.01782	5.33012	5.58929
PPP3R1	3.99307	5.11378	5.74565	3.16914	4.82213	0.845365
GNB4	2.24665	3.29703	3.86705	3.25129	4.49486	4.87973
AFG3L2	3.03844	1.71707	0.955937	1.34846	2.54425	1.15359
SARS2	0.695191	0.957816	0.972436	0.623196	0.856389	0.88217
HIST1H3C	160.252	0	0	0	0	0
RBM25	1.8042	1.92323	2.87316	1.20786	2.12555	2.15792
DYNC1LI1	2.34597	1.68091	1.99878	2.07428	1.77046	2.02925
STK4	1.10393	1.48015	0.495502	1.64549	1.2128	1.41693
HIST1H3G	160.252	0	0	0	0	0
HIST1H3I	160.252	0	0	0	0	0
TOM1	1.85084	3.56018	2.78143	2.13236	2.55657	2.11967
BCLAF1	2.98652	2.06493	2.2116	1.67184	0.496262	0.986182
UBE2S	4.92628	0.394304	2.26284	2.04395	3.65633	1.77404
UBR5	0.195502	0.0262757	0.0137594	0	0.172061	0.146046
GRPEL1	6.96704	4.02159	5.94022	5.64189	4.10132	9.22186
MCCC1	0.54391	0.556607	0.342056	0.312353	0.250762	0.261012
ASNS	2.43872	3.07071	1.81818	2.88458	0.938892	1.78659
CALB2	3.45299	4.97409	4.18447	1.92304	1.83241	2.33054
CSNK1A1	1.928	1.91924	1.60428	2.61002	2.31455	2.38374
TPX2	1.17413	1.04801	3.4579	1.3339	1.5098	3.88205
SLC25A24	2.58124	5.98314	7.3337	4.42104	4.25091	3.96943
VBP1	3.6737	7.11419	5.56731	6.3307	4.97357	6.61925
NCLN	1.83567	1.72623	1.24143	1.50689	4.70083	1.76659
PDCD5	9.14827	8.16855	19.5466	8.45758	7.74165	19.4907
HEXB	11.7778	8.42989	11.2835	9.95811	12.4723	11.5576
NTPCR	2.09197	1.68958	1.44631	1.09746	0.88877	1.37904
EXOSC10	7.51071	5.86887	5.31813	7.24306	7.02253	7.85918
HEXA	1.86067	3.25275	3.00387	2.3584	2.81093	2.26259
CSTF3	0.399049	0.176162	0.374238	0.374105	0.428253	0.437013
ASL	1.1939	29.3348	14.4016	6.9696	1.39236	0.937081
SRSF6	12.1449	8.86759	9.86164	10.7833	12.2729	10.4812
MYCBP	11.4099	10.0085	11.5014	11.0128	6.14552	11.4092
KIF11	0.745639	1.07144	1.05322	1.1707	0.720641	0.851484
CPOX	0.954977	0.937754	0.48304	1.20805	0.69272	1.20717
YTHDF2	2.45033	2.58242	2.00079	2.04041	2.38168	1.86276
CMBL	7.43915	4.50355	8.29978	3.74719	7.81293	7.81452
PRKCD	1.93111	1.092	0.67024	1.60538	1.09757	1.54942
CDK12	0.222181	0.0389816	0.115416	0.0576745	0.155046	0.134221
TBCB	14.6755	13.2391	20.7883	23.3475	18.4399	9.76469
SRSF5	14.7808	16.2367	17.4383	16.7104	15.9416	13.2906
PPFIA1	0.268576	0.0504429	0.230414	0.23538	0.0853054	0.260946
RPL26L1	36.0832	29.8296	18.3178	28.5783	27.3399	46.0809
AK1	4.99497	5.44079	7.17467	7.27078	3.72947	5.05377
HEBP1	24.1727	2.91503	3.14245	3.93732	26.09	2.09373
PMPCA	1.95055	1.46865	1.24274	1.67755	0.934216	1.51723
BPNT1	2.07044	1.05141	1.92065	1.04933	1.74944	1.11545
KNTC1	0.150237	3.27227	0.117509	1.08325	0.29337	0.123859
SPECC1L	0.82112	0.603492	0.637402	0.224114	0.746888	1.28982
PPME1	36.7562	38.1065	47.8279	31.9374	30.0587	33.3872
CKB	2.15821	1.16721	1.22558	2.78323	2.13128	2.99451
DKC1	2.5603	2.62466	2.81903	2.02194	2.55855	3.41038
ACOT7	7.59541	3.38546	7.74304	10.1205	5.84546	8.71537
ITGA1	4.36002	8.61543	0.310779	4.10027	4.7176	5.68992
ALB	12.0332	5.87575	15.1637	17.2767	12.742	9.68588
RPRD1B	4.5866	9.97996	7.04855	6.44838	7.1269	7.65579
GTPBP4	1.67844	2.77141	2.30272	2.15134	2.01871	1.97201
CNP	3.7693	2.58501	3.19324	3.51121	7.49686	5.86648
STXBP2	0.505125	0.743352	0.332621	0.477927	0.195486	0.690903
RALA	9.65185	9.51421	9.12538	9.97923	9.11751	11.4159
APEH	0.979535	3.41446	3.11528	3.50267	3.35452	2.63734
APEX1	5.32105	6.32877	4.00169	3.98596	4.25406	4.67011
RALB	7.4245	5.66574	5.10453	5.57367	5.22888	8.71832
DDAH1	1.17669	2.65573	1.56218	4.78102	3.00485	3.55305
RGPD6	0.906553	0.0170289	0.0629065	0	0.0392016	0.506384
HPRT1	7.19879	7.36131	7.25703	7.39833	9.24139	8.1319
MESDC2	11.3353	8.91432	11.1967	8.77505	12.8082	11.2186
NAP1L4	5.9923	5.71897	7.01802	6.56525	5.3785	7.60603
HS2ST1	4.2052	1.61272	2.72209	2.44844	3.09263	2.51736
TTC37	0.696658	0.160003	0.228064	0.08017	0.084375	0.197297
ZMPSTE24	3.78051	2.03316	2.53122	2.21536	1.22552	2.07722
COPS5	1.69751	1.34	2.06907	1.78023	2.17434	2.45788
GATAD2A	0.439483	0.173583	0.282554	0.106968	1.1914	1.04398
RPS18	105.159	92.8859	79.6649	74.8399	84.6264	109.894
SART1	0.729227	0.76694	0.83151	1.00125	0.700942	1.54561
DDX18	2.56163	1.36035	2.50901	1.27629	0.686107	1.3335
DNPEP	1.27737	1.86997	2.24989	2.2868	2.27206	2.46082
RGPD4	0.636725	0.0201363	0.226545	0.683093	0.0510592	0.496155
AAK1	16.4775	4.10472	4.87491	11.6631	15.2296	5.86669
RPS14	125.554	111.769	119.887	137.955	127.354	143.283
UMPS	2.02067	1.6813	1.02582	1.50408	1.32705	1.92256
UPP1	7.19265	2.84141	2.77927	9.32538	2.18897	3.54323
RGPD8	0.621895	0.0142913	0.0524599	0	0.0350371	0.496515
CDK2	3.15992	4.08048	2.9942	3.4582	2.31241	2.70009
SMEK1	1.11991	0.256129	0.170208	0.32617	0.241954	0.352619
RAB3GAP1	0.418397	0.160152	0.790043	0.286034	0.679791	0.778332
CHD3	0.43727	0.345776	0.0774337	0.160401	0.31247	0.417029
HIST1H3F	160.252	0	0	0	0	0
SNRPN	5.92909	5.59491	4.85952	5.32592	6.14496	6.53939
FLOT1	1.6116	2.24383	4.29024	1.27809	2.90057	3.68334
ADSL	2.04787	1.79684	2.08922	1.98159	1.95927	1.9466
PSMA1	13.0952	12.64	11.016	10.17	12.6945	9.52631
DHX16	0.536143	0.205494	0.265634	0.239789	0.266601	0.404919
HADH	3.86361	5.17746	4.93484	2.27476	4.78519	2.11708
HIST3H3	160.252	0	0	0	0	0
THOP1	0.711079	0.588552	0.538091	0.517854	0.777814	0.697834
NOL3	3.44112	5.61373	4.32014	3.49666	3.57816	4.1474
IDE	1.71205	0.302126	1.01937	0.934953	0.949851	1.78788
HIST2H3D	160.252	0	0	0	0	0
TMED2	13.2227	15.0248	13.006	6.16371	6.13702	6.45093
KIF4A	0.377442	0	0.689421	0.0793652	0.0853034	0.0253829
SERPINB5	4.00828	3.40248	4.3278	4.44088	3.35662	4.6796
RFC2	13.2057	3.30409	2.71394	28.8333	14.6982	4.68282
HIST2H3A	160.252	0	0	0	0	0
CCDC47	0.850885	0.491757	0.949619	1.04198	0.846482	0.582222
C1QBP	10.8714	11.1472	18.2572	11.0589	9.31097	9.26712
FABP5	28.22	36.394	35.866	27.8548	33.5516	36.4239
DNAJA1	7.32237	6.03276	5.46652	7.61673	8.11973	5.10997
COTL1	117.145	79.3051	88.8512	86.849	82.1562	59.0413
MAP2K2	6.54982	4.63279	3.5023	3.65863	3.74113	3.47022
DFFA	5.00174	1.86712	4.17304	3.80088	3.02215	3.48163
GGH	3.89475	2.3518	5.83378	2.60927	3.93154	3.43397
PTMA	111.963	120.754	167.448	79.3857	74.2785	68.3477
EIF3G	7.84173	6.91	12.4478	5.03916	5.91773	6.14046
PSMB4	15.44	8.22218	13.5287	110.183	10.9486	13.6403
AIP	4.28349	2.22637	4.32228	5.56198	4.98921	5.4735
RBM4	1.35752	3.12714	2.54401	2.14048	2.0244	3.674
CD2AP	1.32837	5.12721	2.57762	1.59472	5.87817	1.58657
TMEM189-UBE2V1	59.1174	60.679	69.1222	91.5616	111.622	117.478
OGFR	0.754479	1.24366	0.977186	1.43856	1.22071	1.75225
UBE2V1	139.426	143.226	162.808	216.212	263.71	276.982
IDH3B	2.68931	2.09064	1.19022	1.00029	3.52261	1.8812
ZW10	0.862013	0.295822	2.60886	0.632374	2.37251	0.641877
SNRPA	6.67454	6.12692	6.09785	5.11729	5.62916	2.64456
SPECC1	0.429534	0.192124	4.5319	0.213202	0.155739	0.127284
TARDBP	5.20295	2.18318	4.95479	4.33907	2.2425	4.32683
H3F3B	160.252	0	0	0	0	0
H3F3A	160.252	0	0	0	0	0
CLIC3	2.21688	0.997376	1.12088	1.33797	1.87666	2.50238
AKR7A2	8.38874	8.90481	5.76393	5.45482	5.14486	4.92147
CDV3	6.5545	5.4676	7.13174	7.26894	3.07421	5.72501
HSDL2	2.47291	2.04537	2.33226	2.10258	2.22594	1.81932
HLA-B	1.73286	4.68136	2.55504	3.72276	7.49522	4.54772
TIMM44	1.95016	1.83427	1.0928	0.819128	0.315329	0.787995
CCAR1	0.987462	1.21153	0.982878	0.94452	1.14873	1.01114
PGRMC2	19.191	12.4584	14.3779	19.2976	10.2951	21.1375
SNRPB	6.12672	5.78141	5.0215	5.50345	6.3498	6.75737
TXLNA	1.96397	1.06586	1.96636	2.52236	1.60576	1.23065
ITPR2	0.0606206	0.028195	0.0228959	0.0488377	0.0429899	0.0533566
LOC101060471	5.89617	5.70885	3.58676	4.14271	2.78352	3.93127
OSTF1	34.0076	30.2716	4.98337	43.0515	34.6608	37.9954
GOLGA3	0.168556	0.596189	0.75301	0.614141	0.143385	0.693316
HIST2H3C	160.252	0	0	0	0	0
CLTA	40.7851	40.0278	24.9085	36.4557	38.6291	28.0145
CDC37	20.9916	17.9139	18.1317	18.9346	19.8642	21.5368
TEX2	0.380023	0.439311	0.233567	0.273401	1.02583	0.249613
RGPD5	0.906553	0.0170289	0.0629065	0	0.0392016	0.506384
SHCBP1	0.738844	0.436113	0.763556	0.746509	0.612944	0.315459
EIF5	4.82479	6.8838	5.40973	7.59644	7.94317	7.62343
UBQLN4	1.55801	1.23062	1.29071	0.876808	1.06814	1.25923
PTPLAD1	5.63484	7.94563	4.87533	5.39193	8.18607	5.79016
TXN	90.171	81.6702	78.537	63.2697	82.5357	67.4738
PARP14	0.068372	0.379171	0.126025	0.29046	0.330457	0.207262
PAF1	0.491812	0.225613	0.480768	0.576929	0	0.279778
CPSF1	0.228103	0.167146	0.324668	0.279576	0.163947	0.337003
IPO4	0.430835	0.252502	0.352269	0.523541	1.08029	0.463111
BCAP31	9.55148	15.8781	10.4576	15.5777	14.5307	15.6597
NEDD4	0.842039	1.07674	0.885635	1.33381	1.0293	0.807042
PFDN5	10.528	13.8866	15.0313	11.6169	13.2991	12.2287
EXOC4	0.234706	0.183752	0.246959	0.201396	0.33961	0.263415
RPL27	71.1124	80.2093	74.8643	64.6991	69.9742	72.7751
SNX6	2.98002	5.46765	17.1089	5.7341	2.77319	3.61665
TK1	4.51997	3.86671	3.59476	4.66184	3.50187	2.71504
FKBP1A	61.0286	110.913	112.89	59.0431	89.3522	85.6554
VPS45	1.56935	1.2027	1.1057	1.74805	1.64262	0.676848
HIST1H3A	160.252	0	0	0	0	0
PGAM4	26.0195	34.5961	30.7941	19.6105	40.0943	15.9472
RPL27A	63.9025	45.8952	53.8656	66.8995	65.1444	51.5576
ROCK2	0.361076	0.335207	0.343909	0.411047	0.310768	0.213117
KRT84	12.6897	19.6561	10.1303	8.7092	10.5659	0
AP3M1	1.49121	1.50618	0	2.15326	1.50903	1.80275
DCPS	2.15609	2.54164	3.08901	3.64811	4.35424	3.04295
PSMF1	7.53556	5.80506	2.32148	4.91296	4.77492	4.95966
POFUT2	1.2009	2.01087	2.21973	0.672904	1.405	2.12249
PFKFB2	1.00052	0.479367	1.33773	1.28553	2.50273	0.397646
TMED7	3.7874	4.5189	5.41746	2.18789	1.8469	2.00996
KIF23	0.177788	0.219156	0.179527	0.382055	0.725115	0.085402
CTSZ	14.3168	20.0329	16.5696	15.4495	20.4058	16.6318
SH3GLB1	3.99164	3.64926	2.77027	5.65574	2.67951	3.2577
TOR1AIP1	1.87699	1.68111	1.45313	1.33402	1.00874	1.36339
ABHD12	1.64354	1.41068	1.72102	2.09333	2.95274	1.93759
PFN2	25.1915	25.5277	26.0153	22.2778	23.1659	27.4545
RPL31	168.372	173.465	171.58	160.888	163.449	150.482
NAA25	0.255953	0.320889	0.342968	0.887541	0.194236	0.41552
QPRT	19.488	17.2798	1.98122	16.428	14.0555	2.80375
RAB10	10.2254	10.9295	5.81224	5.35878	5.51799	6.02762
AACS	1.11192	0.28394	0.883701	1.18726	0.69835	0.908114
CLTB	23.6539	22.3999	20.345	27.5565	20.99	13.3226
STAG2	0.272875	0.242806	0.343299	0.638897	0.257936	0.241921
RAN	124.483	104.727	114.119	145.015	145.917	134.964
SYNE2	0.00338902	0.0220657	0.0164351	0	0.0559133	0.0177173
ALYREF	14.8907	13.9479	16.8395	17.1732	12.4101	12.1742
TCEB1	30.7655	25.078	30.4294	29.898	26.7825	19.4331
RAB35	69.8316	39.7719	39.2217	40.2453	32.9152	40.6192
MAP7D1	1.8083	1.71821	1.4241	1.89337	0.519824	1.68871
LARP7	0.866537	0.664794	0.473159	0.430134	0.577923	0.492877
OGT	0.622851	0.318353	0.931141	0.0742935	0.335218	0.236275
TPD52	9.42482	5.4559	7.46349	5.00308	7.31999	7.87964
DDX23	1.20749	1.39282	1.07129	1.352	1.50999	1.76923
RPL10	24.7032	20.0767	22.8802	20.707	23.0118	10.1689
RPL11	39.5911	28.7826	30.5521	71.711	43.6639	44.6102
PNP	3.19074	3.40864	2.28016	4.11399	3.22541	3.95904
RPL8	70.3083	43.541	60.1614	42.243	52.5816	42.9271
PES1	3.84192	1.88962	2.74772	2.01253	2.503	0.842561
ERC1	3.09518	0.177088	2.2067	4.24801	2.78119	0.251793
SNRNP40	4.48908	1.57838	1.20724	2.02686	1.08068	0.750643
CYB5B	33.2178	32.363	34.3372	30.4575	26.639	33.2638
NUFIP2	2.56581	1.03575	1.12077	0.969368	1.91026	0.64657
PRPF31	0.639976	0.913098	0.813508	0.513662	1.09261	1.23493
SNRPA1	6.99423	39.6806	11.3895	10.8807	12.2336	7.89222
CPSF6	2.77784	3.3262	3.29012	2.86821	2.79267	1.46092
AASDHPPT	2.22237	1.31323	1.17892	1.05899	1.51438	0.466482
SNRNP70	11.26	11.0376	8.50752	11.452	12.1943	7.37723
WNK1	0.477233	0.930828	1.23037	0.772993	0.850304	0.551557
KDM1A	0.582496	0.523404	0.616328	0.579031	0.523558	0.744609
GGA2	1.11155	1.31823	1.1697	1.49472	1.79752	1.75081
IST1	5.47529	12.8082	10.1334	23.7722	11.5742	32.0976
RPS6KA3	0.565756	0.293889	0.307959	0.421914	0.657112	0.496933
RELA	1.01714	1.68988	1.72649	0.96445	2.13727	1.16966
HINT1	41.397	20.6188	25.5329	21.8588	35.1527	23.7282
MAP2K3	0.706673	1.20118	0.783861	1.39382	1.36744	0.757604
ATP1B3	7.05903	14.8897	9.38099	9.80546	12.4403	14.2976
EML4	1.89177	1.80007	1.59106	2.49337	1.81754	2.91593
NFS1	0.906477	1.49907	1.92339	0.803632	0.0270224	0.553346
PIGS	2.21537	1.54427	1.27174	1.26631	2.82538	1.47507
MAP7	3.24222	0.873949	2.68237	0.193016	0.258407	1.44822
MYO9B	0.985708	5.92842	5.19648	5.48445	9.02398	7.46613
NUP188	0.171015	0.0828044	0.0765934	0.118405	0.124123	0.0948522
LOC391722	4.84517	4.47842	4.9862	6.35246	6.24895	5.88616
BICD2	0.34967	0.371194	0.297009	0.515737	0.214361	0.804204
SMG1	0.103619	0.0149506	0.35413	0.0895315	0	0.0361532
ATG4B	0.925487	1.23181	1.66242	1.09398	0.54484	0.559535
YBX2	5.29467	4.55339	5.7209	4.55207	1.78891	3.97407
VPS16	0.331949	0.165761	0.10564	0.401923	0.386136	0.218618
AGO2	0.194013	0.220125	0.795655	0.702428	0.704964	0.57944
PITPNA	1.45977	1.43213	1.5036	1.0121	0.807024	0.577086
KRT71	0	28.9866	0	0	0	0
VAC14	0.419182	0.396078	0.168769	1.22897	0.884392	0.384592
TMED7-TICAM2	2.97483	3.54939	4.25517	1.71848	1.45065	1.57873
PFDN2	18.5336	16.9812	17.8067	12.918	14.6502	16.4964
STRN	0.732066	0.622561	0.577364	1.56477	0.550103	0.45758
ALDH3A2	2.06792	2.10115	1.50139	0.368057	2.35733	1.32607
PFDN6	14.0212	12.8824	11.0148	10.9842	15.3865	16.049
CUL4A	0.386877	0.246967	0.791975	0.181178	0.250834	0.171932
PI4KA	0.0878674	0	0.087507	0.132681	0.0268257	0.0205234
CHERP	1.12897	1.41129	1.64726	1.31214	1.27759	1.50313
WDR18	3.61357	1.96371	2.67388	0	0.984655	0
ALDH1B1	0.880117	0.576916	0.871092	1.23209	0.822733	1.85057
HPCAL1	2.01871	3.96824	2.78243	1.17634	1.69111	2.17514
TMSB10	630.491	361.081	790.954	1382.66	767.094	425.496
GOLPH3	0.651521	0.883999	1.01204	0.460969	0.527332	0.526043
CBS	0.89291	0.927982	0.999654	2.39784	1.57673	1.58883
PPP2R2A	0.515233	0.545864	0.588625	0.950792	0.884707	0.771108
FAM91A1	0.284395	0.19275	0.519829	0.450538	0.0767377	0.16127
TMEM2	0.504161	0.433946	0.365576	0.751468	0.733611	0.748776
UBE2O	0.337592	0.633117	0.494061	1.94098	0.655346	0.616725
EIF1	5.00506	5.1601	6.10363	5.20917	3.32556	5.74852
PDLIM7	4.44269	4.51973	4.61353	9.09734	4.52426	5.67723
PPP2R1B	0.59723	0.779334	0.615511	0.581975	0.5801	0.480993
LGALS3BP	1.19752	7.44523	4.07044	3.27048	6.45523	4.65204
RANBP6	0.220394	0.260727	0.365277	0.263476	0.111517	0.223352
FHL2	5.59844	4.45475	5.35132	5.30319	7.4385	5.64001
KPNA3	1.4806	1.14731	1.72986	1.53257	1.76449	1.77878
ABCD3	0.58966	1.20807	0.701968	0.747272	0.356577	0.98469
KPNA1	6.29873	5.93582	5.83333	2.5132	4.8876	0.743995
PRPSAP1	0.807125	0.626053	0.738543	0.628288	1.77841	1.69019
ZNF326	1.2178	1.6231	1.11808	1.28851	1.22917	1.51124
AP1S1	7.96906	7.6769	9.26794	9.82935	8.86817	10.6934
WDR36	0.537329	0.562276	0.442749	1.56793	0.656219	0.40812
PTPN23	0.343743	0.238763	0.23084	0.869171	0.78049	0.474699
LIG3	0.327443	0.463258	0.225351	0.20367	0.101067	0.11938
CCDC124	7.23249	4.884	5.5259	4.95673	5.08095	5.2899
NNMT	5.59718	3.25083	1.73252	4.14539	4.05478	4.71893
ST20-MTHFS	0	0	0	0	0	1.06893
CRYZ	2.63824	3.72538	3.6452	3.30651	3.24361	3.69788
HELLS	0.281905	0	0.361057	0.0408929	0	0
SRSF11	1.04609	0.861536	2.55403	0.208326	0.44754	0.346145
COX4I1	27.4939	20.901	24.2889	13.658	21.6711	18.6353
KRT27	0	16.4079	0	0	0	0
GLUD2	1.92983	2.75345	2.82555	1.82538	1.7542	3.17832
PPP1R14B	2.09973	1.80037	3.25145	2.02846	1.38446	1.80295
MAGOH	4.58588	4.52604	5.64623	5.36803	5.02317	4.7011
SOD2	7.21223	5.99644	4.80374	6.41134	10.9615	9.73752
NUP62	1.00801	1.33853	1.83234	1.04339	2.16329	1.96076
MRTO4	5.22945	3.8611	4.35635	5.48588	2.87597	4.65051
RABGAP1	0.275833	0.325658	0.319898	0.185917	0.310233	0.35004
STIM1	1.39129	2.13821	1.86315	0.674544	0.862866	0.272713
RPL36	102.848	85.9979	79.0394	67.0582	67.6801	111.439
PTPN12	2.76097	3.06754	2.77816	2.62377	2.49151	2.31188
PAPOLA	0.869043	0.248897	0.317332	0.199691	0.140475	0.235376
CAV1	18.3433	15.2251	25.9729	17.2871	16.6695	19.6298
GLB1	1.15812	2.28308	1.69856	0.952511	1.44262	1.21854
HDAC1	3.18121	2.39165	3.18132	2.69356	2.52035	2.50057
ATP6V0D1	4.72911	4.64553	5.23355	1.99769	4.15652	4.24255
KLC3	26.6805	0.548069	30.7912	1.62642	3.00583	2.63452
H2AFY2	3.64367	4.58029	3.529	5.16249	5.48757	5.15611
ADAM9	0.87582	0.684762	0.784848	0.655714	0.890189	0.845409
FXR2	2.80832	0.974831	1.57343	1.4128	1.11374	2.66203
NDRG1	10.86	20.7566	16.2024	15.4381	12.5638	18.5418
TAP1	0.982398	0.785459	0.337934	1.26784	1.64589	0.606935
DHX29	0.264612	0.409335	0.305331	0.217064	0.226801	0.171814
PYCRL	6.7055	5.69153	7.13978	6.43312	7.85689	8.23754
EHBP1L1	1.05615	0.54695	0.435225	0.411118	0.270319	0.251267
MYL6B	0	0	41.5745	0	0	0
PRRC2A	0.135738	0.130207	0.126219	0.270634	0.308095	0.195126
TSR1	0.894775	0.726651	0	0	0.802692	0.836091
ADH5	7.673	6.89422	6.27286	7.4398	6.27857	4.61484
POLD1	0.522948	0.422097	3.26048	0.381453	3.94079	2.25092
SLC44A2	1.38692	1.60435	2.83802	1.8923	2.03647	1.87151
GTF3C3	0.382172	0.142763	0.147407	0.391947	0.457218	0.122346
TANC1	0.0657884	0.019393	0.0265132	0.0220635	0.0268847	0.0403276
SPTLC2	0.249843	0.314423	0.219677	0.251404	0.67727	0.67102
RBM15	0.378038	0.743412	0.696731	0.687776	0.422366	0.700653
NIT2	6.53617	11.9546	7.65671	13.8872	10.3082	13.6531
NRBP1	1.85782	1.82199	2.04641	1.95513	1.66497	1.41812
SYNPO	0.775914	1.11857	1.10584	2.69845	0.83966	6.26691
FNDC3B	0.296341	0.272283	0.427543	0.0685819	0	0
S100A9	13.8483	50.2465	22.6322	3.20263	15.9769	7.12547
C21orf33	13.1427	16.3104	4.62695	1.77607	3.16162	2.75153
SNX3	9.55959	6.6684	7.51311	7.22383	8.87282	7.68442
RAI14	0.393159	0.322974	0.5861	0.633895	0.512097	0.504957
PFAS	0.914839	0.460203	0.551598	0.701045	0.75693	0.835636
PRKACA	2.04807	2.23143	3.36186	2.59828	4.02656	1.2881
PDCD6	17.6892	24.7821	17.4031	16.4242	20.5081	26.0191
ABCF2	2.513	0.579352	3.09276	1.79311	2.35562	2.79134
PSMD7	5.4919	5.48954	4.18184	3.49015	4.26474	5.82917
AKAP13	0.0868473	2.83721	1.75316	0.926338	0.887639	1.14822
EXOC1	3.6611	0.964012	0.291699	2.20932	0	1.52027
MKI67IP	0.985834	1.4041	0.614007	0.841714	0.906908	0.433313
CC2D1A	0.129748	0.596565	0.485686	0.246169	0.948946	0.696632
GOLIM4	1.88364	0.546299	2.28949	4.20023	1.18492	1.14604
NCAPH	1.36638	1.61105	3.10115	0.911079	1.33972	0.667861
SNX9	0.592855	0.78563	0.491178	1.15131	0.995184	2.88108
CWF19L1	2.59397	0.279581	0.501674	0.512439	2.40716	2.89416
GOLGA5	4.28913	4.46862	3.78461	4.09985	3.76623	0.145964
ABI1	2.62714	2.70384	4.61991	2.79614	2.85382	3.7982
PAIP1	5.47861	5.65341	6.14803	5.29235	7.35905	7.79604
RBM10	1.13663	0.905129	1.06916	1.16773	1.02092	1.1468
SLC4A1AP	1.84567	0.743606	1.68769	0.381736	0.267405	0
SSBP1	17.4132	29.6172	29.9527	36.8621	34.7864	21.1637
CPNE3	3.1757	2.36379	1.83466	2.01802	2.92867	2.02131
HEBP2	6.44101	5.7428	6.81821	4.33223	3.879	3.62946
HECTD1	0.378402	0.216169	0.509628	0.29803	0.220569	0.0513177
ARL1	10.5048	12.7187	13.0658	7.48962	7.26799	7.87175
EIF2B3	1.57933	0.740521	0.644635	0.689365	0.370233	0.488978
RPS25	234.236	131.983	108.335	222.312	218.125	148.899
UCHL5	6.21388	0	1.20426	2.77944	7.33504	3.10055
SAR1A	14.7612	20.8495	13.9063	11.909	15.5549	14.5048
ILK	2.91409	1.19036	2.07938	7.5651	7.49779	1.15977
BRIX1	4.59623	7.10689	3.30869	5.36192	4.54156	4.34572
RPS20	90.5844	80.8384	104.821	120.63	106.407	84.064
DERA	1.52949	0.849131	0.794018	1.53141	2.15813	1.14451
DDX27	0.725756	0.707259	0.487517	0.736858	0.811161	0.727775
PTK2	0.822241	3.11621	2.72039	4.71161	4.66366	1.12487
PATL1	0.528101	0	0.620505	0.194383	0.215343	0.803905
PMM2	4.03468	5.9484	4.37071	4.77056	4.85014	5.77274
MTHFD2	4.17378	2.47753	4.23964	5.38505	3.96072	2.9164
AGK	0.59979	0.666444	0.6256	1.08274	0.584453	0.659503
PARD3	0.441111	0.246937	0.351868	0.336911	0.281409	0.289328
PTGES2	1.06446	1.41621	1.88913	1.42369	0.95938	0.600293
U2AF1	8.12755	5.84656	9.42426	7.19	1.98018	8.71174
ERLIN1	2.27173	2.55517	3.04761	2.00659	2.41594	1.52785
EFHD1	3.81537	2.37394	3.57991	2.93173	3.63041	2.87892
ACP1	52.9758	39.4301	27.4648	29.7301	31.2941	29.549
PITPNB	3.15327	1.89449	4.48268	3.31767	9.20799	2.42983
RAVER1	1.06009	0.470915	0.4348	0.74173	0.375865	0.617437
AQR	0.863857	0.528078	1.11725	0.414333	0.387609	0.419142
APRT	9.58843	12.3885	8.1798	9.12267	12.0262	12.56
KRT73	0	23.2775	0	10.3887	0	0
SNX8	1.59595	1.21128	2.7601	2.30483	2.50252	1.19291
SEPHS1	1.40834	0.791795	2.2975	0.589219	0.771426	1.37462
GPKOW	0.752992	0.391019	0.859005	0.259239	0.173953	0.522376
ARFIP1	1.40158	1.62499	1.90867	1.87578	4.0179	2.5184
ARHGDIA	16.3276	26.7078	32.6763	18.113	27.7956	36.5899
LPP	0.790659	0.260673	0.961926	1.36934	0.333101	0.348409
SF3B5	12.3318	9.97228	11.735	9.3901	12.9344	14.0178
HARS2	1.22202	1.96351	1.01826	2.48239	1.54583	1.86696
ATP5O	15.2554	12.3234	8.80763	11.302	13.9761	10.4449
ATP6V0A1	0.334111	0.321537	0.817267	0.470336	0.41799	0.520318
UBE2I	16.0114	13.7317	11.8053	14.9918	18.7651	16.5303
CLASP2	0.199871	0	0.0260683	0.0207444	0.241512	0.0758033
EBNA1BP2	4.10269	2.51498	4.05788	2.38039	5.51365	3.42299
PMVK	11.264	1.96731	9.22747	3.21388	1.80919	1.13145
TBL1XR1	0.420414	0.689114	0.543371	0.985904	0.803669	0.941769
YKT6	8.62556	11.1708	7.47035	6.50816	6.01138	5.15829
ERLIN2	1.87715	2.27122	2.51777	2.15994	2.07048	1.47546
NUDT5	6.8752	7.59759	7.01585	12.3267	13.6527	10.3947
MTHFS	0	0	0	0	0	1.04015
EIF3J	7.29902	5.76405	9.01173	7.30501	4.58421	6.65496
ATP5F1	7.66428	8.25654	6.97842	3.07556	4.48863	3.07652
NDUFV1	1.05131	1.37727	0.956554	0.620496	1.13173	0.590745
KHDRBS1	13.7069	8.49319	13.5653	14.0305	13.2967	14.2595
ACOX1	1.67584	1.83303	0.951767	1.27518	0.653021	0.689557
RPS4Y1	10.2013	7.09191	8.54727	8.32134	8.19783	9.00333
USP15	0.41293	0.336542	0.344374	0.582832	0.390522	0.241468
RAD21	0.861555	0.306486	0.930636	0.358518	0.817606	0.48031
NCAPG2	0.323749	0.0863786	0.11698	0.255117	0.0110443	0.051604
RABL6	1.06163	0.592679	0.337895	0.489038	1.27911	0.980317
MAPK14	0.47211	1.08233	0.682729	0.454263	0.425561	1.18319
BTF3	2.37896	1.45693	1.85014	0.935237	1.09092	1.17053
RRAS	3.22126	4.13164	5.01069	4.16768	3.04238	5.49663
PRPF4	3.83404	3.82915	4.44871	4.91035	3.74311	4.58415
MRPL1	2.9398	3.20254	3.09789	3.59024	2.623	2.44566
SLC4A7	0.0846616	0.106961	0.0963584	0.0297636	0	0.0200854
YARS2	4.98399	3.80725	0.333754	3.96653	3.56324	0.184633
THOC2	0.199436	0.273399	0.0879221	0.211667	0.223658	0.20551
CD97	0.691862	0.49105	0.679813	1.10024	0.838452	0.937598
APOL2	3.70767	3.9232	2.87492	5.42039	4.67478	4.6239
SRGAP2	0.284891	0.186782	0.121733	0.232382	0.512244	0.171651
PSMB2	16.0222	11.4492	15.5253	13.8294	13.7632	16.0402
UBE2NL	13.2895	10.164	10.1287	8.75806	0	0
DAD1	27.5037	23.3608	22.2906	28.2461	38.8491	26.6947
KIF5C	1.0341	0.98548	0.936455	1.23956	1.30477	1.06889
GNAI1	1.51083	1.4239	1.5599	1.86469	1.77572	2.23957
MCMBP	1.06943	0.666322	0.636692	0.544063	1.13625	1.94182
RAB11FIP5	0.24084	0.197019	0.24024	0.623622	0.180794	0.33518
SMARCA4	0.213868	0.383224	0.312446	0.275966	0.292912	0.259471
HIBADH	5.90982	5.42995	5.11009	3.11359	3.88132	4.08512
UBE2V2	108	113.482	132.811	175.681	214.995	221.671
ITSN1	0.098112	0.0846761	0.0694447	0.105709	0.118958	0.162326
ANKRD2	0.432805	0.116273	0.790945	0.538012	5.35407	6.14303
EIF1AX	4.09934	4.20559	3.87847	1.92004	2.80748	2.61495
PDPR	0.905426	0.797139	0.455716	0.162772	0.90248	0.490523
SPTB	0.320533	0.130433	0.133634	0	0	0
RBM17	1.18217	1.14278	1.26301	1.40575	0.744322	1.10677
PIP4K2C	3.08642	2.1993	2.15517	1.21525	1.11751	1.95543
TM9SF3	5.32301	6.19951	5.08523	4.60567	4.99172	4.29585
KPNA5	0.462549	0.467184	0.559641	0.570046	0.834713	0.445598
LEPRE1	3.46492	2.43037	0.931435	3.14179	4.16574	2.90523
TMSB4X	547.177	587.932	1420.7	1378.21	452.17	508.048
PPP2R5E	1.28201	0.451021	0.854448	0.290591	0.453234	0.898955
ERCC6L	0.201604	0	0.0111076	0.0171377	0.3042	0
PDHA1	3.89639	2.72519	4.13162	4.85845	1.8299	3.32719
ACTR1A	3.53407	4.31991	6.19357	3.97464	4.07749	2.56718
PDCL3	3.45797	1.4811	3.40584	2.49767	2.4699	3.26197
TXNDC17	14.2411	24.3592	26.2304	21.6608	20.4802	24.2551
ALDH4A1	0.880918	0.529158	1.38017	0.650993	1.31599	1.51054
EIF1B	4.00709	4.11923	5.15	3.87245	2.56317	3.21505
OGDHL	0.564146	0.861625	0.602144	0.727775	0.746584	1.11542
SLC25A12	0.560354	1.2128	0.624205	1.12729	1.47711	1.40106
MOCS2	1.68065	0	1.4492	0.99743	0.746771	0.772036
DNAJC11	2.17533	2.10391	2.09437	2.24912	2.3973	2.79112
PPT1	2.35346	2.99287	4.48591	0.511725	0.443062	1.30015
NUTF2	28.2061	30.2726	35.0398	30.1115	26.0322	30.0655
CTSB	4.34983	6.7763	4.96049	3.64475	5.7795	7.26184
ESD	1.92049	3.01403	3.54056	1.12749	5.35327	2.51893
POLD2	0.428388	0	0.513226	0	0.340515	0
ASAH1	1.17132	0.87765	0.648793	0.448754	0.848354	0.727269
LCP1	3.62143	2.87844	3.4797	4.61453	3.65854	3.58171
DUSP3	5.35789	6.24415	6.80923	6.89245	6.17082	6.69419
EPN1	1.35693	1.40559	1.44516	1.44866	2.08027	4.28596
PDAP1	11.598	13.2683	14.8119	11.1211	9.01914	12.9839
RGPD2	0.0376147	0.0185887	0.0323678	0	0.0523012	0
FAM203B	1.64635	1.87796	0.457795	0.558016	0	0.260407
UBE2G1	2.36771	2.00108	1.09389	2.68046	1.1014	1.68177
TELO2	0.770384	0.22051	0.121885	0.282993	2.36026	0.458407
UBE2L3	10.4522	16.2741	17.0786	14.6106	21.6467	22.4245
DYNLRB1	9.2639	3.71814	5.23362	6.04895	4.36123	2.85068
UBE2H	9.72596	6.2876	0	5.512	0	4.99331
CD59	49.047	41.1415	43.52	22.98	23.678	24.202
NDUFS2	0.806952	1.53549	1.28275	1.17612	2.20825	2.14529
ZAK	0.597743	0.12334	0.692197	0.411526	0.324723	0.142683
REXO2	10.0704	7.98494	12.5479	12.0948	5.00061	0
ERH	44.83	39.7002	43.6454	49.4991	52.1498	55.2901
NT5C2	0.366031	0.54417	0.368779	0.958326	1.21008	0.743097
UBLCP1	1.76816	1.73025	2.19932	0.767896	0.727484	1.72189
ATAD2	0.0576374	0.0594306	0.0421047	0	0	0
PSMA8	7.47514	7.43648	7.88457	7.52916	6.70894	7.19135
WDR61	2.6813	2.46804	2.98706	2.02535	1.59711	1.59799
PRMT5	0.842541	0.934463	0.918582	1.18604	0.955545	1.57046
NUP43	1.15976	0.568847	1.02745	1.1739	1.04184	1.34949
MTA2	0.989987	1.88246	2.50879	1.74798	3.47151	1.87702
VPS33A	2.43381	0.0349609	2.15198	2.20999	0	0.263814
FAM98A	4.58572	0.384993	2.92218	2.52482	0.953884	2.21621
ANP32E	7.61722	8.70697	9.65889	7.98926	9.62501	16.3299
GNAO1	1.52095	1.74708	1.65804	1.40158	1.98679	1.91164
NHLRC2	0.506111	0.121227	0.0384207	0.149972	0.0154047	0.0646214
ARPC4-TTLL3	3.4208	3.31312	3.3107	3.98552	3.41975	4.08006
EPB41L2	0.324657	0.0662993	0	0.710662	1.17785	0.297903
MRPL44	0.863138	1.20831	1.9912	1.61061	0.998512	1.3026
OSBPL3	0.150984	0.419576	0.597434	0.147995	0.138361	0.368275
ME2	0.145237	0.79481	0.189409	1.2412	0.0102653	1.58523
ZNFX1	0.0791472	0.0572655	0.175894	0.134794	0.668196	0.868622
GLOD4	2.69302	5.52094	3.28516	1.93372	2.12763	4.95922
DHODH	2.12477	1.05135	1.54543	0.785705	1.77843	1.90584
GNE	0.818289	0.633537	0.873413	0	0	0
SRSF4	10.9321	7.39199	8.32262	4.81846	5.20712	10.0163
MDN1	0.0131379	0	0.00595713	0	0	0
MX2	1.11655	2.50842	1.23025	2.12318	3.85421	2.97934
TPD52L1	7.27497	6.02371	9.58878	7.12273	7.46777	7.69243
LSM14A	1.93914	1.39532	0.751551	1.51044	1.66149	1.25097
MAGOHB	3.92066	4.52604	5.06504	5.36803	5.2502	4.7011
HIST2H2AB	160.694	91.6897	113.101	134.414	170.276	192.704
HMOX1	1.44292	0.636483	0.681849	0.0779118	0	0
MTHFD1L	0.180696	0.381768	0.811836	0.201339	0.375336	0.315489
CASP8	0.345349	0.206516	0.314688	0.0399557	0.298096	0.36752
SPINT1	0.710534	0.719748	1.13629	0.81038	0.471721	0.968607
FAM203A	1.64635	1.87796	0.457795	0.558016	0	0.260407
ACSL4	4.30693	4.60611	4.39046	4.74657	4.4312	4.0026
ZC3H4	0.232226	0.292577	0.267716	0.22038	0.118175	0.157443
PYCR2	2.84109	2.41462	2.69953	4.28509	2.24546	2.64684
CAMK2G	0.504995	0.927	0.991809	0.711869	0.871932	0.32194
ELAC2	0.188559	0.324442	0.226449	0.276534	0.358099	0.152843
FAM3C	3.47317	3.493	3.27165	6.7302	4.07905	4.6226
PGAM5	4.26543	2.41654	2.36144	4.08548	1.67728	1.78044
MDC1	0.111198	0.0914102	0.0823275	0.0410837	0.0943442	0.101644
IDH3A	5.91536	7.06954	6.2994	6.66643	8.95365	8.49566
IRF2BPL	0.176408	0.193268	0.205115	0.0430855	0.117517	0.226177
SOWAHC	1.61699	0.202974	0.486857	1.81026	0	2.87786
HMGA1	27.6101	33.8879	32.1109	37.9998	37.8777	41.1881
YME1L1	0.543927	0.392462	0.191651	0.273956	0.160184	0
ACOT9	1.15858	1.40835	1.43322	1.93523	2.38784	5.77331
UBE2M	23.9755	14.025	15.565	12.333	14.971	12.091
PPP1R7	1.68257	0.819304	1.11196	0.955529	1.79083	1.48993
RPL14	52.7051	51.1499	50.9076	44.3802	54.4032	56.1144
AAR2	6.54056	8.0569	9.85999	5.475	2.08589	4.91137
ISOC1	1.99056	1.77819	1.65339	0.507532	0.196234	0.413791
RIPK1	0.654962	0.638695	0.58635	0.810343	0.5953	0.686687
DIDO1	0.133396	0.0616425	0.107523	0.0616946	0.132065	0.0794621
MLEC	8.35978	5.98372	5.80692	5.10389	5.09425	5.2407
RGPD1	0.0376147	0.0185887	0.0323678	0	0.0523012	0
LYPLA1	6.92905	7.5822	6.8438	7.23846	5.44041	7.87705
LYPLA2	2.67379	4.85761	3.79209	2.71767	2.36462	1.12781
NUP88	0.474102	0.350822	0.406774	0.693452	0.452945	0.882045
LOC100507855	3.58873	3.33658	3.27606	3.67554	3.50686	4.52956
PVR	6.42373	5.2449	6.25771	6.38805	3.83471	4.89776
DIABLO	5.881	7.08867	4.56909	4.80871	2.42561	6.42019
EWSR1	6.3864	5.07742	5.96918	6.97696	7.90727	6.88283
UBE3A	0.103241	0.295813	0.209678	0.318541	1.70409	0.322278
FAM114A1	0.618905	1.50884	1.33489	0.717911	1.4091	1.09582
MT2A	12.8117	18.4977	17.3642	23.9699	28.6547	17.1172
LRRC40	1.12047	1.16509	1.04438	0.0304475	0.922114	0
ILKAP	3.24824	1.07657	1.09795	2.68372	2.45798	1.17668
TBL3	0.258314	82.6594	0.458879	0.244644	62.2714	0.584287
S100A16	32.1888	23.8293	22.9178	28.8338	24.8283	34.2765
HAT1	3.41002	1.24941	5.93713	2.98665	3.74688	0.62136
FAF1	1.11562	0.946388	1.56533	0.620107	0.835121	1.59631
NUDT21	7.59257	2.59359	6.4941	4.75142	6.22617	4.69722
CHD5	0.124174	0.201307	0.0986477	0.194966	0.0715376	0.0929374
RANBP1	40.9319	34.8127	41.4966	46.1437	44.9413	12.1998
PPAT	0.764296	0.883866	0.436088	0.972289	1.18143	1.23546
GPHN	2.6813	0.820694	0.627251	0.286054	0.116277	0.336168
TNFAIP2	0.241653	0.15231	0.0608066	0.396984	0.26834	0.216222
MALT1	1.2405	1.13759	0.565885	0.35573	1.06803	0.105809
DHCR24	2.6273	1.98174	1.37899	2.61399	2.44661	2.05107
STAMBP	1.71339	1.75327	2.40616	1.67038	0.639391	2.23119
COL5A1	0.292007	0.390582	0.600535	0.265109	0.140635	0.258605
CALCOCO2	2.4294	1.40594	4.12919	1.08271	0.0949151	1.29907
RTN3	17.3791	14.5819	14.6756	8.06165	9.09595	9.49014
TBCA	35.7968	32.3597	32.7692	31.0668	36.2567	27.9487
NPTN	3.08103	2.51275	2.54949	2.63028	2.6276	2.93197
SCFD1	0.8444	1.01219	0.204655	0.629235	0.394715	0.147093
COPG2	0.447458	0.505621	0.37709	0.167551	0.25249	0.269475
SUMF2	4.35905	5.6505	4.39404	3.78588	3.63994	4.53476
ATP6V1E1	5.4409	6.29691	6.13691	3.75291	4.30899	5.73126
PAK1	0.549669	0.591459	0.69466	0.402174	1.03472	0.0747437
YES1	1.01122	3.12347	2.8564	1.94859	1.2339	3.97731
NUBP2	0.33658	11.7107	3.15875	7.10716	0.256254	2.72727
ADD3	0.89688	1.31541	1.03692	0.700369	1.04934	0.789773
SAFB	1.01115	0.956189	1.13011	0.906144	0.610604	1.06206
TRUB1	7.17995	0.772205	3.24435	0.911069	0.878632	0.819381
HSPA4L	0.642477	0.457279	0.537678	0.441555	0.574766	0.419161
S100A14	24.8187	19.5435	18.8185	11.5661	11.5119	12.7891
SQSTM1	2.73972	2.61542	3.51233	3.44912	2.61667	2.15988
WASF2	3.04225	2.86913	3.90957	1.65427	0.996298	1.14582
HNRNPA0	6.28528	7.44063	4.31739	4.61666	4.65044	2.08714
FTSJ3	0.477202	0.431447	0.418107	0.444134	0.290646	0.381652
LOC101060318	4.09934	4.20559	3.87847	1.92004	2.80748	2.61495
IFIT1	1.54483	4.5412	5.11485	8.90913	15.8703	10.527
ELAVL1	10.727	6.23521	3.95865	5.93309	7.44002	4.12853
TXNL1	1.3615	1.25071	1.82146	1.35448	0.568623	0.741287
BAZ1B	0.260317	0.255116	0.182233	0.148674	0.325592	0.350966
PAFAH1B2	4.28099	5.76662	4.42831	2.29773	2.49369	1.94652
FHOD1	0.34276	0.527286	0.39142	0.752744	0.575244	0.638152
STAM	1.49543	2.07649	2.10403	1.15816	0.833018	0.891144
EIF2A	1.1085	0.885134	0.745799	0.470753	1.21685	1.90395
CARHSP1	9.49787	9.67531	8.9315	9.41985	11.2431	8.69089
PUM1	0.480999	0.788921	0.278812	0.617555	0.634307	0.509424
PAK3	0.712543	0.722301	0.805929	0.68786	0.785183	0.403086
CUL1	3.53506	4.02367	3.74523	0.768137	3.97997	1.60019
CPSF7	13.4229	14.7934	12.0168	12.1582	26.6224	15.8947
KIAA1967	0.412251	0.29574	0.831205	1.12772	1.03143	1.30402
ADAM10	0.529326	0.176343	0.409838	0.959367	0.386147	0.75945
SAMM50	1.31361	3.51842	3.42938	2.30584	1.80165	1.73383
SSR4	16.1226	29.0303	22.363	14.4451	7.37768	11.2292
MANF	5.16104	5.54844	19.7245	5.64548	8.07579	6.88977
GIPC1	2.62249	3.3343	4.06493	3.15202	2.11337	3.58365
TATDN1	5.93693	6.64168	5.82742	5.79694	1.54876	5.62504
THUMPD1	3.1213	3.31541	6.67414	3.7321	4.4664	4.26863
RPL24	42.6871	38.8925	29.2429	33.0277	45.8811	40.5262
SH3GLB2	1.88978	2.19713	1.43467	1.72735	0	1.23613
AK4	3.58873	3.33658	3.27606	3.67554	3.50686	4.52956
TBC1D15	5.92608	0.595058	0.36913	0.531078	0.600599	0.336638
DCTPP1	23.9491	2.88917	13.833	16.7981	2.79645	10.5224
ARF6	8.7456	8.49121	8.14573	9.20257	10.1919	9.75292
ERGIC3	8.8762	3.87663	0	4.31224	3.37886	4.46242
RAB5A	6.25053	3.69407	4.07542	2.63557	7.89438	3.00818
ITPR3	0.306739	0.398564	0.0895677	0.34692	0.307665	0.29966
NCDN	0.740097	0.704173	0.638022	0.597004	0.68314	0.539324
CHCHD3	12.7874	12.0924	13.9085	12.2447	12.3889	10.0992
STRBP	1.78716	2.62522	2.79015	2.18529	2.953	2.72588
VPS51	0.113513	0.142638	0.115374	0.113348	0.0444485	0
PBDC1	3.28375	3.45195	3.35218	2.24632	0.944936	2.5794
RPL19	63.2675	49.267	50.6705	50.0868	54.8106	51.2176
CBX5	15.4746	7.08444	1.61684	1.97133	9.63078	1.56638
TACC3	0.816969	0.116491	0.730906	0.780638	0.741043	0.989392
ITPA	4.84224	4.85414	7.21359	5.21426	2.22936	0.11408
MINK1	0.963705	0.0583488	0.0602113	0.408962	0.592036	0.463159
EGLN1	0.447194	0.220986	0.57316	0.679631	1.08792	0.822593
NOB1	1.09554	1.049	1.00603	0.824101	0.874932	0.806659
EIF4H	12.6219	11.0291	16.8414	11.7598	8.60428	8.22244
DTX3L	0.270622	0.505114	0.262522	0.412737	0.794864	0.592394
GALNT3	1.99158	1.404	1.74206	2.37685	1.60904	2.14439
ATP4A	0	0.982421	0.935505	0.761403	0.835956	0.935891
ISG15	22.6172	42.9103	23.7422	60.8738	53.3787	43.8648
ATP2B4	0.150181	0.495895	0.347054	0.455104	0.301562	0.350204
[truncated: 2,587 more rows]

## Sheet: 1299
geneSymbol	1975_con_1	1975_con_2	1975_con_3	1975_sh_1	1975_sh_2	1975_sh_3
AHNAK	41.7563	36.5681	39.6087	46.3559	50.2449	42.8165
PLEC	22.6746	21.9483	22.7736	24.5362	30.8201	28.2842
ACTB	2676.5	2406.56	2500.44	2702.24	2984.32	3149.86
ACTG1	2663.67	2407.39	2495.73	2682.5	2961.81	3141.47
FLNA	96.3932	94.4348	89.6592	94.6161	99.887	102.03
MYH9	90.8205	85.326	89.794	104.029	124.363	124.275
DYNC1H1	20.3871	20.9786	20.4316	11.8843	22.8834	19.981
ACTC1	1214.96	1039.37	894.386	1071.21	1122.14	1187.42
ACTA1	1214.95	1039.37	894.378	1071.21	1122.14	1187.42
ACTG2	1271.67	1078.2	948.668	1122.52	1181.79	1263.85
ACTA2	1206.01	1012.83	885.119	1056.8	1105.59	1186.42
FLNB	25.2924	27.2571	30.8021	34.6546	42.836	37.0353
SPTAN1	31.0133	30.1567	28.7684	26.2141	33.6703	42.2404
SPTBN1	12.404	11.8547	14.8079	10.4918	11.807	12.066
HSP90AA1	426.519	458.339	540.02	389.39	467.837	446.004
DSP	10.5192	9.20251	8.23417	9.64473	8.62292	8.52422
HSPA8	408.587	434.463	430.944	285.878	325.107	351.083
ENO1	1673.69	1424.51	1966.85	1896.81	2369.67	1759.16
TLN1	7.39976	7.78429	6.69905	6.61975	7.5105	5.47501
FASN	17.4422	14.399	14.6237	9.17307	9.84049	9.59645
HSP90AB1	324.932	307.889	349.847	265.453	329.531	231.602
HSPA5	419.635	360.59	440.789	380.78	398.438	423.448
EEF2	274.045	304.421	288.755	229.47	217.628	225.955
LMNA	247.201	229.409	282.32	320.534	340.415	290.831
CLTC	23.8746	19.1311	25.1977	22.7806	27.7091	35.5796
PKM	394.242	329.199	484.373	389.635	374.072	408.359
ACTN1	46.1056	43.8804	45.6417	58.1415	64.6858	71.4231
ACTBL2	447.64	324.903	321.148	419.509	413.323	517.939
FN1	46.1637	73.918	43.9367	109.781	341.611	180
TUBB	210.859	201.849	203.635	201.864	235.464	316.677
ACTN4	49.8596	42.8576	47.8983	49.8389	63.3234	59.2059
AHNAK2	3.50154	2.487	3.43653	3.22494	4.14047	4.83492
TUBA1B	224.331	204.545	190.481	194.014	175.37	223.326
TUBA1A	208.817	200.76	187.329	191.655	172.532	214.789
PRKDC	3.0157	3.75657	7.74055	2.69922	3.35351	3.36488
MYOF	7.8665	7.76205	7.63826	7.77562	6.06682	4.95675
IQGAP1	18.7775	16.4579	16.9908	19.3211	22.0105	24.5504
HSPD1	252.406	295.768	248.697	262.889	247.714	248.59
TUBB3	146.903	133.043	142.323	127.76	151.855	178.17
TUBA1C	205.369	197.541	184.233	187.514	169.335	208.785
TUBB4B	210.146	190.338	205.853	196.22	221.747	260.289
HUWE1	3.75232	3.39773	2.82757	2.96399	3.27262	2.20655
TUBB2A	150.628	141.396	144.512	142.564	164.101	174.439
PGK1	354.657	289.787	337.355	535.767	522.786	577.444
TUBB2B	149.116	140.397	143.382	140.234	162.452	172.066
YWHAZ	393.549	394.811	381.592	365.945	542.66	491.277
KRT19	182.022	152.451	218.15	246.269	220.565	205.14
GAPDH	1143.54	1360.64	1329.88	1394.57	1613.25	1349.52
TUBA4A	128.249	106.162	104.872	114.775	113.194	134.083
TUBA3D	115.463	107.077	101.118	118.54	105.263	139.668
TUBA3C	115.463	107.077	101.118	118.54	105.263	139.668
MSN	87.512	83.9489	88.4478	107.259	109.826	80.9516
TUBB4A	161.406	142.274	165.913	152.053	177.927	209.21
EPRS	9.1999	9.37267	9.27927	8.64785	7.63719	6.88462
PPIA	1927.27	2467.98	2410.65	1894.32	2379.67	2140.7
VIM	175.677	185.066	158.653	235.759	297.01	277.462
LDHA	993.018	764.864	946.732	1090.02	1098.92	1299.72
EEF1A1	1262.03	1140.23	1168.34	1035.17	886.209	722.027
PDIA4	74.9887	77.5898	82.2163	67.3316	84.7694	88.2805
YWHAQ	209.826	187.667	200.091	221.26	211.699	227.924
KRT8	162.444	145.765	156.292	162.263	188.753	203.536
TRIM28	82.9652	74.8018	74.4906	57.1575	53.6579	73.0052
YWHAB	192.037	177.25	189.045	195.788	184.511	183.75
PRPF8	4.02201	4.80817	3.74926	2.38076	3.73044	2.78096
HIST1H4I	568.305	553.689	604.511	456.053	453.261	505.167
HIST1H4B	568.305	553.689	604.511	456.053	453.261	505.167
HIST4H4	568.305	553.689	604.511	456.053	453.261	505.167
HIST1H4D	568.305	553.689	604.511	456.053	453.261	505.167
HIST1H4K	568.305	553.689	604.511	456.053	453.261	505.167
HIST2H4A	568.305	553.689	604.511	456.053	453.261	505.167
HIST2H4B	568.305	553.689	604.511	456.053	453.261	505.167
HIST1H4C	568.305	553.689	604.511	456.053	453.261	505.167
HIST1H4H	568.305	553.689	604.511	456.053	453.261	505.167
HIST1H4E	568.305	553.689	604.511	456.053	453.261	505.167
HIST1H4L	568.305	553.689	604.511	456.053	453.261	505.167
HIST1H4A	568.305	553.689	604.511	456.053	453.261	505.167
HIST1H4J	568.305	553.689	604.511	456.053	453.261	505.167
VCP	62.6907	63.3574	63.4294	60.1941	59.2866	61.0461
HIST1H4F	568.305	553.689	604.511	456.053	453.261	505.167
YWHAE	367.896	289.466	356.156	402.109	340.502	397.983
KRT7	324.913	261.648	333.25	334.026	388.544	329.398
KRT1	328.503	213.973	232.151	713.3	271.45	295.555
SNRNP200	4.62959	4.78042	5.09679	3.90995	4.15166	8.78125
HSP90B1	79.7482	71.6598	68.2672	90.767	83.9776	85.6136
UBA1	25.3273	25.7297	22.4696	20.5294	28.8999	27.8355
TUBA3E	112.33	105.3	99.3273	117.565	103.293	135.385
MKI67	10.923	2.27876	2.51129	0.327521	26.5674	1.31682
EZR	104.107	62.1846	54.7485	54.7017	55.8142	44.4206
ALDOA	452.59	440.521	542.178	530.848	581.138	533.373
KRT10	148.632	81.8389	82.093	286.719	104.581	261.106
ANXA1	401.182	381.427	482.167	564.949	649.323	566.451
HSPA1B	39.1958	46.0056	65.0272	40.3218	63.4252	45.5341
LGALS1	1467.56	1755.1	1778.73	2230.85	2144.16	2310.84
LRPPRC	10.0365	10.9102	10.7511	9.23589	9.64471	8.4244
HSPA1A	39.1958	46.0056	65.0272	40.3218	63.4252	45.5341
KRT18	132.573	145.706	202.618	251.851	212.697	173.649
ANXA2	670.814	747.04	696.023	904.514	974.161	828.652
DHX9	16.0836	14.715	14.1776	11.8881	12.4424	11.2029
HSPA4	13.0567	13.0237	13.5949	9.08887	9.73071	14.3977
VCL	15.6202	17.2542	14.0602	21.4722	17.4938	17.7253
KRT9	78.7293	35.2733	52.7871	132.977	50.7686	69.2101
ACLY	35.246	19.0433	24.005	24.6527	10.1531	57.2
EIF3A	11.7193	10.7315	10.151	7.77734	8.55594	6.89319
HSPB1	868.347	775.214	775.027	781.815	883.072	903.311
GCN1L1	2.03261	1.37505	13.1891	52.5588	1.44803	1.29875
SFN	202.067	198.171	215.493	230.456	241.349	244.122
HSPA9	47.909	38.4052	40.5275	34.5516	43.4918	46.9891
ATP5B	81.2106	97.8667	89.4422	80.1289	90.0821	95.4346
NUMA1	1.95095	1.26856	1.56215	1.33167	1.85638	3.10048
TAGLN2	712.927	651.632	769.419	737.009	843.78	741.524
IARS	9.51809	7.50304	7.59121	16.8619	8.72912	7.90746
TJP2	7.0032	6.66607	6.04799	5.63259	5.05579	4.87744
PFKP	36.0591	24.8421	28.9268	28.1386	27.5006	34.5087
ATP1A1	11.7639	9.82419	9.47518	9.59549	10.3774	12.3033
PSMD2	15.3996	15.3354	14.7493	10.8792	13.06	9.61008
KTN1	5.2164	4.16228	5.39824	5.09059	2.95064	2.62416
PYGB	18.7913	18.879	18.7672	22.3819	20.6554	18.6347
KRT2	73.2156	39.2206	45.9809	152.272	46.6999	122.217
MAP4	17.2953	17.0041	15.9127	12.5638	16.2271	17.7956
TUBA8	58.9363	41.9906	45.1605	60.8009	52.354	80.4146
POTEE	119.574	122.141	94.5239	112.082	108.709	152.688
EIF4A1	120.257	95.6237	101.657	85.9859	93.7024	105.677
HNRNPM	45.3133	41.4054	42.1768	39.8088	44.5885	41.1622
EIF4G1	10.2622	9.46299	8.842	10.5463	11.6555	7.7302
HDLBP	8.84147	9.46729	8.46316	4.78723	5.95996	5.95464
MYH10	7.43083	10.4389	7.35066	9.97834	12.9364	8.57818
TOP2A	3.89102	3.74028	2.59205	0.48865	0.947481	0.801329
ILF3	22.3004	18.0312	19.1243	18.6118	26.8283	19.9298
YWHAH	148.841	136.835	153.499	161.532	147.221	152.533
RANBP2	0.724772	1.22571	0.774937	0.441989	0.943986	0.563759
MTHFD1	22.8386	23.5959	24.595	19.7042	19.7662	18.9308
TKT	77.4793	71.2214	65.0233	70.3912	78.8189	69.6428
EFTUD2	17.0763	19.7705	19.7029	16.6282	15.2962	19.9545
UBR4	0.589723	0.500133	0.506553	0.607296	0.478767	0.582414
TUBB6	77.4814	86.8353	86.7571	83.3542	91.3378	103.312
HNRNPK	130.432	120.597	125.116	106.409	110.828	97.6122
PARP1	10.331	9.30846	9.70863	6.43238	7.98767	8.7848
TPR	1.98811	2.10538	2.4025	3.09281	2.7521	2.30552
PLS3	24.5801	22.8135	26.8341	27.7544	25.5247	30.8812
ZC3HAV1	16.6979	17.5089	16.9105	16.7587	16.6075	12.7911
CAD	2.73284	2.26695	2.99837	1.58033	2.19627	1.55165
PYGL	16.8458	15.5572	18.5048	15.7294	18.5324	20.0415
MVP	16.3648	13.0951	17.8543	18.5211	22.859	22.4529
RRBP1	9.83403	12.2371	7.53793	9.4481	11.6025	9.42484
CCT3	33.1162	27.8844	34.605	21.6841	26.2882	24.4869
P4HB	66.7814	69.5683	74.3523	73.0758	75.156	64.5057
DDX21	16.8278	24.1527	20.4141	10.4722	16.2767	12.4483
XRCC6	39.7889	39.21	37.0535	31.3062	36.4748	41.9321
YWHAG	139.724	134.649	144.927	149.414	139.959	156.257
PDIA3	69.4513	69.522	66.1449	86.7303	95.0995	86.0255
GANAB	18.1635	30.7498	36.0199	20.7775	43.7403	14.3691
DDB1	12.2109	9.91839	10.5964	17.4298	22.9547	17.6155
HIST1H2BC	276.683	290.243	313.846	323.848	337.167	287.611
HIST1H2BE	276.683	290.243	313.846	323.848	337.167	287.611
HIST1H2BN	276.683	290.243	313.846	323.848	337.167	287.611
HIST1H2BM	276.683	290.243	313.846	323.848	337.167	287.611
HIST1H2BF	276.683	290.243	313.846	323.848	337.167	287.611
RDX	42.5489	45.327	46.3106	45.257	46.521	29.1698
HIST2H2BF	259.391	272.103	294.23	303.608	316.094	269.635
KRT14	32.719	24.5021	20.6826	52.3864	34.5943	27.554
JUP	12.1329	8.91969	12.5054	11.0025	11.8983	13.1061
HIST1H2BI	276.683	290.243	313.846	323.848	337.167	287.611
HIST1H2BD	276.683	290.243	313.846	323.848	337.167	287.611
HIST1H2BL	276.683	290.243	313.846	323.848	337.167	287.611
HIST1H2BG	276.683	290.243	313.846	323.848	337.167	287.611
IPO5	5.82015	6.39397	5.25596	4.95667	4.72384	5.62949
COPA	6.43388	6.95351	7.3891	8.49988	7.34847	5.7906
HIST1H2BK	276.683	290.243	313.846	323.848	337.167	287.611
HIST1H2BH	276.683	290.243	313.846	323.848	337.167	287.611
ESYT1	6.98828	6.16922	6.54303	4.62013	4.81371	5.327
EEF1A2	896.602	760.673	879.67	756.595	653.902	572.745
HIST1H2BB	250.339	258.926	302.921	313.575	331.794	288.103
HIST2H2BE	250.339	258.926	302.921	313.575	331.794	288.103
XPO1	14.9358	17.4927	16.0523	16.3223	9.67567	19.3442
SYNCRIP	18.0928	17.1348	20.3185	12.3727	16.859	22.6332
NPEPPS	13.6129	12.4913	13.6023	16.4519	18.5048	15.0466
HIST1H2BJ	250.339	258.926	302.921	313.575	331.794	288.103
PFN1	943.511	1025.8	1042.29	974.869	1093.93	1103.85
CSE1L	16.3836	14.7653	13.752	12.4893	13.0474	13.4824
HIST1H2BO	250.339	258.926	302.921	313.575	331.794	288.103
PDCD6IP	11.2279	8.97352	12.5715	11.8267	10.6445	13.3307
GTF2I	7.47815	5.00736	9.49518	6.71231	8.36063	7.60606
AIM1	3.13907	2.13465	3.61527	2.60723	1.94292	0.962786
CCT5	33.7387	37.088	30.9595	27.2108	26.1909	19.089
SND1	19.6703	25.5044	25.3561	18.7842	16.5754	21.2223
AARS	6.21566	7.86138	6.74867	5.41606	6.12614	4.79543
HIST3H2BB	249.098	256.117	300.371	312.192	329.218	286.911
KPNB1	23.1655	21.0415	20.1015	34.3023	22.7435	19.0491
CTNNA1	12.0462	9.85707	9.35314	9.91426	10.1515	14.1755
HSPH1	10.88	8.80288	11.8429	6.55304	8.05774	7.68403
CCT7	26.1263	27.924	25.1888	14.7818	22.3125	21.5045
FSCN1	64.8025	54.53	53.8953	46.7958	50.4634	45.8089
CCT8	28.9572	33.2678	32.293	25.5984	28.2575	33.0537
TFRC	15.5236	17.3393	16.4608	17.0044	22.4174	22.4538
SF3B3	9.11227	15.2947	11.7931	15.1383	19.5959	11.4629
EEF1G	72.5937	62.8496	82.8961	57.5135	82.0737	63.3705
VARS	6.97473	7.6255	5.36671	4.44213	4.90325	5.71158
CAND1	4.89988	3.47444	3.55676	4.50654	3.92933	5.34909
ATP5A1	51.4744	58.5759	54.1168	48.7088	55.0581	54.6377
TUBB8	106.553	104.126	111.552	103.422	116.314	123.927
SPAG9	3.98861	6.18418	4.8566	6.73193	5.53101	3.36458
EIF3B	23.4101	25.1244	26.4826	16.8652	16.4014	18.4343
KHSRP	27.6919	27.8743	22.2238	14.7407	17.3125	21.2468
HNRNPA2B1	140.086	137.192	135.207	140.019	166.973	119.082
NME1-NME2	130.635	114.323	140.469	92.8209	113.548	107.465
DDX5	30.8541	26.6638	26.0231	17.5194	19.9126	16.6206
QARS	7.84328	8.38887	14.9219	5.8779	13.8974	6.4084
TPI1	244.366	197.529	227.363	241.487	272.606	229.789
CTNND1	7.37137	6.19657	5.90655	4.16821	6.67305	3.80639
XRCC5	23.5761	24.0502	25.4949	22.2239	26.9118	19.3061
HSPA1L	42.897	49.1396	71.2498	34.0668	62.9868	37.8832
HYOU1	9.51585	9.55339	10.7006	11.9691	14.0354	15.6751
GART	6.88228	5.27977	6.80609	5.95198	4.88306	2.99201
PABPC1	17.2774	18.2988	15.4884	13.1997	12.7929	14.3637
AP2B1	6.31184	5.57514	6.02027	6.71633	7.30866	8.2595
CALR	53.4645	48.3297	45.5562	57.3211	74.075	54.5902
SF3B2	8.93442	7.42546	8.33543	4.81573	5.90091	5.67869
SF3B1	4.61579	6.1388	5.44669	3.46843	7.11443	7.23445
NAMPT	24.7372	24.5945	22.8896	32.5682	40.5251	44.1148
IMPDH2	34.5627	34.3693	29.5633	30.6782	22.8614	23.0837
HNRNPU	30.6206	36.9351	35.8821	41.0799	34.7477	40.135
HNRNPA1	79.5465	56.1303	45.3199	34.4957	41.3268	30.6482
HNRNPR	19.3208	19.1147	17.9262	15.2112	20.4589	14.9307
GARS	21.0534	16.504	20.0097	21.6409	22.7396	25.0243
PGAM1	74.8974	68.2966	68.5107	65.3446	79.8239	84.9742
MCM3	7.68004	8.00799	7.33054	2.58424	2.682	2.71864
G3BP1	43.6282	33.3908	31.5347	18.9791	30.5141	20.4152
HSPA2	69.3974	86.0518	103.61	54.7064	86.5938	76.1159
ACADVL	15.2617	17.176	18.5821	20.4624	24.2449	27.3188
CCT2	23.4209	27.4641	22.6729	14.4546	20.1341	24.4867
DDX3X	5.86408	8.10892	6.6427	5.76997	7.02213	5.51796
RARS	12.2368	13.4672	13.1554	16.9618	17.0895	13.9846
TARS	14.5185	12.4666	12.675	10.9913	8.8936	10.6498
GSTP1	356.044	382.82	399.677	594.521	662.562	568.096
PLIN3	84.1172	32.4074	37.1306	41.1227	45.1231	48.7676
CCT4	32.6326	33.1123	18.1012	14.1313	31.1752	24.0009
RPN1	24.2601	13.2591	15.8294	20.9935	18.8072	23.4094
CAST	6.55421	4.47624	7.18099	5.60622	7.37288	8.6043
STIP1	23.4011	24.9859	27.1102	22.062	19.1047	18.3856
RPS3	138.89	116.075	106.93	100.062	91.4815	110.218
CTNNB1	9.21177	5.79696	6.9467	5.21041	3.75643	4.28856
LARS	6.596	5.59122	3.93162	3.50732	4.4888	5.79966
NCAPD2	1.8251	2.01905	2.05899	0.705414	0.496393	1.10855
TNKS1BP1	3.93373	1.53972	1.57393	2.04435	2.059	2.05123
NME2	243.841	204.868	250.615	156.076	188.016	170.981
PKP3	8.46046	6.72659	6.46008	6.27304	6.00999	7.2903
MDH2	148.212	142.745	150.652	141.93	183.13	144.553
TCP1	24.2868	25.9069	27.2051	18.5192	18.1402	16.6826
SF3A1	5.91204	4.80707	5.52616	4.24668	5.31879	4.3469
TPM4	67.7376	55.4739	78.0267	84.0895	108.111	96.3541
DDX17	19.9097	16.6219	15.6896	17.3974	21.8434	19.6898
DDX1	7.79014	9.64046	9.55586	5.14357	7.0116	6.29662
NUP205	4.21335	3.79646	1.50718	1.15643	1.20586	1.13777
NSUN2	8.33573	6.0625	5.17469	4.02878	5.07115	3.94802
ACO2	10.8086	8.11934	9.15666	8.14977	10.8015	9.2446
ANXA5	51.9164	48.6417	51.591	84.797	61.7983	71.2939
EPPK1	1.23929	1.66576	1.24075	1.89485	2.14138	1.68266
AHCY	71.9334	71.6246	68.6473	73.912	60.953	90.3969
KRT5	9.88625	7.00558	9.79175	20.9431	10.5479	11.9
KIF5B	3.87196	2.3794	2.42724	2.24522	2.51182	2.74255
ATIC	10.5549	12.6982	10.3988	10.1489	10.8527	14.0757
PSMD11	43.0015	26.0873	25.7778	20.2431	17.7942	16.3685
HK1	8.70293	9.38698	9.49694	8.4343	10.4864	10.8005
MYBBP1A	3.92235	4.59558	3.879	2.20811	3.25263	4.42372
AP1B1	6.6463	6.77722	5.93135	5.74911	8.09354	8.28735
IMMT	8.80113	5.87634	8.36755	6.50296	6.62629	5.09408
KARS	20.7589	18.1038	17.7835	12.7206	15.8261	15.029
ATP2A2	5.80555	5.69573	5.76443	5.81347	7.04009	6.18489
NCL	86.8957	79.5321	78.278	61.2497	68.0243	80.0858
MYO1C	12.5875	8.65648	7.98157	9.64786	10.9348	3.41147
POTEF	105.234	110.916	85.9874	103.468	91.1521	128.516
MCM4	28.5926	6.76391	6.05516	1.43826	1.55756	2.40526
GNB2L1	70.625	74.8303	64.9624	66.8171	65.8025	73.9811
SHMT2	24.6353	26.1441	26.6158	21.5082	25.6925	29.2832
PPP2R1A	29.8906	23.4464	20.2312	19.1696	19.5067	28.264
HNRNPC	340.649	320.038	287.628	322.19	186.133	192.414
HNRNPH1	27.2107	34.4518	25.0886	31.4554	63.786	41.7951
CAP1	30.1767	19.205	19.7598	16.6327	21.2275	37.6878
TUFM	28.1747	24.9645	14.0907	27.0105	26.8214	24.2795
UBA6	3.97614	3.37467	4.55737	4.8543	6.38948	5.27172
MCM7	7.39488	5.88538	5.08446	1.43281	3.40476	3.09784
DDX58	7.71676	5.61309	5.85194	5.79224	7.3574	9.86235
PPA1	31.0152	28.9974	30.0217	24.1043	29.487	37.396
SLC3A2	16.6524	16.7401	15.3915	12.1704	18.7305	19.6502
RNF213	0.418441	0.377736	0.390765	0.398931	0.399091	0.577254
LMNB1	17.7052	16.7973	11.4303	15.0533	14.3089	13.7714
KRT17	33.299	30.4413	35.1916	58.0241	42.7246	34.1537
RUVBL2	34.6279	23.7502	21.4363	20.441	15.9533	22.5786
G6PD	36.1395	30.2201	31.9304	30.081	28.1999	26.4683
KRT6A	9.11957	7.13537	9.2411	17.8487	12.5592	11.8697
HADHA	13.9161	12.8279	14.939	16.317	15.0106	18.4191
NAT10	4.91281	3.06013	3.82147	4.93448	1.95676	4.29024
DARS	17.2025	21.0419	24.8968	26.3676	28.837	17.0203
EIF3C	5.56497	5.74031	5.06721	3.17317	4.66327	4.29743
GDI2	22.6388	20.0643	28.8376	20.2899	30.0207	22.4908
SMC4	3.54944	3.74844	5.46902	1.28588	1.33824	2.284
SRRM2	2.86519	3.31597	2.63527	3.55086	5.3111	2.57238
DIAPH1	7.56597	3.75253	3.32441	3.19638	4.00825	24.6044
KPNA2	19.567	17.0381	16.0598	6.05246	5.49595	6.50331
NONO	33.4708	33.7734	28.3609	19.7037	22.7665	19.7214
RTCB	22.5032	20.959	20.2315	14.1083	16.5426	11.2782
MATR3	11.5494	13.1289	11.01	9.53609	9.46961	9.04564
KIAA0368	1.70898	1.91463	1.52524	1.38842	1.68852	1.66076
SFPQ	22.5686	16.6517	21.6233	21.0736	18.7963	17.966
KRT16	23.7899	18.0002	18.0366	51.3499	25.7311	22.0177
PA2G4	66.6287	63.4647	71.5795	66.2075	61.0453	69.4272
TRAP1	40.0011	36.7802	36.0995	39.5995	32.7046	70.5565
KRT6C	9.02737	6.92998	8.96954	16.1182	11.9999	11.3952
WARS	19.5814	19.777	16.4084	19.3513	22.2957	23.1268
EIF3CL	7.30479	7.55632	6.71552	4.06144	6.08194	5.71069
CHD4	1.34661	1.19641	1.18471	0.692136	0.589948	3.25651
KRT6B	17.0634	12.029	19.2799	44.9907	19.2846	37.6473
SRSF1	109.4	103.199	90.3281	80.4083	93.0238	100.689
DPP3	9.785	6.17022	10.3623	5.96325	7.72941	9.37048
MCM6	10.1771	12.3665	10.1664	12.0729	17.9606	8.04455
PSMC1	21.6199	20.2061	21.6371	15.7381	18.2153	19.4378
LMNB2	16.3531	17.0479	13.4767	13.2723	13.7147	19.7741
MCM2	6.32075	5.06226	4.25373	1.93307	2.19256	2.7831
FLII	3.4868	2.80591	2.3537	1.44551	1.10788	1.82294
RUVBL1	18.5304	19.2727	17.6322	15.664	15.7391	17.8571
COPB1	4.31498	4.95728	4.98434	4.63853	5.86746	4.37377
CCT6A	23.4817	22.1166	21.8701	12.521	21.1225	19.9897
INF2	4.10007	4.53698	3.97154	3.36892	4.76097	4.40569
SDHA	10.1595	4.50557	5.10836	11.0197	7.30055	3.66594
CAPN1	7.80412	8.03343	7.84321	8.53323	8.45057	11.6529
MCM5	5.59767	5.37293	6.22779	1.96324	2.84903	1.50525
CTTN	24.6643	25.9081	27.4383	16.6	22.8572	22.8464
ANLN	6.33904	6.36968	4.05742	2.78605	1.15706	0.463211
HNRNPA1L2	60.0788	47.7828	48.0302	29.4193	43.1993	31.7307
GSN	15.8154	14.6622	15.903	24.4232	21.9743	21.5296
ACTN2	6.72709	9.75728	7.15766	11.5383	13.2514	12.1697
COPG1	3.96177	4.28335	3.8828	3.35769	3.27421	4.85846
WDR1	13.7183	25.5504	42.5022	26.5875	41.6748	19.3727
EEF1D	36.5387	76.7564	107.022	49.5482	66.5364	56.883
FAM129B	9.0868	7.67484	9.11388	10.4057	8.77426	6.67528
PSMC2	25.1132	26.2718	25.1782	14.8964	18.9885	15.8885
PSMC3	10.8085	10.3197	11.7167	9.87512	12.5746	13.1611
SLC25A5	182.713	127.946	144.878	93.6628	109.356	119.719
PSME1	57.9717	60.5162	67.3051	81.4563	78.5205	70.5081
ANPEP	5.69872	5.83545	6.35461	6.14326	8.59494	7.032
RPL4	93.3037	85.2467	100.115	72.9439	55.4051	45.9373
TPM3	116.529	106.587	90.6863	86.8143	94.9641	95.9629
FKBP4	12.9042	11.801	8.84035	11.5088	8.79642	9.96645
TES	24.8815	25.9075	26.5952	28.0507	28.3506	23.5985
RPS27A	494.049	375.733	394.064	416.686	426.707	379.255
CFL1	441.105	351.423	303.793	250.352	340.165	328.361
DCTN1	5.0435	3.22938	5.69577	3.27531	2.59172	5.45745
SSB	23.5677	18.8199	19.5985	20.3368	20.735	21.5145
CANX	18.7408	15.7161	17.5587	14.7498	22.1705	24.6295
UGGT1	1.38695	0.923573	1.12193	1.85985	2.34752	1.55448
DPYSL2	6.28394	14.0809	15.4133	19.0679	16.9295	5.81167
NOMO1	0.59646	0.205967	0.881493	0.222562	0.675331	0.500545
CLIC1	81.2555	74.1018	67.8941	89.3164	76.7854	75.6668
NME1	193.808	183.846	219.037	158.602	168.439	180.065
EIF3L	12.5377	14.5147	13.1408	8.86272	9.59481	8.01797
CNDP2	10.9513	12.2792	11.5015	11.8462	10.5038	15.116
ERO1L	13.9016	12.1378	14.8426	22.6591	25.1043	26.4591
LIMA1	10.4193	12.1089	9.22209	13.0092	15.3953	13.1922
CALM2	47.681	43.0344	24.1731	34.0932	28.3752	46.4123
POR	6.48907	9.33855	7.00623	6.5231	4.73346	6.62548
EIF5A	87.9835	92.6154	91.2289	80.063	46.8049	67.3858
HEATR1	0.7641	0.932811	0.494234	0.326867	0.560293	0.344311
CALM3	47.681	43.0344	24.1731	34.0932	28.3752	46.4123
MYO1B	3.91106	2.93216	2.46554	3.35632	4.47018	3.54132
CALM1	47.681	43.0344	24.1731	34.0932	28.3752	46.4123
FAM120A	3.10778	2.43057	3.48914	2.0188	2.50125	1.21929
PCBP1	83.7796	71.5538	92.7679	66.7402	77.6411	88.9067
ILF2	34.191	35.4534	37.4454	48.419	36.7444	32.9532
MSH6	1.76558	1.24225	4.53544	0.435268	0.365766	4.05452
PSMD3	9.61563	8.25998	11.8795	9.00342	11.7777	10.5394
PRKCSH	40.4229	38.8931	41.3287	37.798	48.9172	48.4566
OGDH	5.33541	3.54849	4.76601	3.59086	3.24516	18.0874
EIF2S1	36.8411	38.0763	36.5217	29.0059	30.3255	27.394
UBB	588.605	447.073	469.368	498.303	509.092	452.801
NOMO2	0.554905	0.186537	0.836109	0.208899	0.665399	0.493185
EIF5B	3.83862	3.13819	3.18062	2.37631	2.48544	3.17048
PRDX1	166.663	245.303	200.848	255.432	238.022	195.07
NOMO3	0.554782	0.186495	0.835923	0.208852	0.665251	0.493075
SUPT16H	5.19264	5.95345	6.04194	6.29044	6.17467	6.24772
CAPN2	7.84491	9.46095	9.94416	8.74259	8.75066	8.32636
NASP	13.6818	14.0055	15.4074	15.9822	15.4572	3.49978
UBC	490.504	372.561	391.14	415.252	424.243	377.334
NPM1	153.615	104.033	96.3348	120.331	92.4663	145.867
SMC3	4.32981	2.80633	3.35485	2.82742	2.55889	5.84696
IPO9	4.86697	1.91051	1.44425	0.830431	1.70729	1.68658
ATAD3A	2.48634	1.47678	2.11181	2.18738	0.874919	3.3592
UBA52	490.504	372.325	390.903	415.302	424.251	377.344
DDX3Y	3.7276	4.36608	3.98419	2.82006	4.09773	4.0745
PDLIM1	28.5938	27.2661	30.8323	26.3929	34.3694	38.4451
ITGB4	1.01893	0.966993	3.83485	2.63439	3.00688	1.46947
EDC4	5.90605	7.36807	1.86555	2.36431	17.0894	1.38764
CKAP5	3.06565	1.43462	1.45374	1.05368	1.5154	0.931169
VDAC2	55.8528	44.4775	44.1887	41.0869	50.0427	68.3124
PNP	33.883	31.7215	28.0496	36.7547	37.2608	45.7337
EIF4A3	23.0765	21.187	25.6528	20.6023	21.986	14.2701
DSG2	9.22147	2.59216	9.10702	9.68199	12.1883	9.69235
TOP2B	1.4009	1.64189	1.03442	0.805656	0.421468	0.67652
RPS2	77.2709	72.2272	72.1163	59.2053	65.931	47.1427
MYL6	141.277	149.151	228.857	265.027	256.142	209.849
NOP56	9.72927	7.59296	11.8919	5.50533	9.55175	7.89093
EIF4A2	50.6583	36.2771	40.4549	37.282	32.8167	41.8113
DNMT1	1.5663	0.94212	1.00423	0.270357	0.118498	0.218481
TJP1	5.17741	5.81339	6.73932	7.80341	7.45743	2.92827
GDI1	13.2319	9.22761	12.0109	13.552	15.5563	12.8643
COPB2	5.04696	5.28226	7.05484	4.73515	6.17451	8.11969
CLUH	2.19451	2.28178	1.33148	1.67447	1.82233	0.981653
RPS3A	72.6849	114.974	73.0042	72.2391	60.4375	58.2493
SERPINB1	38.1011	36.1821	20.1381	26.6128	21.0677	49.189
PSMD12	12.5101	10.5123	11.4228	7.79033	9.54351	9.045
DDX39B	17.3518	20.1775	19.0493	12.9077	14.7852	10.4877
IPO4	2.43224	3.61791	2.45181	2.51014	3.35795	3.8271
OASL	5.84007	4.23363	5.2625	4.91381	4.92083	10.2192
PSMC5	9.02157	7.23984	7.44108	7.92907	8.74554	9.27602
CLTCL1	2.59505	2.00331	2.23119	2.33878	2.38373	2.82647
RPN2	11.5092	9.75687	7.53697	7.6222	11.5717	14.5369
LDHB	129.25	174.093	127.251	182.924	105.296	129.473
2021-09-09	9.60506	5.97411	7.22322	5.24444	10.2539	8.25876
TMPO	9.86691	6.2377	8.11144	5.31192	6.06866	6.20215
MARS	2.51931	3.31067	2.82388	1.45386	2.66998	2.07887
ESYT2	2.40034	2.75674	4.58292	4.58334	3.90686	2.24331
CSDE1	4.71459	3.77106	2.52436	1.59762	1.51138	1.78421
TOP1	15.8598	13.9772	7.0679	8.58805	9.49065	4.03767
HNRNPF	42.2752	38.2688	40.2686	37.7431	47.025	25.8228
ARFGEF1	1.93377	0.858809	0.663231	0.862782	0.762747	0.996502
POP1	3.0965	2.80783	3.04669	1.74965	1.7206	0.787316
EIF2S3	22.4304	24.6055	24.3731	20.004	19.3257	18.3172
DNM2	3.28461	3.32512	2.5488	3.11488	4.12296	3.62377
PDCD11	1.22151	1.00794	0.934818	0.609952	1.03287	0.808166
UPF1	2.60675	4.09213	3.34818	2.91481	2.50091	1.29686
VPS35	16.5338	9.97486	22.5878	31.6917	27.027	28.839
NAA15	3.83505	2.4911	2.58064	2.2475	2.75959	2.72917
MSH2	2.9096	1.91787	2.38827	0.611105	1.42466	1.68007
PSMC6	12.9122	14.2032	8.97103	12.7591	11.9506	8.51475
PSMD1	4.14706	4.24115	4.63227	4.12848	3.94104	6.61814
UGDH	8.92727	9.31633	6.4388	6.239	7.6776	12.0867
BAZ1B	0.91417	2.43595	1.16263	0.445019	0.507236	0.728186
YBX1	21.3071	14.8947	17.5935	10.8255	14.8699	17.8254
CALU	24.5764	21.565	21.1333	22.6948	26.8972	26.6447
GPI	33.2185	32.5659	36.7596	33.9578	36.4408	29.5761
GFPT1	11.4063	7.08407	5.64728	7.47184	6.29302	7.1078
BAG6	7.59068	3.6593	2.57944	1.96017	2.56517	2.42271
MYH11	2.92187	2.44076	3.95691	3.57932	3.8728	5.08024
LAMB3	1.07485	1.4045	1.3005	2.41118	4.38321	3.77555
HCFC1	6.74394	5.57376	1.3914	1.33757	1.42862	1.35622
UQCRC1	7.44181	6.86207	4.59769	5.78611	7.36419	4.06606
VDAC1	41.3509	46.3528	50.9515	61.1838	56.5141	61.7603
TTLL12	6.27559	6.53367	7.62735	4.27208	5.81765	10.8782
GLS	14.2139	13.4004	13.2324	2.89897	7.2915	5.2565
ANXA3	35.5315	33.9101	35.3582	37.4932	35.9593	41.9722
HNRNPA3	43.0168	37.9733	37.4638	36.8989	41.8415	30.4642
ALDH18A1	4.1027	4.49778	3.44714	2.76554	2.73119	4.23312
APEH	5.78744	5.59427	8.88797	9.0993	7.53425	3.95059
EHD1	6.81831	6.74413	7.48841	8.99421	12.0797	13.868
FXR1	6.80472	6.24346	7.36524	5.56829	6.37622	2.46667
SMC2	3.17656	1.91753	3.98634	5.84402	1.54501	1.443
USP15	1.60547	1.89049	3.0098	1.58549	3.88154	3.56093
EIF4G2	3.78139	4.38008	3.70974	2.79846	2.2777	1.94966
DNM1L	1.892	1.85771	1.98348	2.04908	2.51131	1.87759
EGFR	3.71658	1.48334	2.95241	1.67343	1.71442	0.838325
DDX46	4.54298	2.50177	2.32772	2.31806	3.13601	3.30647
DDX39A	15.4788	17.7941	18.3372	10.9248	15.2518	9.61014
TUBB1	51.7317	60.4813	60.3139	58.2865	61.4331	62.5614
FLNC	2.41991	1.91135	1.79994	2.66212	2.21938	2.43121
USP14	8.75539	6.22196	11.0756	9.59267	11.1212	8.46545
PDIA6	29.0511	45.3777	39.9857	40.802	35.8985	38.6078
PSMD5	5.83459	6.36247	6.28338	5.03363	4.03328	5.81526
ALDOC	13.4368	8.4737	11.6331	11.3813	12.5061	24.5326
IPO7	6.61778	5.56871	6.55819	8.51096	7.19066	6.28293
ADAR	3.03868	3.56265	4.70856	3.60748	3.83918	2.71883
ZYX	17.0167	14.2054	12.1796	17.4497	17.2064	10.8015
GOT1	19.9239	16.476	15.054	12.5803	14.0039	11.0316
RPL3	26.3603	22.5024	37.2496	24.6991	25.9199	21.4553
RPL5	59.018	70.8898	50.0009	34.6911	40.7742	35.1838
GOT2	20.0556	17.8222	18.9312	14.3876	16.2871	21.9855
NUP214	1.01295	0.853767	1.21164	0.810954	0.894598	0.540889
LOC101060751	61.3172	40.8009	59.515	45.5172	59.0099	48.6361
HIST2H2AC	290.248	325.189	318.151	254.778	259.328	251.212
DDX60	1.09447	1.00146	1.24833	1.69399	2.00777	1.11901
PSMD6	14.9894	13.3929	13.5114	13.8039	8.75501	10.8019
SERBP1	23.6666	26.0064	23.2921	21.7494	12.7769	12.5721
ADK	16.556	19.224	19.3229	17.3055	16.8892	26.433
AK1	46.3504	42.7565	47.3112	42.7599	45.4794	36.8416
HIST1H2AD	290.159	325.094	318.06	254.815	259.272	251.089
SMC1A	2.49683	2.25674	1.88203	2.83667	1.63894	1.11776
ITGB1	12.6541	11.1604	11.8162	11.0749	12.1466	8.32342
RPSA	100.302	92.173	98.502	92.2491	94.8312	98.1404
AHSA1	39.9712	35.0834	25.4857	35.5807	14.784	15.4529
TCOF1	4.43517	4.89919	3.23121	2.12745	4.17536	2.53875
MISP	11.7654	9.05489	9.54623	3.60793	3.94018	5.08465
BAIAP2	8.24775	8.55391	6.86864	2.00758	2.38692	3.13918
DDOST	16.0112	10.7651	13.2095	13.0983	13.8969	17.7131
IQGAP3	1.29046	1.21305	1.20241	0.982444	0.625804	0.428927
PSMD13	14.5895	12.2237	14.7571	12.6568	19.258	13.932
HIST1H1C	159.404	201.461	245.11	133.796	118.786	93.9976
YARS	8.86868	7.34667	9.61083	9.46045	10.328	11.3367
TGM2	12.2557	3.67955	4.37009	9.76947	12.2981	13.4812
GPD2	3.25736	1.58893	1.81328	2.17828	1.77421	3.73501
SKIV2L2	1.9225	1.89046	2.70188	2.02764	2.09722	1.97336
ZNF185	4.71181	5.5336	3.54165	7.09854	5.95489	5.80367
HIST3H2A	290.159	325.094	318.06	254.815	259.272	251.089
ENO2	91.2564	87.3288	88.67	98.6808	108.769	164.1
HIST1H2AI	290.248	325.205	318.151	254.803	259.348	251.212
ADSS	10.5914	9.19791	8.6428	8.4631	10.2484	8.86366
HSD17B10	16.3456	14.3511	14.9119	15.6778	17.6401	16.0339
HIST1H2AL	290.248	325.205	318.151	254.803	259.348	251.212
HIST1H1D	134.85	172.222	212.708	109.107	98.0627	75.4085
HIST1H2AK	290.248	325.205	318.151	254.803	259.348	251.212
HIST1H2AE	290.159	325.094	318.06	254.815	259.272	251.089
NUP93	3.61225	4.3425	4.07926	2.55821	3.2454	6.60445
DHX15	5.00104	5.19814	6.63796	3.51673	4.84628	6.76203
HIST2H2AA4	290.248	325.205	318.151	254.803	259.348	251.212
CTSD	39.8387	51.6877	41.4388	49.8599	39.8635	48.5381
EHD4	6.46163	6.87554	6.67649	4.61493	5.53682	9.22336
OLA1	10.866	12.0477	8.66378	9.50215	8.84757	5.88515
HIST1H2AJ	290.248	325.205	318.151	254.803	259.348	251.212
HIST1H2AB	290.159	325.094	318.06	254.815	259.272	251.089
RPL23	132.164	96.1993	123.202	74.0938	64.5028	70.063
HIST1H2AH	290.248	325.205	318.151	254.803	259.348	251.212
AKR1B1	83.8462	78.3726	103.706	76.5947	83.1937	45.9664
HIST1H2AC	290.248	325.205	318.151	254.803	259.348	251.212
HIST1H2AM	290.248	325.205	318.151	254.803	259.348	251.212
LRRFIP1	5.32278	4.88095	6.38696	2.60304	3.08366	0.940134
H2AFJ	290.248	325.189	318.151	254.778	259.328	251.212
ACTR3	19.1071	14.4067	22.6193	21.1932	20.9597	21.3035
PFAS	22.4769	1.6508	1.73447	1.44508	1.42079	8.24855
HIST1H2AG	290.248	325.205	318.151	254.803	259.348	251.212
GMPS	5.316	6.95093	8.20041	4.11207	7.15125	6.04554
CDK1	27.4716	23.3654	23.1121	162.047	22.2624	20.1684
HIST2H2AA3	290.248	325.205	318.151	254.803	259.348	251.212
TXNRD1	9.15299	8.47277	6.9536	6.45268	7.62315	7.37893
USP9X	0.441325	0.239213	0.393855	0.280454	0.294999	0.379867
PSMC4	5.89748	5.8623	8.98808	7.75129	11.2137	9.30625
RRP12	3.34725	2.30041	1.65469	1.33714	0.974798	0.613379
TRIM25	6.49018	5.97465	6.42117	3.53128	5.52492	4.80643
NARS	10.4777	10.8342	11.0585	8.67238	9.07109	12.1121
PRDX6	58.6268	58.6061	57.3122	60.8949	64.1966	93.7555
AP3D1	1.59168	1.76132	1.80503	1.34385	2.28804	1.80722
FUBP3	6.28008	6.62889	10.9627	9.20737	7.55914	6.00515
CARS	9.82289	2.80016	3.48135	3.39865	2.08831	2.29728
HNRNPH2	15.2414	13.9625	15.4616	11.6852	18.1833	12.9589
SUN1	24.4179	21.6012	2.203	4.54543	5.56217	5.48671
RAB11B	21.8029	24.9818	20.3774	23.1819	28.9903	17.2331
RPL7	98.0177	102.31	83.0907	59.0292	70.3286	56.5633
SLC25A6	114.097	86.3162	103.904	67.189	83.6736	78.7119
PAPOLA	1.86807	1.0764	1.29236	1.72255	0.874574	0.760792
GEMIN5	1.75182	0.9859	1.73215	0.930063	0.33329	1.48482
FARSB	7.4277	7.27949	6.76997	7.26497	7.50334	6.60961
HNRNPL	13.7145	14.5587	13.2833	12.4777	16.0878	9.03209
ARPC2	22.3701	26.0263	23.1378	24.803	22.4808	31.3626
ATP6V1A	5.06349	4.93209	5.69536	3.24084	4.03545	3.10843
RSL1D1	12.6972	8.12464	5.60539	7.49522	3.67485	5.16002
ATP1A3	2.54785	2.18287	1.88819	2.20073	2.4392	2.64264
SLC25A13	4.25202	3.17203	5.16595	5.44861	4.26043	7.46855
HADHB	9.85433	5.64657	8.89578	6.85223	9.81205	10.0611
FERMT2	5.74376	5.20854	6.83291	6.50865	6.69114	8.07001
PTBP1	17.1861	14.721	10.8881	15.3067	12.2859	9.76947
THOP1	3.49049	3.57593	3.08949	2.26536	2.41885	1.8992
LARP1	4.07927	3.45851	3.54403	0.865059	2.57005	0.957894
RNH1	13.9628	16.163	13.178	10.3264	26.1042	14.2957
GOLGB1	0.663502	3.11795	1.99892	1.96634	0.763212	0.712547
RANGAP1	19.5475	21.0435	11.9288	14.158	10.5966	11.9094
OPA1	1.56329	2.46547	1.75487	1.35399	1.32748	1.28226
RAB7A	49.2091	42.1761	55.9983	40.5593	45.9181	45.0593
DBNL	11.7221	7.1428	9.68346	8.35485	12.5526	12.9961
ATL3	5.08375	5.50837	5.74588	5.08448	6.51141	6.96704
SERPINB5	17.173	12.683	13.3492	15.8591	20.0135	28.3745
SSRP1	6.92567	6.27265	4.56922	5.2247	4.5237	10.0147
DDX24	2.90983	2.03823	2.76933	0.724019	1.69271	1.07576
MTA2	4.13903	5.33762	3.3084	3.68137	5.69865	3.4019
NOP58	6.82033	7.36942	6.27014	4.2567	5.26979	6.10668
NUP155	1.73764	1.54639	1.46587	1.7836	0.636498	0.791227
DDX42	2.06996	1.08609	1.37987	0.519897	1.39242	1.40503
HK2	4.93491	2.36063	4.60607	2.90239	2.59801	3.11735
ITGA6	1.84613	1.81506	2.12035	2.52319	1.96186	1.07906
RPL6	81.5602	104.176	103.507	110.643	71.176	34.9838
TOMM70A	4.50858	6.98936	6.99518	4.77919	7.28879	3.56741
AP3B1	2.96011	2.47021	2.49686	2.86723	2.73472	1.90502
SERPINB6	11.6638	5.29043	8.54869	9.96884	10.4201	10.9322
DCTN2	14.482	13.971	14.6199	13.2495	13.447	15.258
RPS12	175.852	151.36	142.484	97.7963	122.339	107.545
AGPS	2.11106	1.85776	2.35539	1.83308	2.63937	2.45013
CPNE3	13.0415	13.357	14.101	10.9384	12.6512	8.86119
CAPZB	30.8155	18.4757	83.9102	302.112	30.2748	36.243
ARF3	47.6486	44.2986	39.0735	28.1225	38.9599	53.356
ARF1	47.6486	44.2986	39.0735	28.1225	38.9599	53.356
XPOT	3.50466	4.50787	5.13324	4.45007	3.76557	2.65009
H2AFX	205.087	0	225.66	179.422	182.348	174.169
RPS4X	43.1513	60.9385	54.7217	29.7071	38.4327	35.1381
PAK2	4.93	7.12771	5.23382	8.12292	7.5499	6.45741
IFIT3	12.8789	11.2656	9.55893	9.80325	12.2889	16.1653
HIST1H1E	145.152	191.623	246.802	131.603	122.989	93.0302
HSD17B4	2.3458	2.23924	2.90022	2.0457	2.72013	3.16854
ARF5	47.1695	51.5953	47.0198	38.296	47.3782	77.3266
UGP2	10.1711	9.28287	11.3005	16.3852	9.50732	10.428
NCKAP1	2.99887	0.800952	1.91821	2.13057	1.54272	0.590597
UTRN	0.188539	0.369465	0.176333	0.210075	0.103768	2.0738
GNB2	16.4548	16.6089	13.1313	17.4377	13.3129	13.5545
IFI16	3.09185	3.05312	3.52887	4.20699	5.7839	5.00527
HEATR2	1.45648	1.38679	1.15588	0.624378	1.24684	1.01511
RNPEP	5.6988	4.65057	6.64306	4.94042	5.4173	4.87671
HIST1H2AA	239.195	269.3	263.412	209.415	212.664	203.205
MYO1E	1.28824	1.45013	0.669466	1.40024	1.40564	1.57515
ARCN1	9.40646	10.1807	7.33402	7.1897	9.36951	6.0611
UBAP2L	3.1933	1.30247	1.88474	2.64221	1.86222	2.48741
EIF2A	4.33136	7.60009	5.9498	2.15414	3.35856	4.09825
BZW1	12.3768	12.0061	13.7702	5.8571	9.78194	8.93807
ACIN1	1.74347	2.81415	3.62094	2.37884	1.61828	1.04094
EIF3E	14.9304	15.0222	10.4789	11.8305	10.7662	7.11056
PCBP2	33.7437	37.6809	43.7926	31.6481	36.8298	33.4279
PGM1	11.2161	11.4223	10.515	11.7274	11.0455	6.97833
SMARCA5	2.51368	1.15831	2.04949	2.12318	2.08726	2.2155
BASP1	45.6778	39.0127	46.599	22.372	50.6755	31.088
PPP1CA	8.81819	11.5415	8.30402	5.37691	8.52777	5.7744
GLUD1	4.68417	5.58945	6.5814	6.51967	15.1856	7.01506
PHB2	18.2474	20.8338	20.0005	15.9606	19.7282	12.0191
LONP1	3.56253	3.37463	4.02848	4.24205	6.1726	2.63471
IDH1	10.7175	7.47543	9.46473	9.02084	9.60366	8.6555
SUGT1	5.74255	6.7528	7.44361	6.32326	4.25905	6.69577
AP2A1	3.69793	5.477	5.57166	5.64019	6.67357	6.66393
CKB	16.6023	20.3318	16.4851	15.0395	28.6821	27.2003
USP5	5.24642	4.86661	6.32132	4.80158	5.66814	3.98602
CUL4B	2.20083	2.40837	2.44937	2.49445	2.28525	1.3833
EPB41L2	1.65148	1.55103	2.22028	3.35314	3.74389	1.96039
CS	32.9536	30.1371	32.5197	24.6721	24.9963	30.4
ENO3	186.771	131.713	134.749	281.529	310.563	394.479
FUBP1	5.08418	3.17826	3.41494	3.4134	4.75101	4.7372
IGF2R	0.603508	0.341505	0.628579	0.8165	0.732956	0.664785
HDGF	21.5087	19.8937	27.0904	20.5266	28.3028	24.9134
APEX1	11.6776	12.7846	13.7126	10.8036	13.0552	12.6003
HSPE1	226.637	273.926	208.067	196.114	226.54	169.795
SRP68	3.03097	2.23236	1.36025	3.70818	4.06276	3.0986
PABPC4	9.11425	6.70148	8.55328	6.35979	6.43777	5.27373
RPA1	8.52576	7.42048	7.30661	3.14959	6.32403	1.42562
EEA1	0.375429	0.378102	0.465277	3.56968	4.28363	3.18726
PLS1	4.31341	5.13253	5.08106	5.68974	6.23356	5.56505
LAP3	9.41586	3.32163	5.41946	4.10587	4.59718	2.60573
PUF60	5.72691	3.94137	4.6243	2.97703	3.42611	3.22977
SRRT	5.86158	6.0225	4.48788	4.7778	2.01177	3.06355
EIF4B	8.22588	10.3873	5.37723	4.67127	1.59754	2.25573
ACTR2	22.3964	22.2316	19.0254	22.1783	26.2342	22.2962
RAB11A	24.3993	25.1636	22.4179	25.9002	32.9901	18.8721
GTPBP4	4.54773	3.93398	4.1608	1.69556	3.33379	1.98084
2021-09-07	8.39428	5.84614	8.12912	6.16757	8.94141	14.3509
2021-09-02	17.4387	17.9502	13.7124	13.6047	15.6708	10.4519
MYL12A	51.1513	40.3697	54.3321	48.5615	59.1942	59.9459
EPHA2	3.78301	2.74071	3.23872	2.87357	2.43787	2.05335
TNFAIP2	2.85315	3.26566	3.88174	2.06394	3.75703	6.5426
EIF3I	16.0928	23.7891	20.8695	19.4379	27.1227	17.3201
CAPG	39.8848	35.4226	38.8878	50.7831	47.044	54.2522
PLAA	0.980563	0.845666	1.65067	2.41419	3.63367	1.39655
PRDX4	41.6113	45.4164	39.7966	41.9931	50.4516	34.1274
PFKL	6.57661	2.77724	3.40375	3.99315	4.30837	4.42267
LRRC47	4.69938	4.3621	5.39672	2.00032	3.97541	1.05009
GLRX3	18.1733	17.49	16.2532	18.4396	17.5002	18.9016
MYL12B	51.1513	40.3697	54.3321	48.5615	59.1942	59.9459
PFKM	3.89892	2.65992	3.06421	3.39353	2.49448	3.1503
EIF5	17.5896	16.1537	13.0987	8.87836	11.5436	11.137
PCNA	34.2899	36.7623	34.7936	26.841	22.7986	21.0445
ACSL4	4.01959	4.51251	3.81997	4.06729	4.61553	5.53192
ASNS	6.35792	8.17394	5.24087	3.97372	2.99707	4.47618
MAPK1	8.83933	9.30212	13.7117	11.4427	11.0055	10.6238
DYNC1I2	7.11812	7.39807	3.46388	16.9233	5.30427	5.11038
PPIB	131.042	110.456	113.133	130.233	137.113	101.521
SLC25A4	21.6889	21.5649	16.942	9.0803	21.5981	8.18643
EIF3D	9.64306	9.28191	6.53213	5.68015	5.97292	6.43853
FARSA	6.14033	5.27152	5.39366	5.92546	5.661	8.51903
STXBP2	3.04393	2.66065	2.62589	3.72512	3.01804	3.89824
NES	0.694054	1.2313	1.12203	0.598876	1.44864	0.628584
PRDX5	42.4943	34.9097	37.2894	80.4027	79.4293	70.4987
BAG3	1.78958	2.19198	1.66549	3.00917	1.89661	2.06501
SPATS2L	5.55265	10.343	11.0409	2.74382	5.14334	5.89828
P4HA1	5.80743	2.99149	4.46043	4.96021	6.67548	7.93062
TGFBI	5.72531	2.90982	2.27528	2.12569	2.10217	1.22967
ACAT1	19.5902	19.4997	21.6828	9.48762	14.9059	20.1548
UBE3C	0.541631	0.335663	0.31047	1.71253	0.486562	0.451691
CYFIP1	0.82797	0.673259	0.796617	0.964538	0.73367	1.54774
ABCE1	4.39864	5.7831	5.8868	4.50509	5.83595	4.4447
ECHS1	20.2006	14.1699	12.259	15.4813	12.0469	7.35712
CAPZA1	12.1772	11.0894	11.5304	10.3916	13.1685	13.3467
STRAP	11.0136	10.2702	7.50222	9.70157	6.48767	11.7296
VCPIP1	1.12713	0.938931	0.585729	0.47853	0.581242	0.112921
GSTO1	46.6466	38.9771	47.8511	54.1782	69.7471	54.3463
RBMX	10.5058	11.3112	9.37128	10.2787	9.22945	7.89032
TNPO1	4.90369	5.01872	4.27671	3.43765	2.66978	2.70685
ATP13A1	1.04972	14.8513	5.19222	5.09956	1.73083	1.0841
ANP32A	29.6503	23.2351	20.655	19.685	20.0979	20.6911
TWF1	14.5805	11.3473	10.2721	6.96027	8.25244	8.06771
NCAPG	1.27903	1.42662	1.15711	0.532744	0.516782	0.671969
RPL10A	83.6731	116.273	126.699	78.9321	89.6362	56.5394
CUL1	3.75832	3.18696	2.46381	3.21235	4.2349	2.05384
SPTBN2	0.476259	0.285014	0.200001	0.366884	0.129797	0.12656
SERPINH1	14.4543	12.0609	14.0126	29.0192	31.314	35.5728
ARF4	45.1598	45.1835	49.4116	37.518	55.7184	93.6092
UBE2O	1.8027	1.35354	1.87593	2.25768	1.4209	1.5653
HSPA6	10.8335	13.1232	12.3851	7.59582	10.986	13.9483
RAB3GAP1	0.640796	1.47356	0.349141	0.424209	0.222158	0.412567
UNC45A	3.10453	1.379	2.79666	2.93429	3.42566	1.10149
PDLIM5	2.85472	1.81261	2.0371	3.03458	3.22503	2.88139
HLA-A	9.28976	7.35803	7.12804	14.7995	16.0171	19.2983
SRM	13.2492	12.6648	11.6001	11.3183	11.4323	11.9129
PSME3	21.3225	18.6098	13.002	10.7565	13.0584	17.0405
PRMT1	9.42567	10.8236	13.2301	7.25901	10.6831	11.9273
CLIC4	7.17352	5.66311	5.62376	8.39549	7.68816	5.53207
UBA2	2.41035	3.11033	3.04378	2.64087	3.36995	1.4547
LTA4H	4.42452	3.18129	3.92723	2.90773	5.70614	6.47171
CBR1	16.6099	22.6212	24.1368	13.3427	26.6769	24.4222
TALDO1	65.2943	47.4321	51.9491	30.9529	48.1779	55.0337
OAT	15.8768	16.803	14.0573	10.7636	14.3923	9.79136
COPS2	2.77271	3.23943	1.47561	2.84225	1.92357	1.87667
PPM1G	7.32293	7.9724	5.45689	4.12118	3.17464	5.8718
PAICS	16.727	22.9665	23.0829	18.34	25.0109	19.4451
CKAP4	1.52802	1.65732	1.98461	3.30263	4.3542	4.35699
ATP1A2	1.35356	1.07545	0.746158	1.09976	1.1422	1.26104
LOC100996820	203.949	233.419	122.941	223.202	156.977	226.15
TPM1	38.9947	56.2569	43.1535	44.8703	68.5201	49.9345
FUS	30.3489	24.3781	10.4184	16.0394	17.0095	19.864
RPL7A	152.642	175.936	128.649	100.508	75.4844	66.5062
CBX3	36.9607	46.6975	42.8053	48.9628	50.8523	61.1758
HIST1H1B	189.226	146.891	148.068	123.443	156.415	126.803
RPL12	93.2144	135.351	100.598	88.7844	86.6496	110.331
NCEH1	11.3424	12.5878	11.2994	12.003	13.1723	5.74796
RPL23A	200.076	239.927	161.407	96.8364	176.213	168.164
AIFM1	5.59592	5.17929	3.54135	4.89646	5.23939	5.20227
RBM14	11.7023	12.1721	9.23476	7.17978	8.1954	7.69223
IKBKAP	0.713761	0.629252	0.630523	0.507714	0.487235	0.403274
2021-09-11	5.77116	4.62504	4.55226	4.25627	5.35722	5.64406
TPP2	0.830873	0.400831	0.568343	4.56188	0.387495	0.600226
KRT15	23.4305	19.7298	27.5472	39.6053	28.4031	24.6151
SMS	19.0619	15.6891	15.3363	24.3663	17.3745	17.2564
RPLP0	79.649	56.3016	56.3322	46.7426	65.1038	55.2181
H2AFY	10.7287	8.70726	10.9077	9.27836	8.82478	8.54193
PHB	27.2011	27.0596	26.7312	24.1568	21.8865	19.0979
RAB3GAP2	1.17763	0.566317	0.943911	0.669923	0.537594	1.24392
STAU1	3.61105	3.63989	3.06613	0.738335	1.50635	1.03177
RPS5	69.9622	48.7313	42.2244	47.3145	59.201	37.4177
PPP6R3	1.82283	2.34821	1.15402	0.527969	1.49669	0.558438
ITGA2	1.38477	1.91102	1.75286	2.30929	3.43197	2.96022
CNOT1	0.328011	0.544359	0.675286	0.466799	0.388304	0.661369
NT5E	6.37702	5.07029	5.49135	7.44948	9.89905	11.7672
ATAD3B	1.38914	1.13823	1.56124	1.64076	0.735779	0.966046
NDUFS1	2.4776	2.09765	3.19243	2.06298	2.96507	2.39294
XRN2	7.83329	3.8998	6.80709	8.11341	5.2488	2.22597
PGK2	74.688	61.7138	78.0684	115.747	130.236	161.069
HMOX2	9.1384	8.60262	5.54301	4.07898	9.14724	8.44303
SF3A3	6.06331	4.21536	5.77891	4.19325	5.31879	5.72348
ANXA7	12.8913	10.4043	13.2766	13.5196	11.361	13.3584
ACTN3	3.75663	5.52481	3.90647	4.6902	8.59521	7.81076
POTEI	65.441	74.9954	39.4289	71.6187	50.3689	72.5645
RAB1B	16.9967	17.4422	18.5526	15.6175	16.0194	11.4359
MAPRE1	64.8728	63.0423	14.0702	57.0389	16.0803	8.26659
HMGB1	110.979	111.241	111.637	89.454	126.23	100.757
CLIP1	0.75229	1.46334	1.31104	1.13816	0.18382	0.538854
CAB39	15.0393	14.2243	14.6629	13.4	12.0027	3.31522
MAGED2	1.25312	0.889099	1.19961	1.40359	2.29273	2.89201
HNRNPUL2	8.26789	3.66103	2.79377	4.67791	4.01218	9.96313
RBBP7	11.1233	10.4006	9.66837	6.26556	5.50343	10.3787
PABPC3	4.73155	5.38743	5.12549	3.63339	4.4551	4.88328
RIF1	0.307581	0.5693	0.123429	0.0188016	0.0295111	0.0112754
AFAP1L2	1.48223	1.18809	1.07694	0.822274	1.46939	1.28136
HIST1H2BA	193.055	189.708	220.971	212.774	228.125	211.866
RALB	17.9326	15.8322	11.3698	16.7209	18.243	21.7601
ACSL3	4.30513	3.74544	4.03239	4.73793	4.73731	5.84725
UBQLN1	6.46406	3.59035	4.39505	3.22487	4.85451	5.10317
EHD2	3.21432	3.61394	3.93369	2.91112	3.54186	4.35998
RCN1	20.7008	15.3469	12.698	20.8534	21.71	21.461
AIMP1	5.9528	11.0994	5.02433	2.79924	6.81488	5.46537
USP7	2.98705	3.01291	0.815908	0.726226	2.5899	2.52961
SEC23B	1.39733	1.72214	1.85393	1.31166	1.21083	1.35493
RPS8	80.0243	76.7246	84.6291	53.6537	55.7076	59.7245
EIF3H	7.77902	8.45713	8.9643	7.92442	4.29002	5.64523
PMPCB	3.25041	2.66419	4.21563	2.66427	3.18694	3.40943
DNAJC13	0.18553	0.378577	0.363775	0.538459	1.27052	0.148122
ASS1	7.09935	7.03913	10.2597	11.6611	15.5067	12.7571
PITRM1	1.28887	1.04556	1.15376	1.37199	1.21086	1.38069
NFKB2	1.85376	1.47994	1.4128	2.25368	2.48005	2.107
PSAP	14.7163	13.4397	17.3538	18.6181	16.4914	22.5631
PPP1CB	3.42147	5.93581	2.94919	5.55024	6.16629	5.03324
PPP1CC	2.89242	4.09188	4.63786	2.70897	3.5099	2.79316
SEC16A	0.840836	0.852107	0.809869	0.427367	0.427045	0.415525
HSPBP1	6.98476	6.74233	5.92293	3.80836	5.10981	5.45788
SAFB	2.23605	2.05809	1.93524	1.27103	1.68666	1.04045
PEBP1	34.565	37.0045	35.7167	29.791	11.6755	11.8111
STOML2	11.4453	10.2384	7.83573	5.31327	6.91611	8.11788
ANP32B	56.9626	54.5985	47.4684	44.9284	50.2551	51.712
U2AF2	9.29009	10.8299	8.25889	5.74609	8.50927	9.29907
KIAA1967	2.29902	1.61999	2.19321	2.06295	2.21547	2.2184
PRDX2	48.5468	55.8908	43.8107	76.5898	47.6685	55.304
MAP1B	0.376939	0.953026	0.887294	0.606154	1.34711	0.723395
HNRNPD	22.2144	20.776	25.4722	16.8688	21.2597	25.3118
GNAI2	7.02306	7.11408	9.17435	7.91637	7.39056	11.9368
GSPT1	6.27415	10.1554	8.80631	3.75572	5.47798	3.74145
SPR	6.35236	5.88478	6.02358	6.02439	4.37652	5.52168
MAP4K4	1.01383	0.376739	0.461496	1.49271	0.695133	0.335485
SYMPK	0.430422	0.205372	0.478866	0.641488	0.513258	0.271488
HIST2H2AB	241.868	254.617	267.387	191.86	245.577	242.879
MMS19	0.853279	0.956989	0.787711	0.61181	0.748564	0.219182
DGKA	1.57896	1.67066	0.725341	2.67444	4.14321	2.54636
PHLDB2	1.31746	1.59591	1.61414	1.56529	1.79161	2.90424
NUP133	0.995356	0.872106	0.946972	0.548331	0.472826	0.398911
HNRNPDL	22.077	19.307	28.5604	13.4515	19.1601	12.0379
NAP1L1	14.4524	14.0385	10.5408	7.97657	9.33276	12.1919
PTPN12	2.98981	1.10967	1.07861	3.65635	3.75238	1.36455
LRRC59	30.0728	20.8699	30.7401	23.8832	24.0459	22.2471
RPS6KA3	1.27104	0.749675	2.0764	3.4125	3.85307	2.21183
NPLOC4	2.95033	1.56394	0.507272	1.56446	4.23626	1.27948
RTN4	23.5796	24.0818	30.217	28.9838	35.9896	29.0917
DLD	34.196	20.3815	20.1081	11.1157	19.6349	28.2072
RPL15	46.0575	66.6354	55.3306	32.7632	36.525	25.0545
GBF1	0.501622	1.61646	0.906653	0.499011	1.43855	0.629485
LAD1	2.94484	2.58786	3.74142	2.22808	2.50206	2.28934
ANXA4	10.8703	12.1381	12.6383	12.6026	16.3815	17.2617
BOP1	2.25891	1.38099	1.16245	1.01907	1.30408	1.49594
PSAT1	13.8385	16.1859	15.841	12.8393	14.4292	15.8278
ANXA11	8.05247	12.8172	15.0493	6.19852	9.09965	6.38768
SBDS	19.4414	25.8752	20.4212	18.5729	21.5976	10.8077
ATXN2L	2.07865	1.52631	1.62535	0.676109	0.581394	1.7119
ST13	31.8198	30.4801	25.4118	20.5845	25.1934	30.8801
COPS4	3.88953	1.7142	1.94794	1.99506	2.13185	5.43752
PDS5A	0.352297	0.285854	0.391251	0.236821	0.496837	0.203051
TNPO3	1.97105	2.03545	2.21359	1.3321	1.28401	0.839822
EEF1B2	84.962	49.8019	51.5783	59.7158	50.6324	101.382
NACA	34.3405	29.2023	27.0627	16.2673	24.2333	31.7379
VPS26A	7.66767	7.04753	4.92197	5.37319	6.81253	5.77536
RCC2	15.4181	9.96465	9.74225	11.6492	3.18041	2.42824
PYGM	2.5696	2.77731	2.74642	3.30944	2.84532	2.8815
PTRF	56.7611	22.6547	25.641	21.8173	32.9261	42.7609
C14orf166	10.1583	10.9957	4.64104	4.00011	4.56323	9.62847
H2AFV	427.496	0	471.765	360.673	395.672	376.394
PRRC2A	0.16257	0.200159	0.0700268	0.251161	0.189457	0.0703185
POLR2A	0.269514	0.153184	0.152308	0.193509	0.133435	0.0960986
WDR12	2.96473	2.60734	2.48247	3.03149	1.92961	4.3313
PELP1	3.90376	4.40003	0.880363	4.80868	0.940807	0.80222
ABCF1	2.33623	4.14733	3.02866	2.72522	3.19703	1.98739
NOLC1	3.19152	3.40439	3.71023	1.14743	2.94051	2.0016
DKC1	3.8639	3.85752	3.20618	2.8517	3.09125	5.5324
NUDC	13.4273	11.2334	14.7777	10.9928	9.64566	9.20293
GSS	4.41115	4.68976	4.4937	4.27859	4.18053	5.23085
MLLT4	0.694541	0.287447	0.446187	0.400128	0.299233	0.484861
PGD	9.68976	10.6927	12.8649	6.34148	9.67878	6.94204
UTP14A	13.1129	0.666757	0.598361	0.431923	0.498782	1.03024
PLOD2	7.14411	6.49076	1.55753	4.26636	2.87482	7.04072
IRF2BPL	0.751377	0.744166	0.692027	0.575142	0.843443	0.506405
RAE1	3.85624	2.8443	2.30285	1.90943	2.73273	4.04433
DHRS2	24.4772	25.005	22.2726	37.1904	37.4976	31.05
SFXN1	10.1783	8.20854	7.20375	8.79587	9.46775	9.36641
SRPR	2.37219	1.0479	0.902302	2.44515	1.60837	1.56082
SEC24C	1.89966	2.24113	2.35627	2.84611	2.31376	3.36912
TRIP6	5.31865	4.90008	3.97586	2.94677	2.24618	1.06658
IDE	2.73282	1.85549	2.51369	1.62868	1.95637	2.3146
VDAC3	16.3961	16.8785	15.7036	15.1448	28.9897	19.4569
RAB5C	19.0573	14.6901	17.2875	18.7212	12.8145	16.1311
PALLD	2.33656	2.00267	2.1459	2.85436	3.46009	1.44277
TXNL1	4.11681	3.27724	3.48863	2.78557	3.52365	3.92232
RAVER1	2.5824	1.10424	0.679265	0.459724	0.619287	0.269513
H2AFZ	299.734	0	330.666	256.551	270.178	254.062
ERP44	10.0467	7.26161	10.1208	11.678	12.8583	10.8824
AP1G1	2.39714	2.03202	3.03253	2.05919	2.37833	1.59313
EFHD2	25.1268	17.741	14.8517	24.4182	19.8333	21.0983
ACACA	0.196269	0.238183	0.362456	0.120287	0.172747	0.124115
MPRIP	0.424029	0.14793	0.251304	0.524042	7.08533	2.45321
UQCRC2	8.25056	8.39201	8.97425	7.81822	10.2662	8.98051
NOP2	4.1252	4.91756	4.03905	2.08727	3.40914	2.62166
VAT1	16.4113	12.9576	15.4073	16.0352	24.0416	22.1226
TBL2	5.66578	4.55467	4.91933	4.48574	6.56356	3.96143
ISG15	82.7898	63.3743	54.5737	62.9368	59.8095	59.5841
SRP72	2.39082	3.37006	2.73437	2.38728	2.83799	3.69359
SLC27A4	1.14581	1.90721	1.62184	1.72512	0.983803	1.11594
CORO1B	13.167	10.9717	10.0097	9.36415	9.4272	11.4677
FBL	7.19821	17.0113	17.1487	13.6052	21.3476	18.311
IFIT2	3.7551	4.71204	3.41623	8.3322	8.82839	7.01057
ENAH	1.93052	2.78159	2.57765	6.04153	3.22214	2.55442
CALD1	5.02348	4.31914	2.27425	3.29969	3.96302	5.7786
HARS	7.40927	9.59236	9.36783	6.17634	9.45446	7.1879
CORO1C	6.8206	5.63257	8.49544	8.28268	8.26745	11.9399
ELAC2	1.24536	2.0669	1.23432	0.478405	0.590914	0.646281
COMT	14.6247	14.892	14.6722	31.2923	14.0172	14.128
PSMA1	20.1239	16.8528	16.8801	12.1181	23.746	31.8678
MIF	761.871	755.507	576.086	574.197	498.737	715.116
USO1	1.12433	2.17159	1.77234	2.23655	2.67885	2.33925
PREP	0.896711	0.725979	0.63773	0.485754	0.505675	1.31806
RBBP4	8.88733	9.2478	8.87706	6.10011	6.28435	9.15576
TWF2	4.23261	3.56758	3.8004	4.11271	3.67664	4.56481
RPS9	97.1632	102.641	116.307	59.8862	53.0986	67.6357
RPS19	73.3571	111.904	97.4594	62.3058	74.0326	105.582
SH3KBP1	4.48718	3.1256	4.61723	6.51457	6.64649	8.22737
KYNU	2.12378	1.84603	2.5013	3.61751	4.05896	3.34097
TRMT10C	3.43376	6.6944	6.83555	3.40471	3.34628	2.53644
PRMT5	3.99023	2.30844	3.45174	1.60237	2.25917	4.3179
HPRT1	20.9688	26.1823	19.1169	19.7407	17.5272	24.3938
SRP54	4.04862	4.1652	4.98316	2.72036	3.04674	1.26023
PGLS	17.5939	17.3655	18.1784	18.8578	17.5908	18.0136
ITGA5	2.9639	1.22131	2.52005	4.00138	5.59915	3.94086
IRF2BP2	1.60209	0.770685	1.7546	1.47116	1.19099	0.263305
CNBP	14.1202	11.5106	9.37678	7.64149	8.34164	7.19956
C1QBP	22.605	19.3504	19.058	13.2447	18.0909	20.7449
OTUB1	11.4926	10.2114	10.6618	11.5293	12.9489	13.781
TBL3	0.959846	2.65218	68.023	0.436158	112.05	0.598833
ARPC4	21.6494	23.7954	23.4313	23.7476	28.0699	28.6243
TPD52L2	20.0384	18.5522	19.4503	24.3714	25.1755	27.0734
TPM2	22.2146	17.0411	19.4162	22.6285	26.2086	30.6461
LNPEP	0.824365	0.966944	0.592425	0.929448	0.875525	0.794958
HMOX1	15.5194	18.4392	19.1948	7.84934	15.0522	16.2261
RPL9	40.0092	46.9383	42.6838	34.8204	43.0083	37.081
IGF2BP3	2.0307	1.59789	1.33448	2.5744	3.78582	2.51523
RAB2A	6.26083	6.773	7.35282	4.49816	7.85059	9.7592
GAPVD1	1.0947	0.880086	1.9851	1.97826	1.82043	0.958404
PSMA6	16.6586	18.1488	25.1778	13.5052	22.9194	15.2727
TXNDC5	10.1052	9.35964	9.47855	10.3577	9.92302	45.7836
BZW2	6.25854	6.41365	5.00796	4.74887	3.80021	2.7586
CDC5L	1.83685	1.58409	1.97521	1.08709	1.67059	2.78233
NAP1L4	10.553	9.674	11.1315	9.85858	10.9639	12.7191
NUP107	5.40302	1.18401	0.463308	0.647844	0.929978	1.11251
DNAJC9	8.05515	11.6706	9.85463	4.74385	1.87687	9.27272
CSNK2A1	2.68699	1.74251	3.69419	1.96871	2.22929	2.23981
GNB1	10.7462	11.2911	7.6493	11.3847	12.2731	8.1264
CHERP	7.77568	2.03703	1.90755	1.22766	2.22355	1.53253
CASP8	7.60087	0.894254	1.85082	0.749515	9.84657	9.22326
NSF	2.1984	2.31146	1.90673	3.2898	9.79257	1.85682
VAPA	8.18111	6.42238	6.26746	5.89548	6.97795	6.48727
RPS13	98.6038	96.3639	89.432	73.8046	69.9466	74.5501
TNC	2.49687	0.253508	0.336342	0.309052	0.678149	2.44412
UHRF1	0.720622	1.57601	1.2944	0	0	0
GLO1	29.5807	35.5503	32.6468	31.8475	36.0008	32.8401
OXSR1	1.93708	1.77215	2.31219	2.91534	2.9772	2.7033
USP10	1.34253	0.951071	1.04536	0.787199	0.61402	1.04096
ACTR1A	6.36169	4.37559	5.57726	3.97948	5.99743	5.14135
LASP1	22.4387	16.5287	13.5973	18.8877	15.29	18.7519
MAT2A	8.787	7.87685	6.82519	3.91658	3.53068	7.06285
CAPZA2	13.1897	12.7085	11.073	14.2041	13.3948	10.3861
GNL3	3.80702	3.56197	3.26179	2.86045	3.32437	1.51929
LETM1	4.85415	3.02081	3.49747	7.74207	2.21391	3.68018
LUZP1	0.468962	0.313579	0.312787	1.0237	1.03631	0.383125
PSMB4	23.2777	22.1943	21.3921	20.0506	27.4937	18.1912
CMPK1	10.425	8.47957	10.9614	10.2384	11.317	8.26229
HSPE1-MOB4	31.7783	33.0067	32.7576	25.7559	27.8287	32.3262
CHORDC1	3.932	3.84129	3.5793	2.6704	3.51355	3.77506
ETF1	6.50422	8.91676	8.42007	6.3222	7.72051	7.59218
SUPT6H	0.489849	0.78835	1.7402	0.548517	0.158787	0.406166
CT45A6	5.89826	6.46687	6.11344	4.66046	6.33334	3.7582
NIT2	26.1416	6.92195	9.51456	9.33655	5.38295	7.42386
NAGK	6.65455	4.49758	4.86431	5.3805	4.75496	8.92862
EIF3F	24.8039	30.2998	26.794	25.0538	33.3723	22.9572
EIF5AL1	71.6831	76.278	69.7973	65.0063	28.0347	23.1159
PRPF19	4.18841	6.49618	5.42595	5.94639	9.39473	4.43795
SPTLC2	1.18726	1.04237	1.20252	1.48029	1.56918	0.524731
PSMA5	29.4073	17.9889	24.5018	16.7746	22.24	37.5741
BCAP31	21.359	19.8053	22.4401	22.3807	26.6988	17.0925
CYB5R3	12.1823	9.76548	10.1427	9.56396	13.6468	13.1978
SART1	0.687539	1.01183	1.67023	0.808376	0.986371	1.37706
HIST1H1A	46.4051	27.8915	30.1253	18.0858	20.3391	30.7533
ERLIN2	4.17446	3.52268	3.59288	2.48574	3.14658	3.54473
MDH1	42.7865	37.698	38.5325	37.1418	37.1267	41.451
CT45A4	5.89826	6.46687	6.11344	4.66046	6.33334	3.7582
EBNA1BP2	5.59759	4.07	2.28898	2.15294	4.05042	3.79066
TRIP13	2.1006	2.30111	1.57867	1.67643	1.01678	1.82314
KRT13	19.6654	17.7642	26.5499	37.8241	22.4552	29.0512
CT45A2	5.89826	6.46687	6.11344	4.66046	6.33334	3.7582
POTEJ	65.1576	74.4828	39.1034	71.3535	49.9405	72.2466
UBQLN2	5.60204	2.74674	3.33728	6.02361	2.99286	1.94504
ERBB2IP	1.10938	0.799347	0.853588	0.812561	0.820602	0.127392
LOC101060210	5.89826	6.46687	6.11344	4.66046	6.33334	3.7582
RGPD3	0.233298	0.421991	0.0788429	0.256365	0.063161	0.101121
ABCF2	6.76897	3.1874	7.45801	3.16872	4.34985	2.14995
TMOD3	6.0189	5.65715	5.1075	4.93528	5.06087	6.26448
RBMXL1	4.32731	4.77286	2.31047	3.84474	3.34001	4.41469
SMARCC2	0.712697	0.650146	0.702728	1.40653	0.902635	1.55874
CD2AP	4.87021	3.41096	7.58263	0.465537	0.546178	1.17948
ARHGAP29	0.511732	0.664024	0.382167	0.119939	0	0
IFIH1	0.910341	0.83323	1.14724	1.29597	1.10212	0.460102
SHMT1	3.16598	1.28982	2.26032	1.80274	1.85865	1.27296
PDHB	7.4002	6.52396	6.69138	5.75127	8.98232	7.66591
ANXA8	2.68521	1.7291	7.75169	2.72459	3.96874	12.207
SEC31A	1.76705	2.9256	2.73183	2.90443	3.66183	3.6008
CPSF1	0.653773	0.166136	0.319654	0.231929	0.331037	0.116137
TM9SF2	3.54987	2.67081	1.72525	0.395414	1.78448	1.47629
MACF1	0.398773	0.347675	0.367559	0.469629	0.669836	0.215754
ALDH9A1	9.46241	8.00593	9.31144	9.91586	12.6848	7.98645
YBX3	11.158	10.1782	11.1429	8.7941	11.5009	10.583
DIP2B	0.736476	0.384062	0.552923	0.360229	0.845497	0.406325
PSMD4	12.2545	6.19056	8.83125	7.45736	11.3459	9.80282
AK2	8.84255	12.7646	12.1793	12.1675	12.6885	9.70607
SET	104.064	97.3035	99.3276	73.6356	98.9489	95.2721
FKBP15	0.95549	1.26304	1.04171	1.04986	0.678393	1.47589
TRMT1	1.79497	1.86404	1.81288	1.34982	0.782496	0.729896
PSMB5	15.9708	17.5714	17.2682	15.6879	13.0878	12.6858
LOC101060522	8.9423	8.63912	8.6673	11.5453	10.7288	10.9917
CBX5	22.5993	23.2214	13.3557	6.02411	12.2768	11.616
RPS11	74.315	63.0569	80.5065	78.29	62.9983	21.5357
PC	0.845885	0.973797	1.10645	0.807891	0.873539	1.58823
HNRNPAB	30.5864	34.1412	45.6745	24.4102	32.3597	35.6327
NUP62	3.66809	2.04981	1.49647	1.44588	1.4181	3.53414
UPP1	21.7137	9.67273	24.0887	22.8843	34.4829	12.3577
CLINT1	3.00455	3.52082	5.37828	3.88013	5.43489	2.43266
U2SURP	1.31523	1.68271	2.12469	0.460176	1.00926	0.9473
SAFB2	1.39201	1.25649	2.89244	1.15901	0.977033	0.643087
XPO5	1.16498	0.922565	0.918752	0.809086	1.19278	0.773972
EIF2S2	5.90132	4.81327	34.5274	4.51548	14.5566	3.64253
GNAI3	3.81176	4.81083	5.12406	4.51214	5.36513	5.40891
LAMC2	1.8832	2.94592	1.57869	2.89086	3.14508	2.68902
NUP188	0.273329	0.362304	0.165171	0.184408	0.298356	0.252611
PFDN2	27.7332	17.4792	20.6281	19.903	11.0952	13.343
THRAP3	1.64048	1.46655	2.71402	1.88337	1.77649	2.00839
ACOT9	3.41807	3.03137	6.82205	6.16311	8.94849	4.24105
DYNC1LI1	3.21182	1.9982	2.00173	1.58445	2.23826	2.54909
EPS8L2	1.95548	1.34726	1.76067	2.50276	1.54521	2.03378
COTL1	75.7548	101.005	78.536	80.8854	47.7892	51.2523
ASL	4.23379	4.67324	4.38037	6.4068	6.10384	8.39801
SNW1	4.76199	5.28674	6.75361	5.62395	7.45193	4.17613
SAMD9	0.72656	0.56811	0.989349	1.06194	0.551283	1.25781
STAT3	1.08464	1.58351	1.69164	1.20359	1.82564	2.30258
MT2A	54.9527	25.7776	19.3411	16.3168	35.904	32.688
MYH14	1.80695	2.00406	2.69257	2.76798	3.15537	4.05369
ARHGDIA	36.1257	32.1077	32.3372	42.3461	51.3782	48.351
TRIP12	0.206404	0.13267	0.351151	0.293867	0.169229	0.0924355
PSPC1	5.24447	5.32666	4.64064	0.768428	4.50803	3.69813
COPE	7.01356	5.27402	7.03803	5.30521	5.49446	11.7627
SLC25A12	2.06516	1.83353	1.98768	1.69923	1.49587	2.56585
AP2A2	0.550008	2.04277	1.78122	3.09134	2.8012	0.756429
DNAJB1	7.61151	8.49583	6.9834	4.55703	6.31195	9.09275
RGPD6	0.324428	0.236473	0.0565338	0.345505	0.0531168	0.119819
ATP6V1B2	2.29474	2.41319	2.02932	2.00139	2.13754	1.97348
EMD	20.832	18.5623	22.171	16.2545	16.7597	12.1254
HDAC1	3.63606	3.22709	3.62243	2.69931	3.51666	3.7974
S100A11	272.797	352.621	298.516	706.365	506.048	573.12
CAPRIN1	10.3534	9.64775	9.14124	7.92676	8.68662	7.30537
RRM2	6.74727	7.92054	6.71761	0.800556	4.31042	3.66024
S100A10	417.147	484.523	492.895	566.718	678.965	894.724
SLK	0.445182	1.50143	1.08742	1.38693	1.35008	1.76305
PPP1R12A	1.82207	0.422629	3.47982	0.942695	5.72	0.452929
PTPN23	0.287429	0.547359	0.229515	0.48315	0.566775	0.522196
TMEM43	5.29577	6.67191	8.25145	7.16808	8.49541	10.4031
MGEA5	1.93911	1.87563	1.86461	2.52143	1.67621	2.35618
RGPD8	0.234284	0.235335	0.0427315	0.239618	0.0422301	0.102185
KIF4A	0.841115	2.01727	1.23363	0.818449	0.529811	0
SNX2	7.11239	5.77457	3.40293	7.57066	2.69143	3.73165
PXN	1.99931	1.26886	1.41642	1.58514	1.51468	1.37515
ERP29	22.1644	13.8657	18.5374	14.6506	18.3527	16.9842
RAN	151.875	142.168	134.303	133.627	149.904	96.5106
CNN2	14.773	10.3797	7.41396	29.955	10.9798	15.8099
HECTD1	0.309242	0.438752	0.25022	0.290078	0.16702	0.132226
EXOSC10	0.655259	0.385824	4.41762	4.74136	0.207735	0.350139
RGPD5	0.324428	0.236473	0.0565338	0.345505	0.0531168	0.119819
PRPS1	7.54743	7.39093	5.50212	4.67657	3.8951	28.1538
TNS3	0.877256	0.436296	0.552338	1.00226	1.82578	1.04585
PAPSS2	1.51683	1.55311	1.31072	0.841337	2.22297	2.07087
POLR2B	3.57159	3.95699	3.5792	3.48285	3.23166	2.33785
TIMM44	3.43277	3.39365	2.34785	2.43936	2.60934	1.85397
RECQL	3.27081	3.64859	3.25319	18.2015	10.4121	4.21767
DLST	6.819	8.0619	7.05469	6.05514	7.20363	8.52725
2021-09-06	4.45814	4.1793	3.25073	3.19596	4.46402	3.6674
KRT75	8.20361	7.04867	10.0517	12.9298	12.4532	8.19433
HSPA4L	1.45036	1.66589	1.59215	0.93246	0.955945	3.12351
IRGQ	1.16832	0.856823	1.66516	0.571741	2.71221	0.0959562
RALA	15.7522	16.4532	11.8429	18.2931	23.169	21.3351
SLC25A3	17.4782	21.1045	14.6399	18.3907	14.5258	12.9829
UAP1	1.68786	2.42318	2.22017	2.72032	3.35284	3.08483
NSFL1C	28.923	6.78952	6.34025	8.28229	11.4819	10.0605
PUS7	1.07339	1.2689	1.0796	1.59708	1.23172	0.374154
HPCAL1	6.9685	5.37297	6.25765	3.25818	4.52248	3.68407
PRPS2	6.25458	4.70424	4.48317	2.25688	2.47304	1.08913
PLCB3	0.375767	3.37574	1.55265	0.510725	1.0201	1.24909
AP1M2	8.15236	1.97232	10.521	8.83745	11.8558	3.09884
PRRC2C	0.517754	0.515656	0.441205	0.28608	0.159951	0.142457
EIF5A2	38.8347	39.179	39.0399	34.1759	26.483	21.8654
SPTLC1	1.7257	1.6505	1.43071	1.72526	2.48001	0.573421
PITPNB	11.7007	15.7728	13.6154	6.3535	12.5713	11.4739
DARS2	2.2561	2.47658	2.45055	2.22784	1.38841	2.29553
BLVRB	8.6721	7.76999	11.1658	14.2976	10.3764	8.13922
PRKAR2A	2.69206	2.97144	1.13274	2.58726	2.96633	4.363
LARP4	2.83334	1.81965	2.86007	0.346201	0.637946	0.456892
ATP2B4	0.875113	0.971369	0.841845	0.785567	1.10566	1.25629
G3BP2	6.159	4.98129	3.78733	2.62779	3.05914	2.24443
LMAN2	10.2609	10.1994	9.74271	11.4079	11.839	13.4532
CLPP	4.31822	3.83752	0.806149	1.95193	1.08113	1.94532
DST	0.0853598	0.0698745	0.101569	0.054019	0.0342658	0.0257864
GTF3C1	0.786292	0.163509	1.66808	0.427714	0	0.0551805
USP9Y	0.139553	0.0866299	0.101657	0.121999	0.0832865	0
RPL18A	64.9204	33.0235	33.2752	62.6131	27.7032	10.0865
WDR36	2.12885	1.12741	2.26647	1.87597	1.41236	0.763143
ALDH7A1	2.39737	2.37079	2.0148	1.92965	3.52775	2.76132
VRK1	4.60608	4.41128	2.19844	1.14464	3.35281	2.94952
HLA-B	6.23386	5.1564	6.64704	11.4171	14.5096	18.0438
HLA-C	7.33212	8.63089	14.6278	11.9389	26.704	14.2614
SNRPA	5.86585	4.74236	4.66687	4.22128	2.61179	0.354646
RGPD4	0.22852	0.243163	0.0431707	0.253789	0.0573145	0.0948708
GPS1	4.8234	4.89625	3.8772	3.50817	2.59906	4.21624
CACYBP	26.7958	27.6102	31.0975	21.7918	28.502	28.9979
AP2M1	6.86848	7.40443	5.40561	8.9762	10.4575	11.0506
PALM2-AKAP2	0.402278	0.255218	0.386034	0.512275	0.480075	0.583914
RPL26	72.6247	43.1023	26.1855	31.9152	33.4217	22.4195
RAB1A	11.2126	9.87606	11.4099	9.61248	8.8538	10.2416
FAM115A	1.64597	1.0889	1.76239	0.529489	0.336153	1.94852
DIS3	0.419826	0.49767	0.851271	0.30183	0.538856	0.327691
RPL13A	86.3585	135.872	122.174	56.9566	52.4076	88.8975
ATP6V1C1	2.96896	2.28179	2.14824	1.08575	1.97716	3.54302
TRIP10	5.66636	1.19624	3.38271	2.1983	4.80779	0.933036
TRIM16	1.4713	1.12307	1.22426	1.37807	1.56304	2.82669
RPL38	307.529	195.134	333.959	287.729	298.204	204.758
PTPN1	7.64452	6.05273	6.06924	2.40713	3.19198	7.28945
EIF6	26.6743	13.1347	15.375	14.682	16.82	31.3115
CGN	0.50695	0.393583	1.20756	1.62175	1.64449	0.877346
ITGA3	1.87133	1.72163	1.37335	1.38524	1.57432	0.799661
SEC23A	4.2776	2.68701	1.9037	2.91845	5.78338	2.42488
RAD50	0.498398	0.473564	0.191757	0.203321	0.328628	0.344846
SMCHD1	0.300421	0.528763	0.226779	0.0912176	0.20287	0.118549
KRT79	8.21433	7.48044	13.6978	12.4882	11.8965	10.9914
POLR1A	0.402096	1.02917	0.48971	0.0731064	0.355111	0.405975
PTMA	326.808	156.78	170.104	128.504	136.695	125.729
[truncated: 3,313 more rows]
